# Supplementary material for: Proteome dataset of subcutaneous adipose tissue from postpartum cows treated with sodium salicylate
Source: Data Brief. 2019 Sep 26;26:104567. doi: 10.1016/j.dib.2019.104567 (PMC6811882; doi:10.1016/j.dib.2019.104567)
Supplement: Multimedia component 1 [file mmc1.xlsx]

## Sheet: Sheet1
Supplemental Table S2. List of proteins identified in the adipose tissue of early lactation cows treated wih sodium salicylate (SS) or not (CON).								Treatment
								CON					SS
Acession	Protein Description	Uniprot Gene Name	# peptides	Fold Change SS/CON	Two-way ANOVA p value Group1	Two-way ANOVA p value Cluster	Two-way ANOVA p value Interaction	8	10	12	14	20	9	11	13	15	19	Protein Molecular Weight	Protein Sequence Coverage	Number of proteins with shared peptides	Quan peptide
tr|E1BI56|E1BI56_BOVIN	tr|E1BI56|E1BI56_BOVIN Uncharacterized protein OS=Bos taurus GN=TREML1 PE=4 SV=1	TREML1	1	0	0.00387612	0.102915	0.0879553	20.5165	20.1946	27.2535	20.6971	24.391	0	0	0	17.9316	0	33027	6.98413	1	EEDAGEYACVVEGLSGTQTVHR | Carbamidomethyl [C9]
sp|Q2KIV9|C1QB_BOVIN	sp|Q2KIV9|C1QB_BOVIN Complement C1q subcomponent subunit B OS=Bos taurus GN=C1QB PE=1 SV=1	C1QB	1	359.95	0.00518273	0.292146	0.0997178	0	22.391	0	0	0	24.632	24.7895	29.7129	29.8973	21.5165	26399	6.07287	1	FDHVITNANENYQAR
sp|Q9N2I2|IPSP_BOVIN	sp|Q9N2I2|IPSP_BOVIN Plasma serine protease inhibitor OS=Bos taurus GN=SERPINA5 PE=1 SV=1	SERPINA5	4	-1.81818	0.00256702	0.00597572	0.0615433	32.3568	32.4823	32.3303	31.6629	32.7653	31.7453	31.6629	31.2759	31.3828	31.3828	45296	15.099	1	STHEQDFYVTPETVVR,AQILEGLGIGPGEGSEEELHSASQR,EGEMEQVENGLK
sp|Q2TBI0|LBP_BOVIN	sp|Q2TBI0|LBP_BOVIN Lipopolysaccharide-binding protein OS=Bos taurus GN=LBP PE=2 SV=1	LBP	1	2.31	0.0126605	0.240005	0.20069	29.6964	30.4823	29.4234	30.6629	30.8973	31.5296	31.2193	32.0348	31.4823	31.3303	53698	2.2869	2	VTLPDFNGDVR
sp|Q5E9G3|PSME2_BOVIN	sp|Q5E9G3|PSME2_BOVIN Proteasome activator complex subunit 2 OS=Bos taurus GN=PSME2 PE=1 SV=3	PSME2	1	0	0.00939679	0.0385099	0.107395	22.5638	20.3101	16.9882	0	28.3828	0	0	0	0	0	27379	5.85774	2	IEDGNDFGVAIQEK
sp|P15467|RNAS4_BOVIN	sp|P15467|RNAS4_BOVIN Ribonuclease 4 OS=Bos taurus GN=RNASE4 PE=1 SV=4	RNASE4	2	-11.1111	0.0187063	0.129879	0.232112	26.5463	27.1604	29.0084	29.3196	29.2535	24.8385	21.4676	24.8858	26.9539	22.002	13741	26.8908	2	QHVDPDETGGNDSYCNLMMQR | Carbamidomethyl [C15],SICSTTNIQCK | Carbamidomethyl [C3 C10]
sp|Q3T0U2|RL14_BOVIN	sp|Q3T0U2|RL14_BOVIN 60S ribosomal protein L14 OS=Bos taurus GN=RPL14 PE=2 SV=3	RPL14	1	0	0.0100267	0.0237188	0.0889453	19.9316	20.6971	27.8385	25.8858	30.3828	20.6971	0	18.4972	0	0	23436	5.14019	2	ALVDGPCTQVR | Carbamidomethyl [C7]
sp|Q865F8|AHSP_BOVIN	sp|Q865F8|AHSP_BOVIN Alpha-hemoglobin-stabilizing protein OS=Bos taurus GN=AHSP PE=3 SV=1	AHSP	2	-1.69492	0.0237023	0.0926401	0.205266	33.7047	33.4823	33.8042	33.4823	33.8042	33.2193	32.0348	32.7454	33.4823	32.6198	10718	26.087	2	QELNTLSASFLDK,QLSGEQDEQDK
sp|P49907|SEPP1_BOVIN	sp|P49907|SEPP1_BOVIN Selenoprotein P OS=Bos taurus GN=SEPP1 PE=2 SV=2	SEPP1	1	-4	0.015179	0.0385252	0.0995357	27.6458	28.2979	28.5014	28.7129	28.7129	27.7771	26.7129	25.2535	22.6971	25.9089	44925	2.23881	1	ALEDEDVCK | Carbamidomethyl [C8]
sp|P02070|HBB_BOVIN	sp|P02070|HBB_BOVIN Hemoglobin subunit beta OS=Bos taurus GN=HBB PE=1 SV=1	HBB	32	1.95	0.0281107	0.0962611	0.257271	43.0958	44.0331	42.4239	43.1706	42.0648	43.6705	44.1111	44.1851	44.0331	44.3867	15954	97.2414	3	LLVVYPWTQR,FFESFGDLSTADAVMNNPK,EFTPVLQADFQK
sp|Q3SYW2|CO2_BOVIN	sp|Q3SYW2|CO2_BOVIN Complement C2 OS=Bos taurus GN=C2 PE=2 SV=1	C2	4	1.43	0.0140851	0.0406196	0.0619184	29.6458	29.5389	29.1604	29.1604	29.5573	29.4629	30.2759	30.0349	29.8829	29.8973	82905	6.4	3	IIMSVLEDR,VSVGDPNFQGSK,ECQDDGVWSGTEAICR | Carbamidomethyl [C2 C15]
sp|Q2T9Y6|GSH0_BOVIN	sp|Q2T9Y6|GSH0_BOVIN Glutamate--cysteine ligase regulatory subunit OS=Bos taurus GN=GCLM PE=2 SV=1	GCLM	5	2.37	0.0221968	0.0923925	0.110757	31.5296	31.5754	31.7849	31.2193	31.099	31.7453	32.4334	33.7047	32.8422	31.9677	30533	24.4526	1	IVAIGTSDLDK,LFIVGSNSSSSTR | Deamidated [N7],QFDIQLLTHNDPK
sp|A6QNX5|K2C78_BOVIN	sp|A6QNX5|K2C78_BOVIN Keratin, type II cytoskeletal 78 OS=Bos taurus GN=KRT78 PE=2 SV=1	KRT78	2	-9.09091	0.0149359	0.015318	0.151498	28.6458	28.5014	30.5754	25.7129	28.2535	27.2535	25.141	25.5754	23.632	25.9089	57464	4.16667	1	ATLENDFVVLK,IEIDPQFQVVR
tr|A7MBA2|A7MBA2_BOVIN	tr|A7MBA2|A7MBA2_BOVIN PSMD1 protein OS=Bos taurus GN=PSMD1 PE=2 SV=1	PSMD1	8	2.37	0.0204652	0.0545361	0.106295	31.8234	30.6629	30.7453	29.8385	30.8973	31.0349	32.5062	32.684	32.2759	31.7849	105885	11.2277	1	LLHVAVSDVNDDVR,VSTAVLSITAK,IEVLYEDEGFR
tr|Q148D3|Q148D3_BOVIN	tr|Q148D3|Q148D3_BOVIN Fumarate hydratase OS=Bos taurus GN=FH PE=1 SV=1	FH	2	-3.44828	0.0200929	0.0223527	0.182381	28.341	28.7771	30.3828	29.2077	30.6629	28.7129	28.5754	27.7771	26.8385	27.1604	54691	5.4902	1	IEYDTFGELK,IYELAAGGTAVGTGLNTR
sp|O46415|FRIL_BOVIN	sp|O46415|FRIL_BOVIN Ferritin light chain OS=Bos taurus GN=FTL PE=2 SV=3	FTL	5	-1.72414	0.0472789	0.189644	0.325438	33.4823	33.4823	33.2193	33.2193	33.7047	32.7849	33.5978	31.8973	32.0017	32.2759	19988	37.7143	1	LAGPQAGLGEYLFER | Deamidated [Q5],ALFLDVQKPSQDEWGK,TQDAMEAALLVEK
tr|Q2T9M8|Q2T9M8_BOVIN	tr|Q2T9M8|Q2T9M8_BOVIN Synaptosomal-associated protein OS=Bos taurus GN=SNAP23 PE=2 SV=1	SNAP23	2	-12.5	0.0350197	0.166106	0.192626	24.4551	25.4551	27.4234	25.2891	29.4629	20.5165	26.1015	18.2877	19.2877	23.5165	23227	12.7962	1	ANQVTDESLESTR,ILGLAIESQDAGIK
tr|Q3ZBT8|Q3ZBT8_BOVIN	tr|Q3ZBT8|Q3ZBT8_BOVIN Emopamil binding protein (Sterol isomerase) OS=Bos taurus GN=EBP PE=2 SV=1	EBP	1	-2.77778	0.0404336	0.774409	0.305504	30.3828	29.5014	29.8385	31.099	31.3828	28.4234	30.0349	29.6964	28.4234	28.0084	26480	4.34783	1	AAVVPLGTWR
sp|Q2T9X2|TCPD_BOVIN	sp|Q2T9X2|TCPD_BOVIN T-complex protein 1 subunit delta OS=Bos taurus GN=CCT4 PE=1 SV=3	CCT4	3	-12.5	0.0374927	0.0946879	0.290698	27.2535	26.7129	30.6629	29.4234	31.4334	27.0608	26.7129	25.4551	24.5754	26.8385	58206	6.27306	2	AYILNLVK,GIHPTIISESFQK,VIDPATATSVDLR
sp|Q32LP2|RADI_BOVIN	sp|Q32LP2|RADI_BOVIN Radixin OS=Bos taurus GN=RDX PE=2 SV=1	RDX	1	-50	0.0353326	0.0932576	0.220984	20.1946	17.0951	26.7129	22.8764	28.0084	17.2877	0	0	22.6096	0	68567	1.54374	2	EDSMMEYLK
sp|Q2KJI3|FA49B_BOVIN	sp|Q2KJI3|FA49B_BOVIN Protein FAM49B OS=Bos taurus GN=FAM49B PE=2 SV=1	FAM49B	6	-2	0.0293895	0.238537	0.0967614	30.7453	29.6798	30.6629	30.8973	30.6629	30.1604	29.362	28.4234	29.0864	30.1604	36748	20.9877	1	VMLETPEYR,AWGAVVPLVGK,INNVPAEGENEVNNELANR
sp|Q29RJ2|TBC24_BOVIN	sp|Q29RJ2|TBC24_BOVIN TBC1 domain family member 24 OS=Bos taurus GN=TBC1D24 PE=2 SV=1	TBC1D24	1	-14.2857	0.03922	0.633596	0.207869	22.5638	21.5638	23.632	23.9316	26.2714	0	0	20.6971	22.7796	0	58425	1.93798	2	TVTPDASVYR
tr|A6QLD6|A6QLD6_BOVIN	tr|A6QLD6|A6QLD6_BOVIN MYO1B protein OS=Bos taurus GN=MYO1B PE=2 SV=1	MYO1B	3	-7.14286	0.0353059	0.992465	0.232845	28.6458	25.7645	28.4629	30.1604	30.2759	22.4425	26.5165	22.7389	24.1015	28.341	131829	2.99296	1	EICELTGIDQSVLER | Carbamidomethyl [C3],LEDLATLIQK,YLGLLENVR
tr|F1MDD5|F1MDD5_BOVIN	tr|F1MDD5|F1MDD5_BOVIN Uncharacterized protein (Fragment) OS=Bos taurus GN=LAMA3 PE=1 SV=2	LAMA3	1	-8.33333	0.0374997	0.0709894	0.247296	22.1332	24.7389	24.5754	19.1703	27.7771	17.8727	25.0608	0	0	0	357115	0.370142	1	YEIEDGTTPGGR
tr|A5D973|A5D973_BOVIN	tr|A5D973|A5D973_BOVIN Alpha isoform of regulatory subunit A, protein phosphatase 2 OS=Bos taurus GN=PPP2R1A PE=1 SV=1	PPP2R1A	3	-2.5641	0.0153144	0.0239886	0.0537916	31.7849	33.3568	33.4823	32.6415	33.9848	31.6198	32.4334	31.7047	30.8234	32.2759	65281	6.62139	1	EFCENLSADCR | Carbamidomethyl [C3 C10],IGPILDNSTLQSEVKPVLEK,VLELDNVK
sp|Q3ZCH5|ZA2G_BOVIN	sp|Q3ZCH5|ZA2G_BOVIN Zinc-alpha-2-glycoprotein OS=Bos taurus GN=AZGP1 PE=2 SV=1	AZGP1	2	4.28	0.0182897	0.0163668	0.108273	27.8385	26.7129	27.2535	28.8385	28.4234	27.8973	29.2979	30.8234	31.1604	29.2308	33851	7.69231	1	EGSHTFQGAFGCELR | Carbamidomethyl [C12],SIGLHWTR
sp|P02510|CRYAB_BOVIN	sp|P02510|CRYAB_BOVIN Alpha-crystallin B chain OS=Bos taurus GN=CRYAB PE=1 SV=2	CRYAB	5	-5	0.0394016	0.708311	0.170907	33.3568	32.5527	33.4823	36.2193	34.4209	32.5062	33.0832	31.5754	31.3303	32.1604	20037	29.7143	1	APSWIDTGLSEMR,HFSPEELK,VLGDVIEVHGK
sp|P46167|DEFB9_BOVIN	sp|P46167|DEFB9_BOVIN Beta-defensin 9 (Fragment) OS=Bos taurus GN=DEFB9 PE=1 SV=3	DEFB9	1	6.05	0.00669926	0.162263	0.0531212	15.0533	28.1604	22.1332	19.3321	22.5638	30.4823	26.2714	26.8385	26.8385	26.4234	6049	20	1	QIGTCLAPQIK | Carbamidomethyl [C5]
sp|Q3SX30|PSMF1_BOVIN	sp|Q3SX30|PSMF1_BOVIN Proteasome inhibitor PI31 subunit OS=Bos taurus GN=PSMF1 PE=2 SV=2	PSMF1	2	1.87	0.0228175	0.0194129	0.131418	32.1604	31.3828	31.3828	31.8973	30.2759	32.099	32.4083	33.1453	32.3303	32.0017	29704	8.88889	1	GGMIVDPLR,IVSGIITPIHEQWEK
sp|Q58DU7|SH3L1_BOVIN	sp|Q58DU7|SH3L1_BOVIN SH3 domain-binding glutamic acid-rich-like protein OS=Bos taurus GN=SH3BGRL PE=3 SV=1	SH3BGRL	2	-4.54545	0.0290031	0.0478439	0.108617	28.341	29.0349	30.3828	30.7453	30.6629	29.7292	27.6458	22.9316	27.341	22.8385	12776	19.2982	2	GDYDAFFEAR,QQDVLGFLEANK
sp|P13605|FMOD_BOVIN	sp|P13605|FMOD_BOVIN Fibromodulin OS=Bos taurus GN=FMOD PE=1 SV=2	FMOD	4	-3.44828	0.0427407	0.225386	0.125086	34.0673	33.7047	35.9848	34.7047	36.4365	32.7252	32.9677	33.8042	34.0673	33.8042	43037	12.766	2	IPPVSTNLENLYLQGNR,ELHLDHNQISR,YLPFVPSR
sp|Q5EAD2|SERA_BOVIN	sp|Q5EAD2|SERA_BOVIN D-3-phosphoglycerate dehydrogenase OS=Bos taurus GN=PHGDH PE=2 SV=3	PHGDH	1	1.96	0.0409018	0.0722819	0.156957	28.6798	28.1604	28.5389	28.9259	26.8385	29.3196	28.6458	29.8973	29.2077	29.2759	56451	2.81426	1	AGTGVDNVDLEAATR
tr|A5D9E9|A5D9E9_BOVIN	tr|A5D9E9|A5D9E9_BOVIN Complement component 1, r subcomponent OS=Bos taurus GN=C1R PE=2 SV=1	C1R	4	1.65	0.0309681	0.0231578	0.198707	31.2759	30.8234	29.8234	30.3828	29.5754	30.7453	31.2759	31.4334	31.1604	31.4334	80212	6.38298	1	LYYTSEVIK,QDSCQGDSGGVFAVSDK | Carbamidomethyl [C4],TTVITVPTGYK
tr|E1BBY7|E1BBY7_BOVIN	tr|E1BBY7|E1BBY7_BOVIN Uncharacterized protein OS=Bos taurus GN=HSPA4 PE=1 SV=2	HSPA4	2	-50	0.0108081	0.00394501	0.0795667	22.654	25.8623	29.0864	21.6096	28.9814	23.8385	16.8727	19.9024	19.5356	23.2535	94509	3.33333	1	AFSDPFVEAEK,LEDTENWLYEDGEDQPK
sp|A6QLG5|RS9_BOVIN	sp|A6QLG5|RS9_BOVIN 40S ribosomal protein S9 OS=Bos taurus GN=RPS9 PE=2 SV=1	RPS9	1	-2.32558	0.0351193	0.0315074	0.217449	28.9259	30.2759	30.1604	30.2759	30.9677	29.7771	29.6798	28.0084	27.7129	28.7771	22591	4.63918	1	LFEGNALLR
tr|Q2NKU4|Q2NKU4_BOVIN	tr|Q2NKU4|Q2NKU4_BOVIN Calcium regulated heat stable protein 1, 24kDa OS=Bos taurus GN=CARHSP1 PE=1 SV=1	CARHSP1	1	1.93	0.0349837	0.0337307	0.17367	29.6964	27.5014	29.5754	29.5389	28.3828	29.7613	30.1604	30.6629	29.8973	29.8534	15891	7.48299	1	GNVVPSPLPTR
sp|P80109|PHLD_BOVIN	sp|P80109|PHLD_BOVIN Phosphatidylinositol-glycan-specific phospholipase D OS=Bos taurus GN=GPLD1 PE=1 SV=1	GPLD1	3	1.6	0.0316213	0.0543977	0.0726265	30.3828	29.8973	29.7453	30.2759	28.9259	30.7453	30.0349	30.8234	30.8234	30.3828	92601	4.64839	1	EAHGILEGFQPSGR,FGSSVITVR,TQVLLVGAPTQDVVSK
sp|P62998|RAC1_BOVIN	sp|P62998|RAC1_BOVIN Ras-related C3 botulinum toxin substrate 1 OS=Bos taurus GN=RAC1 PE=1 SV=1	RAC1	5	1.33	0.0437706	0.798808	0.164158	34.0673	33.4823	33.8974	33.5978	34.0673	34.5978	34.4823	34.0673	33.9848	34.1453	21450	27.0833	4	CVVVGDGAVGK | Carbamidomethyl [C1],YLECSALTQR | Carbamidomethyl [C4],TVFDEAIR
tr|A1A4Q7|A1A4Q7_BOVIN	tr|A1A4Q7|A1A4Q7_BOVIN Hemoglobin, theta 1 OS=Bos taurus GN=HBQ1 PE=2 SV=1	HBQ1	1	2.11	0.0112154	0.00342724	0.0747003	30.2759	29.0349	28.5014	29.5389	27.5014	29.3828	30.8234	30.4823	30.3828	30.0349	15484	9.85915	1	FLNHVISALAPSSG
tr|E1BFX2|E1BFX2_BOVIN	tr|E1BFX2|E1BFX2_BOVIN Uncharacterized protein OS=Bos taurus GN=SAMD7 PE=4 SV=2	SAMD7	1	2.21	0.00958446	0.00272914	0.0719914	36.6787	36.0059	35.2549	36.2724	34.5412	35.7553	37.1262	37.6116	37.4672	36.8042	52333	2.12766	2	VLDSDTESSK
tr|A4FUG5|A4FUG5_BOVIN	tr|A4FUG5|A4FUG5_BOVIN BIN2 protein OS=Bos taurus GN=BIN2 PE=2 SV=1	BIN2	1	-4.54545	0.0160993	0.00752707	0.0675077	16.3408	25.2535	27.2535	20.6096	27.2535	26.1984	19.0426	0	0	0	57457	1.54143	4	LVDYDSAR
sp|Q2KHU0|SERB_BOVIN	sp|Q2KHU0|SERB_BOVIN Phosphoserine phosphatase OS=Bos taurus GN=PSPH PE=2 SV=1	PSPH	1	0	0.0392573	0.0723869	0.0911232	19.8876	23.5165	29.1361	0	28.2077	0	21.3645	0	0	0	24850	5.77778	1	FCGVEDAVSEMTR | Carbamidomethyl [C2]
sp|Q2KI84|SYHC_BOVIN	sp|Q2KI84|SYHC_BOVIN Histidine--tRNA ligase, cytoplasmic OS=Bos taurus GN=HARS PE=2 SV=1	HARS	1	-3.22581	0.0303926	0.0192703	0.114278	26.141	26.4707	27.8973	25.9977	28.2077	27.341	23.5165	25.5165	20.417	23.7389	57285	3.14342	1	AGEEPLGVGSVAAGGR
tr|A5PK88|A5PK88_BOVIN	tr|A5PK88|A5PK88_BOVIN MGC159500 protein OS=Bos taurus GN=MGC159500 PE=2 SV=1	MGC159500	6	1.58	0.0422451	0.0324374	0.202356	31.5296	30.8973	31.0349	31.1604	29.8234	31.3303	31.7849	32.0673	31.3303	31.6198	24117	30.8057	1	NIPQMSFDDTDR,GIIIMGEDDDSHPSEMR,LQCLNESR | Carbamidomethyl [C3]
sp|P52556|BLVRB_BOVIN	sp|P52556|BLVRB_BOVIN Flavin reductase (NADPH) OS=Bos taurus GN=BLVRB PE=1 SV=2	BLVRB	7	1.62	0.0420819	0.0265146	0.221737	37.5412	37.1262	37.0266	37.1262	36.1453	37.1262	37.8042	38.3892	37.5412	37.6116	22132	45.6311	1	LPSEGPQPAHVVVGDVR,LQDVTDDHIR,VLQQSGLK
sp|P00442|SODC_BOVIN	sp|P00442|SODC_BOVIN Superoxide dismutase [Cu-Zn] OS=Bos taurus GN=SOD1 PE=1 SV=2	SOD1	4	1.36	0.0200405	0.00651358	0.123465	36.4823	35.9848	35.8281	36.1262	35.6253	36.0673	36.6787	36.8042	36.5121	36.2372	15682	32.2368	2	LACGVIGIAK | Carbamidomethyl [C3],GDGPVQGTIHFEAK,HVGDLGNVTADK
sp|Q5KR49|TPM1_BOVIN	sp|Q5KR49|TPM1_BOVIN Tropomyosin alpha-1 chain OS=Bos taurus GN=TPM1 PE=2 SV=1	TPM1	3	-3.0303	0.0243234	0.0100259	0.121006	31.6629	31.8973	34.1453	32.3033	33.8042	32.8974	30.8973	30.2759	31.5296	30.0349	32694	10.9155	1	HIAEDADR,LVIIESDLER,SIDDLEDELYAQK
sp|Q1JP75|DCXR_BOVIN	sp|Q1JP75|DCXR_BOVIN L-xylulose reductase OS=Bos taurus GN=DCXR PE=2 SV=1	DCXR	1	-3.44828	0.0393114	0.0342792	0.125488	26.7129	29.6798	29.7927	28.5754	29.8081	27.341	28.7453	27.5014	26.2354	25.8858	25649	6.55738	1	GAPGVIVNVSSQASQR
sp|Q2KJF1|A1BG_BOVIN	sp|Q2KJF1|A1BG_BOVIN Alpha-1B-glycoprotein OS=Bos taurus GN=A1BG PE=1 SV=1	A1BG	7	1.37	0.0345904	0.0139411	0.17528	36.1827	36.0266	35.7302	36.6787	36.2193	36.2011	37.0266	36.5412	36.8042	36.5267	53553	18.0915	1	VLSPAGPEAQFELR,FPLGPVTSTTR,ALWTGALTPGR
tr|F1N4K1|F1N4K1_BOVIN	tr|F1N4K1|F1N4K1_BOVIN Uncharacterized protein OS=Bos taurus GN=PFAS PE=3 SV=2	PFAS	3	2.04	0.0141267	0.0030124	0.0776152	30.0349	29.0349	28.9259	30.3828	28.2979	29.5389	30.6629	30.5754	31.3828	29.8973	144167	2.54111	1	ASVPCEPGGPAPR | Carbamidomethyl [C5],SLGLQLPDGQR,VGPGPALMLR
sp|Q9MZ08|BCAM_BOVIN	sp|Q9MZ08|BCAM_BOVIN Basal cell adhesion molecule OS=Bos taurus GN=BCAM PE=2 SV=2	BCAM	4	1.97	0.0427524	0.0245918	0.198822	30.6629	29.2759	29.7129	30.6629	30.8234	30.2759	32.1901	30.9677	31.3828	31.1604	68002	7.64331	1	LLVQGTPELK,LVLPEAQVGDER,AGAAGTAEATAR
sp|Q2KIG3|CBPB2_BOVIN	sp|Q2KIG3|CBPB2_BOVIN Carboxypeptidase B2 OS=Bos taurus GN=CPB2 PE=1 SV=1	CPB2	1	2.3	0.0481088	0.0302506	0.209428	25.3239	24.4551	24.6865	25.632	23.5165	25.3239	24.976	27.1604	25.9316	25.9539	48821	2.36407	1	DHEELSLVAR
sp|Q8HXG5|NDUBB_BOVIN	sp|Q8HXG5|NDUBB_BOVIN NADH dehydrogenase [ubiquinone] 1 beta subcomplex subunit 11, mitochondrial OS=Bos taurus GN=NDUFB11 PE=1 SV=2	NDUFB11	1	-3.0303	0.0314826	0.0169299	0.0983172	20.5165	25.1795	26.9539	20.7796	28.2535	27.2535	13.9658	0	0	19.4972	17573	9.74026	1	WQEDPEPEDENLYEK
tr|F1MXY8|F1MXY8_BOVIN	tr|F1MXY8|F1MXY8_BOVIN Tricarboxylate transport protein, mitochondrial (Fragment) OS=Bos taurus GN=SLC25A1 PE=3 SV=2	SLC25A1	3	-2.7027	0.0402363	0.0992305	0.0514954	29.5934	29.0349	28.2077	30.5754	30.5754	30.1604	28.1604	27.7771	24.9316	24.8385	34017	8.06452	1	MQGLEAHK,SHGVLGLYR,TQLQLDER
tr|E1B9T9|E1B9T9_BOVIN	tr|E1B9T9|E1B9T9_BOVIN Uncharacterized protein OS=Bos taurus GN=DDI2 PE=4 SV=2	DDI2	1	1.59	0.0192347	0.00494127	0.0854931	27.9539	27.341	27.6458	28.0084	27.2535	27.5014	28.2077	28.9539	28.5389	28.0608	44580	2.25564	1	VLVEQQQDR
tr|F1N5J8|F1N5J8_BOVIN	tr|F1N5J8|F1N5J8_BOVIN Uncharacterized protein OS=Bos taurus GN=DECR1 PE=1 SV=1	DECR1	2	-2.22222	0.0430932	0.0301611	0.121503	30.0349	29.7771	30.7453	30.6629	32.0017	30.8973	29.3196	29.5203	28.5014	29.0084	35352	9.72644	1	FNVIQPGPIK,VIGHPDIVINNAAGNFISPSER
tr|Q5E949|Q5E949_BOVIN	tr|Q5E949|Q5E949_BOVIN HMT1 hnRNP methyltransferase-like 2 isoform 3 OS=Bos taurus GN=HRMT1L2 PE=2 SV=1	HRMT1L2	1	-5	0.0206211	0.00356075	0.0963414	22.5165	25.2891	26.8385	24.3239	27.2535	25.391	23.5165	21.002	21.5638	23.1795	40548	2.83286	1	EPLVDVVDPK
sp|A5PK45|GT251_BOVIN	sp|A5PK45|GT251_BOVIN Procollagen galactosyltransferase 1 OS=Bos taurus GN=COLGALT1 PE=2 SV=1	COLGALT1	2	-6.66667	0.0182629	0.0028406	0.0728793	33.0512	37.9197	37.1262	24.019	37.7428	36.4672	22.1015	21.417	21.002	29.5203	71546	3.5313	1	NSDVLQSPLDSAAR,VLIALLAR
tr|E1BEI2|E1BEI2_BOVIN	tr|E1BEI2|E1BEI2_BOVIN Uncharacterized protein OS=Bos taurus GN=SPCS2 PE=1 SV=1	SPCS2	1	1.77	0.0451682	0.0138635	0.151089	29.1842	28.5014	28.5014	30.0349	29.5389	28.9539	30.6629	30.3828	30.2759	29.6458	25348	4.78261	1	YVENFGLIDGR
tr|F1MCF8|F1MCF8_BOVIN	tr|F1MCF8|F1MCF8_BOVIN Uncharacterized protein OS=Bos taurus GN=IGLL1 PE=1 SV=2	IGLL1	8	1.44	0.0309242	0.00457579	0.107713	41.2416	40.4481	39.7584	40.6287	40.4481	40.3486	41.1851	41.4481	41.2416	41.0648	24501	32.4786	2	GSYSCEVTHEGSTVTK | Carbamidomethyl [C5],YAASSYLSLTSSDWK,ADGSTITR
sp|Q3SYU2|EF2_BOVIN	sp|Q3SYU2|EF2_BOVIN Elongation factor 2 OS=Bos taurus GN=EEF2 PE=2 SV=3	EEF2	10	-2.08333	0.0187423	0.00222956	0.0756491	31.7047	33.7047	33.7047	32.684	33.8042	33.3568	32.6198	31.1604	31.3303	31.6629	95367	14.2191	1	IMGPNYTPGK,VFSGLVSTGLK,VFDAIMNFK
sp|P07224|PROS_BOVIN	sp|P07224|PROS_BOVIN Vitamin K-dependent protein S OS=Bos taurus GN=PROS1 PE=1 SV=1	PROS1	8	1.69	0.0427163	0.00992316	0.163302	31.7849	30.9677	30.9677	31.6629	30.3828	31.1604	31.6629	32.8974	32.0017	31.7047	75132	11.8519	1	VYFAGVPR,FSAEFDFR,HCLVNVEK | Carbamidomethyl [C2]
sp|Q3SYT7|PSMD8_BOVIN	sp|Q3SYT7|PSMD8_BOVIN 26S proteasome non-ATPase regulatory subunit 8 OS=Bos taurus GN=PSMD8 PE=2 SV=3	PSMD8	1	2.37	0.0332392	0.00686851	0.0952812	28.4234	22.7182	25.8385	28.9814	26.8385	27.341	29.5389	28.9539	29.0349	28.9539	32538	5.57491	2	HPVSLEQYLMEGSYNK
tr|G3N0S9|G3N0S9_BOVIN	tr|G3N0S9|G3N0S9_BOVIN Uncharacterized protein OS=Bos taurus GN=LOC515150 PE=4 SV=1	LOC515150	8	1.49	0.0198573	0.00249525	0.0783245	35.3568	34.8516	34.5412	35.5412	34.7047	34.8516	35.2549	36.1262	35.8746	35.6787	22336	31.6583	1	DQYVSPETVTVR,MVGSQDILCSENK | Carbamidomethyl [C9],FWSPDVPK
sp|P61635|STAT3_BOVIN	sp|P61635|STAT3_BOVIN Signal transducer and activator of transcription 3 OS=Bos taurus GN=STAT3 PE=2 SV=1	STAT3	1	2.22	0.0384536	0.0121472	0.061545	26.4707	25.019	19.7307	27.4234	21.6096	26.2535	28.1115	26.3066	26.9539	26.5754	87974	1.16883	2	FPELNYQLK
tr|E1B726|E1B726_BOVIN	tr|E1B726|E1B726_BOVIN Plasminogen OS=Bos taurus GN=PLG PE=3 SV=2	PLG	3	1.43	0.0211907	0.0037072	0.0869519	34.1453	32.6629	33.2193	33.4823	32.7849	33.3568	33.8042	34.3568	34.0673	33.8042	91243	2.58621	1	KLFDYCDVPQCESSFDCGKPK | Carbamidomethyl [C6 C11 C17],KLFDYCDVPQCESSFDCGKPK | Carbamidomethyl [C6 C11 C17] Deamidated [Q10],LFDYCDVPQCESSFDCGKPK | Carbamidomethyl [C5 C10 C16]
tr|F1MX87|F1MX87_BOVIN	tr|F1MX87|F1MX87_BOVIN Uncharacterized protein OS=Bos taurus GN=C8A PE=4 SV=1	C8A	12	1.37	0.0200044	0.00199008	0.0717981	32.6629	31.7453	32.099	32.5978	32.0348	32.099	32.7047	33.1901	32.8792	32.5296	66276	28.3531	1	AMGVEDFISR,ILENDCSQYDPIPGSEK | Carbamidomethyl [C6],ELQYDPACER | Carbamidomethyl [C8]
sp|Q28065|C4BPA_BOVIN	sp|Q28065|C4BPA_BOVIN C4b-binding protein alpha chain OS=Bos taurus GN=C4BPA PE=2 SV=1	C4BPA	15	1.42	0.0205113	0.00220127	0.0727786	34.4209	33.8974	33.5978	34.3568	33.5978	33.8042	34.2193	34.8974	34.8974	34.5412	68886	32.1311	1	TWYPEVPK,EVCCPEPNLNNYGSITLHR | Carbamidomethyl [C3 C4],FFTFDHQAVYECDK | Carbamidomethyl [C12]
tr|F1MN25|F1MN25_BOVIN	tr|F1MN25|F1MN25_BOVIN Uncharacterized protein OS=Bos taurus GN=CD34 PE=4 SV=1	CD34	2	2.23	0.0221442	0.00234419	0.0710797	28.2979	24.632	25.6865	29.0084	27.1604	26.9539	29.3828	28.341	29.611	28.8385	41077	5.49738	1	GAQENGTGQATSR | Deamidated [N5],LAHSICLK | Carbamidomethyl [C6]
tr|Q1RMH5|Q1RMH5_BOVIN	tr|Q1RMH5|Q1RMH5_BOVIN C1QC protein (Fragment) OS=Bos taurus GN=C1QC PE=2 SV=1	C1QC	2	1.59	0.0292248	0.00297764	0.0921331	31.4823	30.0349	30.6629	31.2759	30.2759	30.5754	31.2193	31.8973	32.13	31.2759	29023	8.75912	1	QTVQFPEANSLVK,VITNPQGHYDK
sp|A4IFC4|SH3L2_BOVIN	sp|A4IFC4|SH3L2_BOVIN SH3 domain-binding glutamic acid-rich-like protein 2 OS=Bos taurus GN=SH3BGRL2 PE=3 SV=1	SH3BGRL2	1	2.25	0.0296345	0.00306553	0.0933165	28.2535	25.019	26.0401	28.6798	27.6458	26.7129	29.341	29.2979	28.611	28.9539	12292	12.1495	1	VFLASSSGFVAIK
tr|F1N076|F1N076_BOVIN	tr|F1N076|F1N076_BOVIN Uncharacterized protein OS=Bos taurus GN=CP PE=1 SV=2	CP	25	1.34	0.0317042	0.00334951	0.0756243	35.7302	34.9417	35.1453	35.8281	34.7553	35.3236	36.1262	35.5978	35.5121	36.0872	123809	23.871	1	APGSASEAFFEQGPTR,KGEEEHLGILGPQLHANVGDK,TESSTVTPTAPGETR
sp|Q3ZBT5|STX7_BOVIN	sp|Q3ZBT5|STX7_BOVIN Syntaxin-7 OS=Bos taurus GN=STX7 PE=2 SV=1	STX7	2	1.86	0.0220425	0.00152739	0.0542187	29.8682	26.341	27.5754	30.5754	28.611	28.4629	30.7453	30.1604	30.6629	30.0349	29656	9.96169	1	TLNQLGTPQDSPELR,VSGGFPEESSK
sp|Q58D62|FETUB_BOVIN	sp|Q58D62|FETUB_BOVIN Fetuin-B OS=Bos taurus GN=FETUB PE=1 SV=1	FETUB	7	1.7	0.0471912	0.00733751	0.0686179	32.4334	30.8234	28.1604	33.2193	30.4823	31.7453	33.3568	32.9153	32.684	31.9677	42663	24.8062	1	VVVLPFPSK,SEGSSCALESPGSVPVGICHGSLGEPQGNQGK | Carbamidomethyl [C6 C19],DGYVLSLNR
tr|E1BFV0|E1BFV0_BOVIN	tr|E1BFV0|E1BFV0_BOVIN Uncharacterized protein OS=Bos taurus GN=KPNB1 PE=1 SV=2	KPNB1	3	-2.17391	0.0393587	0.00319506	0.0937754	29.8534	30.4823	31.5754	29.6285	32.3303	31.3303	29.7292	29.5934	28.5754	29.2308	97226	4.10959	1	LLETTDRPDGHQNNLR,TLATWATK,VLANPGNSQVAR
sp|Q9TT36|THBG_BOVIN	sp|Q9TT36|THBG_BOVIN Thyroxine-binding globulin OS=Bos taurus GN=SERPINA7 PE=2 SV=1	SERPINA7	1	2.34	0.0418984	0.00341875	0.0739259	26.8385	24.1795	23.391	27.9539	21.1946	24.7895	26.391	28.4629	28.611	26.141	46017	3.40633	2	EGQMEWVEGAMSSK
tr|G3N0V0|G3N0V0_BOVIN	tr|G3N0V0|G3N0V0_BOVIN Uncharacterized protein (Fragment) OS=Bos taurus PE=1 SV=1		18	1.37	0.0377762	0.00234459	0.079536	42.2136	41.5412	40.6287	42.1262	41.2961	41.3992	42.1851	42.0648	42.5412	42.2136	35951	55.5215	1	VVSALPIQHQDWTGGK,EPQVYVLDPPKEELSK,EPSVFIFPPKPK
sp|Q29RU4|CO6_BOVIN	sp|Q29RU4|CO6_BOVIN Complement component C6 OS=Bos taurus GN=C6 PE=2 SV=1	C6	15	1.53	0.039487	0.00276671	0.0895511	33.4823	32.2759	32.3568	33.2193	32.2759	32.4083	32.9505	34.0673	33.8974	33.3568	104540	21.5665	2	VPANLENVNFEVQTK,IGDSIELTCPR | Carbamidomethyl [C9],DQEALGSGLATSSFR
sp|P51122|AN32A_BOVIN	sp|P51122|AN32A_BOVIN Acidic leucine-rich nuclear phosphoprotein 32 family member A OS=Bos taurus GN=ANP32A PE=1 SV=2	ANP32A	1	-3.0303	0.0279779	0.0012394	0.0545956	24.019	27.7771	28.2077	22.9495	29.0864	28.2979	24.019	19.6971	23.7389	22.7594	28617	3.21285	1	ELVLDNCR | Carbamidomethyl [C7]
sp|A5PJN2|ERO1A_BOVIN	sp|A5PJN2|ERO1A_BOVIN ERO1-like protein alpha OS=Bos taurus GN=ERO1L PE=2 SV=1	ERO1L	1	-2.7027	0.04551	0.00160958	0.0662961	24.5754	26.1984	28.2535	23.391	27.7129	27.4234	23.632	24.4551	22.0359	24.2535	54296	2.99145	1	LGAVDESLSEETQK
tr|F1MZ05|F1MZ05_BOVIN	tr|F1MZ05|F1MZ05_BOVIN Uncharacterized protein OS=Bos taurus GN=C2CD2 PE=4 SV=2	C2CD2	1	0	6.32095e-09	9.95691e-07	1.30857e-06	25.4234	24.5165	27.1604	24.8385	26.7129	0	0	0	0	0	75533	2.86944	1	HLISSASPSVVLSTTPADLR
sp|A6H768|GALK1_BOVIN	sp|A6H768|GALK1_BOVIN Galactokinase OS=Bos taurus GN=GALK1 PE=2 SV=2	GALK1	1	-20	1.59666e-05	3.13784e-05	0.0001712	20.6971	23.5165	28.5389	26.9539	28.8973	25.4862	0	0	0	0	42227	2.80612	2	EVQLEELEAGR
sp|Q32KX8|CP013_BOVIN	sp|Q32KX8|CP013_BOVIN UPF0585 protein C16orf13 homolog OS=Bos taurus PE=2 SV=1		1	-11.1111	3.80966e-10	3.75657e-10	5.4001e-09	20.5165	27.7129	26.5609	21.0691	27.5754	25.4551	0	0	0	0	22714	5.88235	1	DLGQASGLLLER
sp|Q148H4|KRT81_BOVIN	sp|Q148H4|KRT81_BOVIN Keratin, type II cuticular Hb1 OS=Bos taurus GN=KRT81 PE=2 SV=1	KRT81	1	-5	0.000454677	0.00404766	0.000794173	31.8608	27.7129	28.2077	31.2759	30.7453	30.6629	21.7796	22.6757	23.391	19.8727	54612	4	1	LEAAVTQAEQQGEAALNDAK
sp|Q3T186|RPIA_BOVIN	sp|Q3T186|RPIA_BOVIN Ribose-5-phosphate isomerase (Fragment) OS=Bos taurus GN=RPIA PE=2 SV=2	RPIA	1	-50	0.002744	0.00131088	0.0269266	24.2535	28.6458	29.8973	23.7389	30.1604	24.632	19.6276	22.8385	24.4551	21.3101	28753	7.19697	2	NNQVLGIGSGSTIVHAVQR
sp|Q08DA1|AT1A1_BOVIN	sp|Q08DA1|AT1A1_BOVIN Sodium/potassium-transporting ATPase subunit alpha-1 OS=Bos taurus GN=ATP1A1 PE=2 SV=1	ATP1A1	8	-1.96078	0.0575142	0.379155	0.326824	30.3828	31.1604	31.2193	31.8973	31.5754	30.0349	31.2759	29.6629	30.2759	30.0349	112642	9.50049	2	AVFQANQDNLPILK,SPDFTNENPLETR,QGAIVAVTGDGVNDSPALK
sp|A5PJM4|AIFM2_BOVIN	sp|A5PJM4|AIFM2_BOVIN Apoptosis-inducing factor 2 OS=Bos taurus GN=AIFM2 PE=2 SV=1	AIFM2	1	0	0.0569482	0.578121	0.366473	19.265	0	19.9316	17.9882	28.0608	0	0	0	0	13.7731	40476	3.21716	1	VSNLEALPVNER
tr|F1N120|F1N120_BOVIN	tr|F1N120|F1N120_BOVIN Uncharacterized protein OS=Bos taurus GN=LXN PE=4 SV=2	LXN	2	-9.09091	0.00893687	0.00658099	0.0382959	30.4823	31.5296	33.3568	30.1604	34.4823	30.0349	30.1604	29.4433	30.0349	29.1115	25567	13.5135	1	AASVVESCINYQQGTPHK | Carbamidomethyl [C8],NPDEEDNTFYQR
sp|P13213|SPRC_BOVIN	sp|P13213|SPRC_BOVIN SPARC OS=Bos taurus GN=SPARC PE=1 SV=2	SPARC	2	-3.33333	0.0651229	0.215636	0.356395	29.362	29.3196	32.0017	31.099	31.0349	29.1842	29.3828	28.3828	29.6629	29.0084	34613	7.92079	1	FFETCDLDNDK | Carbamidomethyl [C5],LEAGDHPVELLAR
sp|P53619|COPD_BOVIN	sp|P53619|COPD_BOVIN Coatomer subunit delta OS=Bos taurus GN=ARCN1 PE=1 SV=1	ARCN1	1	-50	0.0593628	0.106738	0.319677	19.8423	22.7796	26.8385	26.8385	27.8385	21.8576	18.9316	20.3101	21.2535	21.9316	57274	2.15264	1	VTQVDGNSPVR
tr|E1B8P9|E1B8P9_BOVIN	tr|E1B8P9|E1B8P9_BOVIN Mitogen-activated protein kinase OS=Bos taurus GN=MAPK3 PE=3 SV=1	MAPK3	1	0	6.22428e-08	1.85368e-08	1.07227e-07	0	26.8385	28.8385	0	29.5573	0	0	0	0	0	41496	2.48619	1	NYLQSLPSK
sp|Q3ZBV8|SYTC_BOVIN	sp|Q3ZBV8|SYTC_BOVIN Threonine--tRNA ligase, cytoplasmic OS=Bos taurus GN=TARS PE=2 SV=1	TARS	1	0	1.86716e-06	5.62097e-07	3.19597e-06	0	23.9316	25.2535	0	28.341	0	0	0	0	0	83491	1.24481	1	VADFGVLHR
tr|Q3ZCE2|Q3ZCE2_BOVIN	tr|Q3ZCE2|Q3ZCE2_BOVIN ELAV-like protein OS=Bos taurus GN=ELAVL1 PE=2 SV=1	ELAVL1	1	0	3.93675e-06	1.19047e-06	6.72049e-06	0	23.391	27.1604	0	28.4234	0	0	0	0	0	36163	3.37423	1	VLVDQTTGLSR
tr|F1MSJ9|F1MSJ9_BOVIN	tr|F1MSJ9|F1MSJ9_BOVIN Uncharacterized protein OS=Bos taurus GN=RAB35 PE=3 SV=2	RAB35	1	0	0.0721169	0.218602	0.350186	0	0	27.7771	22.417	26.3578	0	0	0	0	0	23011	6.96517	1	WLHEINQNCDDVCR | Carbamidomethyl [C9 C13]
tr|F6QLM5|F6QLM5_BOVIN	tr|F6QLM5|F6QLM5_BOVIN Uncharacterized protein (Fragment) OS=Bos taurus GN=GYG1 PE=4 SV=1	GYG1	1	0	7.26389e-06	2.20678e-06	1.23664e-05	0	24.3239	29.1842	0	30.0349	0	0	0	0	0	37298	5.43807	1	WEQGQADYMGADSFDNIK
sp|Q2KIY5|PLBL2_BOVIN	sp|Q2KIY5|PLBL2_BOVIN Putative phospholipase B-like 2 OS=Bos taurus GN=PLBD2 PE=2 SV=1	PLBD2	1	-33.3333	0.0574299	0.432653	0.165991	20.7796	24.391	20.6096	16.7471	27.7771	0	0	22.632	20.1946	0	65693	2.71647	2	GLEDSYEGSVAFPTGK
sp|Q3ZBD0|PSMD7_BOVIN	sp|Q3ZBD0|PSMD7_BOVIN 26S proteasome non-ATPase regulatory subunit 7 OS=Bos taurus GN=PSMD7 PE=2 SV=1	PSMD7	3	-1.5625	0.0141457	0.870275	0.0162972	29.8973	29.2759	29.3828	30.2759	29.4032	29.4032	28.9539	28.7453	28.6798	29.4629	36754	10.2484	1	DTTVGTLSQR,SVVALHNLINNK,VVGVLLGSWQK
tr|F1MSS2|F1MSS2_BOVIN	tr|F1MSS2|F1MSS2_BOVIN Uncharacterized protein OS=Bos taurus GN=DDHD2 PE=4 SV=2	DDHD2	1	0	3.94378e-05	1.22112e-05	6.63946e-05	0	19.4375	23.7389	0	26.141	0	0	0	0	0	80950	1.41243	1	SIVQCVNDFR | Carbamidomethyl [C5]
tr|F1MZP0|F1MZP0_BOVIN	tr|F1MZP0|F1MZP0_BOVIN Uncharacterized protein (Fragment) OS=Bos taurus GN=GBE1 PE=4 SV=2	GBE1	1	0	0.0806655	0.614669	0.407673	19.7634	0	27.0608	21.1332	28.5754	0	19.68	0	0	0	75793	2.1374	1	IVLDSDAAEYGGHK
sp|Q9XSJ4|ENOA_BOVIN	sp|Q9XSJ4|ENOA_BOVIN Alpha-enolase OS=Bos taurus GN=ENO1 PE=1 SV=4	ENO1	17	-4.54545	0.0575208	0.0966053	0.245553	35.2193	34.5978	37.8042	35.5978	37.8042	34.7047	34.8974	34.2193	34.7553	34.2897	47326	42.1659	2	TIAPALVSK,GNPTVEVDLFTAK,VNQIGSVTESLQACK | Carbamidomethyl [C14]
tr|A6QP30|A6QP30_BOVIN	tr|A6QP30|A6QP30_BOVIN CPN2 protein OS=Bos taurus GN=CPN2 PE=2 SV=1	CPN2	5	1.51	0.0637037	0.0843719	0.33092	33.3568	33.5978	32.3033	33.1753	32.7252	33.3568	33.5978	33.7047	34.1453	33.4823	60039	11.3139	1	LSNNQLASLPR,DHLGFQAAPGPQDR,CTYSNPEGTVVLACDK | Carbamidomethyl [C1 C14]
sp|Q28009|FUS_BOVIN	sp|Q28009|FUS_BOVIN RNA-binding protein FUS OS=Bos taurus GN=FUS PE=2 SV=2	FUS	2	-1.85185	0.0735565	0.620126	0.305494	29.6458	28.5389	29.4823	29.8973	30.0349	28.8081	29.2308	27.9539	28.2077	29.0864	52311	4.48343	1	AAIDWFDGK,CPNPTCENMNFSWR | Carbamidomethyl [C1 C6]
sp|Q3SZK8|NHRF1_BOVIN	sp|Q3SZK8|NHRF1_BOVIN Na(+)/H(+) exchange regulatory cofactor NHE-RF1 OS=Bos taurus GN=SLC9A3R1 PE=2 SV=1	SLC9A3R1	1	2.9	0.0699274	0.611433	0.224402	28.4234	27.4234	26.9539	23.8385	27.6458	28.1604	29.6458	28.2077	28.8081	29.2759	39603	2.98913	1	LLVVDPETDER
sp|Q5EAC6|CDC37_BOVIN	sp|Q5EAC6|CDC37_BOVIN Hsp90 co-chaperone Cdc37 OS=Bos taurus GN=CDC37 PE=2 SV=1	CDC37	2	12.93	0.00733868	0.00193913	0.037937	26.8385	19.5165	23.632	24.2535	23.632	22.5165	29.6629	28.611	29.1115	28.2979	44580	9.21053	2	DGEEAGTGDPLLEATSK,SMVNTKPEQAEEESEEVR
tr|Q0VCF1|Q0VCF1_BOVIN	tr|Q0VCF1|Q0VCF1_BOVIN Sorbin and SH3 domain containing 1 OS=Bos taurus GN=SORBS1 PE=2 SV=1	SORBS1	1	-2.5	0.078333	0.210291	0.322969	30.4823	29.5573	31.2759	31.2759	32.0017	30.3828	30.1604	28.7129	29.2759	30.0349	46461	3.7296	1	ESDGAPGDLTSLENER
sp|Q9TTJ5|RGN_BOVIN	sp|Q9TTJ5|RGN_BOVIN Regucalcin OS=Bos taurus GN=RGN PE=2 SV=1	RGN	1	-1.88679	0.083912	0.48123	0.369754	29.1604	28.2979	28.6798	28.611	30.0349	27.9539	28.2979	28.0608	27.9539	28.6458	33308	4.34783	1	GLLQQPEAGGIFK
sp|Q2TBU9|RUVB2_BOVIN	sp|Q2TBU9|RUVB2_BOVIN RuvB-like 2 OS=Bos taurus GN=RUVBL2 PE=2 SV=3	RUVBL2	1	0	0.0899576	0.595949	0.417294	18.68	0	26.8385	20.0691	28.341	0	19.9171	0	0	0	51169	2.15983	2	AAGVVLEMIR
tr|A6H7H3|A6H7H3_BOVIN	tr|A6H7H3|A6H7H3_BOVIN LOC789567 protein OS=Bos taurus GN=LOC789567 PE=2 SV=1	LOC789567	5	-2.43902	0.0603228	0.990193	0.159524	33.9848	32.5296	33.0512	34.8974	34.4209	32.8608	33.4823	32.6198	31.9677	32.3033	34928	20.1923	1	LGEWAVVTGSTDGIGK,VWGLGNESGVGPR,LNQVSSEIR
sp|Q3ZCD7|TECR_BOVIN	sp|Q3ZCD7|TECR_BOVIN Very-long-chain enoyl-CoA reductase OS=Bos taurus GN=TECR PE=2 SV=1	TECR	2	-2.63158	0.0859931	0.812678	0.39049	29.8234	28.341	28.9539	30.2759	30.8234	28.0608	29.6285	28.341	26.9539	28.2077	36072	6.49351	1	LLETLFVHR,VEPQATIAEIK
sp|Q32LP0|URP2_BOVIN	sp|Q32LP0|URP2_BOVIN Fermitin family homolog 3 OS=Bos taurus GN=FERMT3 PE=2 SV=1	FERMT3	7	2.57	0.00149875	0.000290135	0.00565824	33.3568	30.2759	28.7129	33.2193	27.6458	32.2759	33.5978	33.9848	33.7047	33.3568	75782	12.4812	1	IDLSVGDVVK,VVLVGGVAPASFR,VFIGEEDPEAESLTLR
tr|G3X6L8|G3X6L8_BOVIN	tr|G3X6L8|G3X6L8_BOVIN Uncharacterized protein OS=Bos taurus GN=NIPSNAP3A PE=4 SV=1	NIPSNAP3A	1	-20	0.0691147	0.137345	0.240221	24.019	24.6865	27.9539	28.7771	28.5754	25.2535	23.632	7.96578	18.5731	21.7389	28524	3.64372	1	MNEFLENVK
sp|Q3T0K2|TCPG_BOVIN	sp|Q3T0K2|TCPG_BOVIN T-complex protein 1 subunit gamma OS=Bos taurus GN=CCT3 PE=1 SV=1	CCT3	2	3.22	0.00150481	0.000252873	0.00749399	26.8385	23.5165	21.002	27.7129	21.4676	25.6595	28.4629	28.1115	28.2979	26.8385	60585	4.0367	1	ALDDMISTLK,TLIQNCGASTIR | Carbamidomethyl [C6]
sp|P00921|CAH2_BOVIN	sp|P00921|CAH2_BOVIN Carbonic anhydrase 2 OS=Bos taurus GN=CA2 PE=1 SV=3	CA2	17	1.66	0.00712173	0.00163342	0.042853	38.0773	37.4672	37.6787	38.0773	37.1262	37.5412	38.5768	39.0522	38.4672	38.3067	29114	46.1538	1	VLDALDSIK,EPISVSSQQMLK,VGDANPALQK
sp|P18902|RET4_BOVIN	sp|P18902|RET4_BOVIN Retinol-binding protein 4 OS=Bos taurus GN=RBP4 PE=1 SV=1	RBP4	3	-1.85185	0.0144902	0.00824735	0.0297515	31.8608	32.3303	32.8792	31.6198	33.3568	31.6629	31.6629	31.7453	31.8973	31.3303	21068	16.3934	2	DPSGFSPEVQK,LIPHNGYCDGK | Carbamidomethyl [C8],QEELCLAR | Carbamidomethyl [C5]
tr|A1A4L7|A1A4L7_BOVIN	tr|A1A4L7|A1A4L7_BOVIN Glutathione S-transferase Mu 1 OS=Bos taurus GN=GSTM4 PE=2 SV=1	GSTM4	6	-2.38095	0.0657355	0.136605	0.1698	31.3303	29.8973	31.4823	31.1604	32.099	31.099	30.9677	28.2077	28.5014	29.4032	25669	28.4404	1	LLLEYTDSNYEEK,DFISHFEGLK,FLPHPVYSK
sp|Q5E938|EIF1_BOVIN	sp|Q5E938|EIF1_BOVIN Eukaryotic translation initiation factor 1 OS=Bos taurus GN=EIF1 PE=3 SV=1	EIF1	2	-1.66667	0.0536293	0.0742604	0.158621	30.0349	30.8973	31.1604	30.8973	31.6198	30.1604	30.8973	29.7292	30.1604	30.0349	12732	26.5487	2	GDDLLPAGTEDYIHIR,TLTTVQGIADDYDK
sp|Q3SZV3|EF1G_BOVIN	sp|Q3SZV3|EF1G_BOVIN Elongation factor 1-gamma OS=Bos taurus GN=EEF1G PE=2 SV=1	EEF1G	5	-2.7027	0.090895	0.593197	0.333537	29.8973	28.8682	30.8234	30.7453	31.7849	28.5754	30.1604	29.0349	28.8385	29.2535	50378	13.8636	2	QVLEPSFR,ILGLLDAHLK,ALIAAQYSGAQVR
sp|Q9TUM6|PLIN2_BOVIN	sp|Q9TUM6|PLIN2_BOVIN Perilipin-2 OS=Bos taurus GN=PLIN2 PE=2 SV=1	PLIN2	1	-25	0.00858282	0.00177785	0.0484983	0	27.5014	28.6458	23.5165	27.4234	25.0608	0	0	0	0	49368	3.55556	4	LPILNQPTNQVVANAK
sp|Q32PA9|FKBP2_BOVIN	sp|Q32PA9|FKBP2_BOVIN Peptidyl-prolyl cis-trans isomerase FKBP2 OS=Bos taurus GN=FKBP2 PE=2 SV=1	FKBP2	1	-1.96078	0.0935655	0.452605	0.38709	29.8385	29.3196	31.2759	30.5754	30.5754	29.1842	30.1604	28.9539	29.1842	29.5934	15404	8.57143	2	LVIPSELGYGER
tr|F1MBQ0|F1MBQ0_BOVIN	tr|F1MBQ0|F1MBQ0_BOVIN Uncharacterized protein (Fragment) OS=Bos taurus GN=DYNC1LI2 PE=4 SV=1	DYNC1LI2	2	-14.2857	0.0647861	0.146572	0.170868	27.7129	24.7895	28.7453	28.8385	28.0608	26.4707	22.391	23.1642	0	0	54666	5.82329	1	TGSPGSPGAGGVQSTSK,TVLTNVQEELDR
sp|Q71SP7|FAS_BOVIN	sp|Q71SP7|FAS_BOVIN Fatty acid synthase OS=Bos taurus GN=FASN PE=2 SV=1	FASN	1	-2.17391	0.0828131	0.262174	0.24715	31.7849	30.8234	31.2759	31.933	32.8608	31.3828	30.3828	31.4823	29.5203	30.3828	274552	0.358138	1	NILADSSSR
sp|Q3T114|UK114_BOVIN	sp|Q3T114|UK114_BOVIN Ribonuclease UK114 OS=Bos taurus GN=HRSP12 PE=2 SV=3	HRSP12	2	-3.125	0.0746	0.0962457	0.30631	30.4823	29.8385	31.933	30.0349	32.5062	29.8973	30.6629	28.5754	29.0608	29.5389	14272	16.0584	1	AAGCDFTNVVK | Carbamidomethyl [C4],QALTNIGEILK
tr|Q0VCS8|Q0VCS8_BOVIN	tr|Q0VCS8|Q0VCS8_BOVIN Glutathione S-transferase, theta 3 OS=Bos taurus GN=GSTT3 PE=1 SV=1	GSTT3	3	-4	0.06852	0.88094	0.196805	30.8234	28.611	29.2308	31.8973	31.8608	29.1361	29.8973	28.6458	27.8385	28.4234	27276	13.3891	1	CLQLLEDK | Carbamidomethyl [C1],VDEYLSWQHTALR,VEAAVGEDLFR
tr|G3MW12|G3MW12_BOVIN	tr|G3MW12|G3MW12_BOVIN Uncharacterized protein (Fragment) OS=Bos taurus GN=LOC100337053 PE=3 SV=1	LOC100337053	4	2.2	0.0764431	0.246432	0.202655	28.5389	29.4234	29.7453	30.1604	29.6285	29.7453	30.0349	31.7453	31.099	30.0349	129716	3.3913	4	TMSEVITGIR,TAALTDDR,SPVFSHLASSLR
sp|Q02375|NDUS4_BOVIN	sp|Q02375|NDUS4_BOVIN NADH dehydrogenase [ubiquinone] iron-sulfur protein 4, mitochondrial OS=Bos taurus GN=NDUFS4 PE=1 SV=1	NDUFS4	1	-3.84615	0.101019	0.241734	0.441531	26.4551	25.7389	27.5754	26.391	28.7771	24.8858	24.3239	20.1946	24.7389	27.1604	19811	8.57143	1	LDITTITGVPEEHIK
tr|F1MYX2|F1MYX2_BOVIN	tr|F1MYX2|F1MYX2_BOVIN Uncharacterized protein OS=Bos taurus GN=APOM PE=4 SV=1	APOM	1	2.06	0.00120289	0.000212911	0.00307542	24.3239	22.002	20.8576	24.2535	20.3101	23.632	24.2535	24.5754	24.5165	24.1795	21158	4.25532	1	ETGQGYQR
sp|P00974|BPT1_BOVIN	sp|P00974|BPT1_BOVIN Pancreatic trypsin inhibitor OS=Bos taurus PE=1 SV=2		1	1.67	0.0191909	0.0164771	0.0328945	30.8234	30.6629	31.3828	31.4823	31.1604	30.8234	32.2478	32.3303	31.7849	31.8234	10903	13	1	AGLCQTFVYGGCR | Carbamidomethyl [C4 C12]
sp|P19035|APOC3_BOVIN	sp|P19035|APOC3_BOVIN Apolipoprotein C-III OS=Bos taurus GN=APOC3 PE=1 SV=2	APOC3	1	1.47	0.0161338	0.00647012	0.0380922	35.9417	35.1068	34.2897	35.5412	34.8042	35.6787	35.6787	35.9634	35.5698	36.0673	10692	16.6667	1	DALSSVQESQVAQQAR
sp|Q32L76|SAA4_BOVIN	sp|Q32L76|SAA4_BOVIN Serum amyloid A-4 protein OS=Bos taurus GN=SAA4 PE=2 SV=1	SAA4	1	1.79	0.117047	0.684205	0.433911	30.9677	31.1604	30.7453	30.7453	30.7453	31.8608	30.3828	32.2759	31.3828	32.0348	14687	8.52713	1	EAVQGASDLWR
tr|F1N647|F1N647_BOVIN	tr|F1N647|F1N647_BOVIN Fatty acid synthase OS=Bos taurus GN=FASN PE=1 SV=2	FASN	63	-2.04082	0.0720557	0.167751	0.144881	36.1453	35.4823	35.5412	36.4209	37.1262	36.1453	35.1068	35.4519	33.3568	34.8042	274264	29.6178	2	DAMLDNQTPEFFQDVNKPK,YGPDPATPVDPTTAIHLCR | Carbamidomethyl [C18],GADLVLNSLAEEK
sp|Q3T0W4|PP1R7_BOVIN	sp|Q3T0W4|PP1R7_BOVIN Protein phosphatase 1 regulatory subunit 7 OS=Bos taurus GN=PPP1R7 PE=1 SV=1	PPP1R7	2	-5	0.105741	0.302475	0.333862	27.2535	25.3239	28.9539	29.1842	29.5573	26.9539	27.1604	23.0691	23.1015	26.9539	41388	5	1	IMLALPSVR,SLETVYLER
sp|Q865V6|CAPG_BOVIN	sp|Q865V6|CAPG_BOVIN Macrophage-capping protein OS=Bos taurus GN=CAPG PE=2 SV=1	CAPG	4	-2.43902	0.119462	0.539366	0.478112	31.2759	29.4433	32.1604	31.3828	31.7453	29.6798	31.7047	28.2979	28.611	29.7927	38876	13.467	1	YAPNTQVEILPQGR,EGNPEEDLTADR,TSPGTAPAAIK
sp|P33072|LYOX_BOVIN	sp|P33072|LYOX_BOVIN Protein-lysine 6-oxidase OS=Bos taurus GN=LOX PE=1 SV=3	LOX	1	-1.72414	0.0902971	0.819842	0.338211	25.0608	18.6453	20.1946	28.0608	23.632	0	0	21.7389	27.5014	0	NaN	4.78469	2	VSVNPSYLVPESDYSNNVVR
sp|Q9N2I8|TRXR2_BOVIN	sp|Q9N2I8|TRXR2_BOVIN Thioredoxin reductase 2, mitochondrial OS=Bos taurus GN=TXNRD2 PE=1 SV=2	TXNRD2	1	1.76	0.0755298	0.162178	0.143662	28.6458	28.0084	27.0608	28.1115	27.6458	29.0084	28.611	29.2979	28.9259	27.6458	54622	2.93542	2	VAVLDYVEPSPQGTR
sp|Q3SZB4|ACADM_BOVIN	sp|Q3SZB4|ACADM_BOVIN Medium-chain specific acyl-CoA dehydrogenase, mitochondrial OS=Bos taurus GN=ACADM PE=2 SV=1	ACADM	1	-25	0.061872	0.763266	0.0896639	20.7796	22.0359	25.6595	21.4676	27.6458	0	23.1332	0	21.4676	17.68	46573	2.3753	1	TGEYPVPLIK
sp|Q5E9T9|RTCB_BOVIN	sp|Q5E9T9|RTCB_BOVIN tRNA-splicing ligase RtcB homolog OS=Bos taurus GN=RTCB PE=2 SV=1	RTCB	1	-50	0.00666885	0.000842025	0.0342249	17.7471	21.1946	26.5609	0	28.0084	23.019	0	0	0	0	55199	3.16832	1	GLGHQVATDALVAMEK
sp|P13696|PEBP1_BOVIN	sp|P13696|PEBP1_BOVIN Phosphatidylethanolamine-binding protein 1 OS=Bos taurus GN=PEBP1 PE=1 SV=2	PEBP1	7	-1.49254	0.116667	0.779689	0.462564	35.6253	35.0266	35.3892	35.8974	36.2897	35.0266	35.6522	34.9417	35.0673	34.8974	20986	45.4545	1	NRPTSITWDGLDPGK,LYTLVLTDPDAPSR,GNNISSGTVLSDYVGSGPPK
tr|Q0P592|Q0P592_BOVIN	tr|Q0P592|Q0P592_BOVIN Fructosamine 3 kinase related protein OS=Bos taurus GN=FN3KRP PE=2 SV=1	FN3KRP	1	1.58	0.0122401	0.00228133	0.0368239	29.2308	28.6798	28.7771	29.2979	28.8385	28.6798	29.7129	30.1604	29.8973	29.2979	34414	3.55987	1	IQPQMDLVEQR
tr|A7YWF1|A7YWF1_BOVIN	tr|A7YWF1|A7YWF1_BOVIN ACSS2 protein OS=Bos taurus GN=ACSS2 PE=2 SV=1	ACSS2	2	-2.17391	0.0587964	0.75746	0.10327	30.9677	29.4433	28.9539	30.8973	30.2759	29.2535	29.7771	29.6964	28.2535	28.2077	78734	3.99429	1	AELVTGDSPSQSPPIK,FPGYYVTGDGCR | Carbamidomethyl [C11]
sp|Q5E983|EF1B_BOVIN	sp|Q5E983|EF1B_BOVIN Elongation factor 1-beta OS=Bos taurus GN=EEF1B PE=2 SV=3	EEF1B	1	-100	0.000899858	0.106113	0.000423886	24.7895	24.7895	28.611	30.0349	30.3828	0	23.8385	20.6971	22.3645	23.5165	24805	8	1	YGPANVEDTTESGATDSK
tr|Q17QI3|Q17QI3_BOVIN	tr|Q17QI3|Q17QI3_BOVIN Acetyl-Coenzyme A acetyltransferase 2 OS=Bos taurus GN=ACAT2 PE=1 SV=1	ACAT2	3	-1.88679	0.124527	0.366206	0.488773	30.1604	30.0349	30.3828	30.9677	31.7047	29.8973	29.8973	30.5754	29.7613	28.7129	41170	9.57179	1	EIVPVFVSSK,ELGLNPEK,VNTEGGAIALGHPLGASGCR | Carbamidomethyl [C19]
sp|P47865|AQP1_BOVIN	sp|P47865|AQP1_BOVIN Aquaporin-1 OS=Bos taurus GN=AQP1 PE=1 SV=3	AQP1	3	1.98	0.00759705	0.00124677	0.024455	31.0349	29.611	29.0084	31.4334	28.1604	30.4823	31.1604	32.13	31.2759	31.099	28800	12.1771	1	SNQTTGAVQDNVK,VWTSGQVEEYDLDADDINSR,VWTSGQVEEYDLDADDINSR | Deamidated [N18]
sp|P00744|PROZ_BOVIN	sp|P00744|PROZ_BOVIN Vitamin K-dependent protein Z OS=Bos taurus GN=PROZ PE=1 SV=1	PROZ	2	2.17	0.119175	0.257876	0.459671	25.9539	24.8385	26.3066	23.8385	22.2535	25.6595	25.632	26.3066	27.0608	26.5609	43112	4.79798	2	QVTQQPSR,VTHVEPAECGR | Carbamidomethyl [C9]
tr|Q0IIA3|Q0IIA3_BOVIN	tr|Q0IIA3|Q0IIA3_BOVIN Sorcin OS=Bos taurus GN=SRI PE=2 SV=1	SRI	2	1.64	0.0892765	0.0750141	0.315935	29.3196	28.2535	29.0864	29.6458	29.7927	29.3196	30.6629	29.8682	30.1604	29.6285	20331	12.5683	1	ITFDDYIACCVK | Carbamidomethyl [C9 C10],SGTVDPQELQK
tr|F1N7F9|F1N7F9_BOVIN	tr|F1N7F9|F1N7F9_BOVIN Uncharacterized protein (Fragment) OS=Bos taurus GN=CACNA2D1 PE=4 SV=2	CACNA2D1	1	-7.14286	0.0569828	0.119347	0.0691912	22.002	24.632	26.7129	23.7389	27.5014	20.5165	24.4551	19.3538	23.9316	22.1642	105563	1.60772	1	SYDYQSVCEPGAAPK | Carbamidomethyl [C8]
sp|A6QR56|A16A1_BOVIN	sp|A6QR56|A16A1_BOVIN Aldehyde dehydrogenase family 16 member A1 OS=Bos taurus GN=ALDH16A1 PE=2 SV=1	ALDH16A1	2	1.64	0.0107995	0.00202446	0.0370922	29.8973	28.0608	29.1115	29.8973	27.9539	29.4032	30.3828	30.0349	30.0349	29.7771	85168	4.5	1	AWDQEAEGAGPELGR,GAVEAAHQAAPGWMSQSPAAR
tr|A5PK96|A5PK96_BOVIN	tr|A5PK96|A5PK96_BOVIN ACP1 protein OS=Bos taurus GN=ACP1 PE=2 SV=1	ACP1	3	-1.44928	0.00672232	0.0015424	0.00895068	32.0017	32.1604	32.4823	32.0673	32.4823	32.7454	31.2193	31.7453	31.0349	30.9677	18169	20.2532	1	IELLGSYDPQK,LVTDQNISDNWR,SPIAEAVFR
sp|O62654|DESM_BOVIN	sp|O62654|DESM_BOVIN Desmin OS=Bos taurus GN=DES PE=2 SV=3	DES	11	1.4	0.0166307	0.0025419	0.0450744	34.5412	33.3568	32.8792	33.8042	33.3568	33.8042	34.2897	34.2193	34.2897	34.1453	53531	23.4043	1	FLEQQNAALAAEVNR | Deamidated [Q4 Q5],NISEAEEWYK,EEAENNLAAFR
tr|Q32S38|Q32S38_BOVIN	tr|Q32S38|Q32S38_BOVIN Glutamate-cysteine ligase catalytic subunit OS=Bos taurus GN=GCLC PE=4 SV=1	GCLC	6	1.75	0.0602003	0.0325969	0.191672	31.6198	31.3303	29.8973	31.2759	29.1842	31.2759	31.6629	32.4083	31.6198	31.4823	69022	14.876	1	FKPPPPNSDIGWR,GLLSQGSPLSWEETQR,ASGELMTVAK
sp|Q28178|TSP1_BOVIN	sp|Q28178|TSP1_BOVIN Thrombospondin-1 OS=Bos taurus GN=THBS1 PE=2 SV=2	THBS1	1	90.43	0.123793	0.226973	0.440947	21.417	19.6627	22.0691	20.417	18.1946	22.002	23.002	21.895	29.6798	21.6971	129533	1.19658	1	DCVGDVTENQICNK | Carbamidomethyl [C2 C12]
tr|F1N2R1|F1N2R1_BOVIN	tr|F1N2R1|F1N2R1_BOVIN Uncharacterized protein OS=Bos taurus GN=STOM PE=4 SV=2	STOM	8	1.24	0.0710405	0.204675	0.0768923	33.9848	33.8974	33.8042	34.0673	33.3568	34.3568	33.8974	34.2897	34.2193	33.8974	31320	29.2254	1	EASMVITESPAALQLR,YLQTLTTIAAEK,VQNATLAVANITNADSATR
sp|A6QLY4|ISOC1_BOVIN	sp|A6QLY4|ISOC1_BOVIN Isochorismatase domain-containing protein 1 OS=Bos taurus GN=ISOC1 PE=2 SV=1	ISOC1	4	-2.04082	0.124962	0.683346	0.415556	31.8234	31.1604	32.3568	33.3568	33.0184	31.5296	32.2759	30.9677	31.0349	31.2759	32115	16.7785	1	GLGSTVQEIDLTGVK,YFGDIISVGQR,ASAPESGLLSK
tr|A6QLJ2|A6QLJ2_BOVIN	tr|A6QLJ2|A6QLJ2_BOVIN HSPA12B protein OS=Bos taurus GN=HSPA12B PE=2 SV=1	HSPA12B	3	-3.84615	0.104524	0.20374	0.230847	26.7129	27.1604	28.8973	28.2535	30.4823	26.4073	28.2077	26.3745	26.8385	26.1984	72159	4.56621	1	FITDPGVR,TQLEAVNGK,VVVPHDVALTILK
tr|F1MHE4|F1MHE4_BOVIN	tr|F1MHE4|F1MHE4_BOVIN Uncharacterized protein OS=Bos taurus GN=PLVAP PE=4 SV=1	PLVAP	1	-3.22581	0.0962141	0.243738	0.175754	26.0813	26.4707	29.0864	27.5014	29.1604	25.2891	27.9539	25.1795	26.019	25.8142	49798	3.39367	1	LQLAVSNSALDTCIK | Carbamidomethyl [C13]
tr|A4IFD6|A4IFD6_BOVIN	tr|A4IFD6|A4IFD6_BOVIN TUSC5 protein OS=Bos taurus GN=TUSC5 PE=2 SV=1	TUSC5	4	1.34	0.0949619	0.116875	0.191763	33.1901	32.4823	33.4823	33.1146	33.3568	33.0673	33.5978	33.4823	33.8974	33.7047	19012	31.6384	1	LLVQVGGQDDK,EPGTASPLNLPEMEK,SSVQQGDLDGAR
tr|F1MLW8|F1MLW8_BOVIN	tr|F1MLW8|F1MLW8_BOVIN Uncharacterized protein OS=Bos taurus PE=4 SV=2		4	3.44	0.0858723	0.0542334	0.318296	35.5978	35.5121	32.5296	35.2897	33.7047	34.9848	38.3067	35.5121	35.8746	36.0673	24623	19.3133	1	YAASSYLSLTDSDWK,VTVLGQPK,SDTTATLTIR
tr|F1MGC0|F1MGC0_BOVIN	tr|F1MGC0|F1MGC0_BOVIN Succinyl-CoA ligase subunit beta OS=Bos taurus GN=SUCLA2 PE=3 SV=2	SUCLA2	3	-2.85714	0.102861	0.165465	0.224449	27.4234	27.8973	26.7129	28.4629	29.2759	27.9539	26.7129	26.2535	22.5165	26.4862	50146	6.91145	1	EPIDIVEGIK,ICNQVLVCER | Carbamidomethyl [C2 C8],ILACDDLDEAAK | Carbamidomethyl [C4]
tr|F6QNC4|F6QNC4_BOVIN	tr|F6QNC4|F6QNC4_BOVIN Uncharacterized protein OS=Bos taurus GN=PCCA PE=4 SV=1	PCCA	1	24.13	0.141109	0.503151	0.478436	27.341	21.8576	24.5165	17.8113	23.1642	26.141	25.1015	32.1604	27.0608	24.4551	81477	1.34953	1	HIEIQVLGDK | Deamidated [Q5]
sp|Q5EA61|KCRB_BOVIN	sp|Q5EA61|KCRB_BOVIN Creatine kinase B-type OS=Bos taurus GN=CKB PE=1 SV=1	CKB	7	-2.04082	0.102255	0.361314	0.158862	34.2193	33.0348	33.5978	34.7047	35.2549	34.0673	33.7047	33.0512	32.7252	32.5978	42719	22.5722	1	VLTPELYAELR,ELFDPIIEDR,FPAEDEFPDLSGHNNHMAK
tr|F1MNM7|F1MNM7_BOVIN	tr|F1MNM7|F1MNM7_BOVIN Uncharacterized protein (Fragment) OS=Bos taurus GN=PLIN4 PE=4 SV=2	PLIN4	36	-1.72414	0.143424	0.312124	0.475763	36.5412	35.5412	37.1262	35.8516	36.9197	35.7047	36.1827	34.8042	35.5121	36.0673	125565	56.0317	1	GAVQTGMNTTK | Deamidated [N8],DTVSTGLTGAMGVAK,DTMSTGLTGAMGVAK
sp|A7E3W2|LG3BP_BOVIN	sp|A7E3W2|LG3BP_BOVIN Galectin-3-binding protein OS=Bos taurus GN=LGALS3BP PE=1 SV=1	LGALS3BP	1	1.55	0.106829	0.247482	0.185486	27.8973	28.5014	27.5754	27.1604	27.0608	27.6458	28.611	27.9539	28.8973	28.3828	62126	2.52252	1	VTMEVDAECVPVVK | Carbamidomethyl [C9]
sp|P07857|NLTP_BOVIN	sp|P07857|NLTP_BOVIN Non-specific lipid-transfer protein OS=Bos taurus GN=SCP2 PE=1 SV=2	SCP2	3	-2.85714	0.133781	0.347573	0.354375	30.0349	28.4234	31.099	30.7453	30.6629	29.341	30.0349	24.019	27.5754	28.8682	58577	7.36648	2	LEDEGEQFVK,WVINPSGGLISK,YGLSPSPVAPQMFGNAGK
sp|Q3T030|PRS6B_BOVIN	sp|Q3T030|PRS6B_BOVIN 26S protease regulatory subunit 6B OS=Bos taurus GN=PSMC4 PE=2 SV=1	PSMC4	1	-1.5873	0.00613177	0.00051962	0.0208105	20.7796	28.611	28.8385	0	29.2979	29.8682	0	0	0	0	47366	2.15311	2	LIFSTITSK
tr|A8YXZ2|A8YXZ2_BOVIN	tr|A8YXZ2|A8YXZ2_BOVIN C8G protein OS=Bos taurus GN=C8G PE=2 SV=1	C8G	3	1.99	0.000139887	5.90027e-06	0.000524023	31.9677	29.2979	29.3828	32.0673	28.8385	30.3828	32.0673	32.5062	32.2478	31.7849	25288	17.7215	1	AEATTLHVAPQGSAMVVSTFR,GPVDVVVGDTDYR,YLQEQGHR
sp|Q3T063|NADC_BOVIN	sp|Q3T063|NADC_BOVIN Nicotinate-nucleotide pyrophosphorylase [carboxylating] OS=Bos taurus GN=QPRT PE=2 SV=1	QPRT	4	-1.92308	0.140888	0.429333	0.493817	30.6629	29.362	31.0349	30.7453	31.7047	30.0349	30.3828	29.6964	30.0349	29.0349	31151	17.7258	2	YDLGGLVMVK,CSGVASMAAAAVETAR | Carbamidomethyl [C1],YGLLVGGAAAHR
sp|P00125|CY1_BOVIN	sp|P00125|CY1_BOVIN Cytochrome c1, heme protein, mitochondrial OS=Bos taurus GN=CYC1 PE=1 SV=2	CYC1	1	-1.69492	0.140925	0.890045	0.356284	30.0349	28.611	30.0349	30.2759	30.1604	29.1842	30.0349	28.8385	28.7771	28.6458	35296	3.69231	1	GLLSSLDHTSIR
sp|Q08DU9|HP1B3_BOVIN	sp|Q08DU9|HP1B3_BOVIN Heterochromatin protein 1-binding protein 3 OS=Bos taurus GN=HP1BP3 PE=2 SV=1	HP1BP3	2	-2.43902	0.138946	0.507612	0.379619	28.2077	27.6458	29.5934	29.5203	30.4823	27.5754	28.8973	28.1115	27.7771	27.7129	61477	3.42342	1	ARPSPSVIK,MDAILTEAIK
tr|G3MY19|G3MY19_BOVIN	tr|G3MY19|G3MY19_BOVIN Uncharacterized protein OS=Bos taurus GN=PDLIM5 PE=4 SV=1	PDLIM5	1	-3.7037	0.14463	0.996831	0.480779	26.7129	23.8385	27.0608	27.8385	27.8385	24.019	26.3066	22.1332	25.4551	25.6595	58837	3.30882	1	VVSSGPSTGAVAPANSAR
tr|G3N028|G3N028_BOVIN	tr|G3N028|G3N028_BOVIN Uncharacterized protein (Fragment) OS=Bos taurus PE=4 SV=1		1	0	0.100076	0.0833958	0.288884	21.895	31.4334	32.6629	21.002	31.9677	21.002	23.1642	23.2535	0	22.632	12213	14.6552	2	QAVLTQPPSVSGSLGQR
sp|A6QLR4|FLOT2_BOVIN	sp|A6QLR4|FLOT2_BOVIN Flotillin-2 OS=Bos taurus GN=FLOT2 PE=2 SV=1	FLOT2	1	-8.33333	0.128043	0.239122	0.302689	25.8858	23.632	28.341	28.2535	28.5389	25.1015	25.7645	0	0	25.1795	46995	3.03738	2	VDEIVVLSGDNSK
sp|Q0IIK5|DDX1_BOVIN	sp|Q0IIK5|DDX1_BOVIN ATP-dependent RNA helicase DDX1 OS=Bos taurus GN=DDX1 PE=2 SV=1	DDX1	1	-7.69231	0.103013	0.0883597	0.266812	23.0359	25.9539	27.5754	22.3645	28.7129	26.2535	22.7995	22.5638	0	0	82414	1.08108	1	ALIVEPSR
sp|P07589|FINC_BOVIN	sp|P07589|FINC_BOVIN Fibronectin OS=Bos taurus GN=FN1 PE=1 SV=4	FN1	39	-1.85185	0.00819594	0.00100978	0.0139343	35.4823	37.1262	37.0266	35.3568	36.2724	35.8516	35.5412	35.6253	35.3568	35.2897	272152	21.7514	4	NTFAEVTGLSPGVTYHFK | Deamidated [N1],NLQPGSEYAVSLVAVK,WLPSSSPVTGYR
sp|A2VDZ9|VAPB_BOVIN	sp|A2VDZ9|VAPB_BOVIN Vesicle-associated membrane protein-associated protein B OS=Bos taurus GN=VAPB PE=2 SV=1	VAPB	5	-2.17391	0.15011	0.654659	0.508946	31.6198	30.5754	32.2478	32.5062	33.2193	30.8973	31.8608	30.8234	30.8973	31.099	27158	20.5761	2	GPFTDVVTTNLK,VEQVLSLEPQHELK,TAQSNSPAPASAMAGK
sp|P19858|LDHA_BOVIN	sp|P19858|LDHA_BOVIN L-lactate dehydrogenase A chain OS=Bos taurus GN=LDHA PE=2 SV=2	LDHA	5	-1.66667	0.132179	0.932139	0.4264	32.1901	31.099	32.5978	32.6198	32.6415	31.0349	32.3303	30.9677	31.4334	31.7453	36597	16.5663	1	DQLIQNLLK,QVVDSAYEVIK,LVIITAGAR
sp|P10881|LA_BOVIN	sp|P10881|LA_BOVIN Lupus La protein homolog OS=Bos taurus GN=SSB PE=2 SV=2	SSB	1	-2.12766	0.156478	0.473513	0.423853	27.7771	26.3578	28.3828	28.8973	28.9259	26.9539	28.8973	23.8385	24.019	26.8385	46533	2.72277	1	IIEDQQESLNK
tr|F1MF76|F1MF76_BOVIN	tr|F1MF76|F1MF76_BOVIN Uncharacterized protein OS=Bos taurus GN=NOMO1 PE=4 SV=2	NOMO1	1	-3.7037	0.15147	0.64729	0.379585	26.1984	23.391	26.5754	27.7129	27.2535	24.632	26.391	24.019	19.9316	24.2535	134068	1.30933	1	ALGQTASDNSGPEDAK
tr|A4FUD0|A4FUD0_BOVIN	tr|A4FUD0|A4FUD0_BOVIN MTHFD1 protein OS=Bos taurus GN=MTHFD1 PE=1 SV=1	MTHFD1	7	-2.17391	0.0565264	0.438387	0.0661995	30.2759	29.2308	30.7453	31.2759	31.5754	27.4234	30.4823	29.2759	29.8973	29.8973	101176	8.23529	1	YVVVTGITPTPLGEGK,VLLSALER,TEEVELYGETK
tr|G3N348|G3N348_BOVIN	tr|G3N348|G3N348_BOVIN Uncharacterized protein OS=Bos taurus GN=WFS1 PE=4 SV=1	WFS1	2	-33.3333	0.148579	0.294721	0.468792	23.2535	20.7796	28.8385	25.019	27.0608	20.8576	23.632	0	19.1703	20.3101	99741	2.36486	1	GITSENEQEVR,QLSSETDLER
sp|A6QQF5|QORL2_BOVIN	sp|A6QQF5|QORL2_BOVIN Quinone oxidoreductase-like protein 2 OS=Bos taurus PE=2 SV=2		1	-4.34783	0.131089	0.203558	0.297653	26.4862	27.6458	27.341	28.1115	29.1842	26.8385	27.1604	0	0	25.4551	37668	2.5788	1	QQNFPVFSR
tr|F1MCT8|F1MCT8_BOVIN	tr|F1MCT8|F1MCT8_BOVIN Uncharacterized protein (Fragment) OS=Bos taurus GN=SYNCRIP PE=4 SV=2	SYNCRIP	2	-3.22581	0.164261	0.678573	0.50051	29.3828	26.141	29.5203	29.5203	30.8234	27.341	29.6798	25.7645	26.1795	27.0608	71175	4.38871	1	GFCFLEYEDHK | Carbamidomethyl [C3],VTEGLTDVILYHQPDDK
sp|P23356|UCHL1_BOVIN	sp|P23356|UCHL1_BOVIN Ubiquitin carboxyl-terminal hydrolase isozyme L1 OS=Bos taurus GN=UCHL1 PE=1 SV=2	UCHL1	1	-33.3333	0.140565	0.258472	0.314464	23.1642	26.8385	29.362	32.5754	26.1214	25.8385	26.7129	0	0	25.9089	28335	8.33333	1	MPFPVNHGTSSEDSLLQDAAK
tr|G3MXD9|G3MXD9_BOVIN	tr|G3MXD9|G3MXD9_BOVIN Uncharacterized protein OS=Bos taurus GN=LOC100300806 PE=4 SV=1	LOC100300806	1	3.02	0.134658	0.162334	0.416129	22.7389	22.632	24.1795	26.5754	24.6865	24.6865	26.0608	26.7129	24.391	28.0084	14943	15.7143	2	SQVSLSVSSVTPEDTATYYCAR | Carbamidomethyl [C20]
tr|A6QQ05|A6QQ05_BOVIN	tr|A6QQ05|A6QQ05_BOVIN TPSB1 protein OS=Bos taurus GN=TPSB1 PE=2 SV=1	TPSB1	1	-2.43902	0.0797096	0.0296211	0.238699	25.5754	28.2535	28.0084	25.7129	29.1842	27.7771	21.0691	28.0608	22.7389	22.3376	29725	9.5941	1	YHSGLSTGDNVPIVQEDNLCAGDSGR | Carbamidomethyl [C20]
sp|A3KMV2|RD23A_BOVIN	sp|A3KMV2|RD23A_BOVIN UV excision repair protein RAD23 homolog A OS=Bos taurus GN=RAD23A PE=2 SV=1	RAD23A	2	1.56	0.00993956	0.000890014	0.0295411	31.7849	30.4823	30.0349	31.3303	29.8385	30.8234	31.4334	32.1604	31.5754	31.4334	39589	9.66851	1	ASYNNPHR,SPSEESAPTTSPESVSGSVPSSGSGGR
sp|Q03247|APOE_BOVIN	sp|Q03247|APOE_BOVIN Apolipoprotein E OS=Bos taurus GN=APOE PE=1 SV=1	APOE	9	1.5	0.0513641	0.046958	0.0314495	31.0349	30.0349	30.4823	32.5527	30.5754	32.2193	32.2193	31.3828	31.3828	31.6629	35980	26.8987	1	DSQPWEQALGR,LGSDMEDLR,LAVYQAGASEGAER
sp|Q3SZF0|ACBD7_BOVIN	sp|Q3SZF0|ACBD7_BOVIN Acyl-CoA-binding domain-containing protein 7 OS=Bos taurus GN=ACBD7 PE=3 SV=1	ACBD7	2	1.35	0.155726	0.341675	0.484237	30.0349	30.0349	29.3828	28.8973	28.8081	29.7292	30.0349	30.2759	29.8973	29.8081	10034	30.6818	1	QSVIGDIDIECPALLDLK | Carbamidomethyl [C11],TRPDDEELK
sp|Q5E988|RS5_BOVIN	sp|Q5E988|RS5_BOVIN 40S ribosomal protein S5 OS=Bos taurus GN=RPS5 PE=2 SV=3	RPS5	1	-5.88235	0.0901255	0.0410707	0.221044	24.6865	25.4551	29.341	27.8385	30.4823	28.341	23.1174	24.9316	25.6865	21.002	22876	4.41176	1	QAVDVSPLR
sp|P31754|UMPS_BOVIN	sp|P31754|UMPS_BOVIN Uridine 5'-monophosphate synthase OS=Bos taurus GN=UMPS PE=2 SV=1	UMPS	2	1.36	0.105994	0.0426098	0.254671	30.5754	30.2759	29.8973	30.3828	29.2979	30.2759	30.7453	31.0349	30.3828	30.2759	52229	5.20833	1	AELPGTHPVAAK,GIIASANQLEAAK
sp|P54229|CTHL5_BOVIN	sp|P54229|CTHL5_BOVIN Cathelicidin-5 OS=Bos taurus GN=CATHL5 PE=1 SV=1	CATHL5	1	-2.38095	0.0789008	0.172735	0.055171	29.0084	26.8385	28.6458	27.0608	26.2891	28.2077	24.6865	26.217	25.3578	26.3066	17616	7.54717	1	TSQQSPEQCDFK | Carbamidomethyl [C9]
sp|Q5E9C2|DAD1_BOVIN	sp|Q5E9C2|DAD1_BOVIN Dolichyl-diphosphooligosaccharide--protein glycosyltransferase subunit DAD1 OS=Bos taurus GN=DAD1 PE=3 SV=3	DAD1	1	-5	0.0805251	0.0366113	0.143455	21.5165	25.3239	26.8385	29.0349	29.8973	28.341	20.417	22.391	23.2535	19.0426	12495	10.6195	1	FLEEYLSATPQR
sp|Q3ZBA8|NDRG2_BOVIN	sp|Q3ZBA8|NDRG2_BOVIN Protein NDRG2 OS=Bos taurus GN=NDRG2 PE=2 SV=1	NDRG2	3	-1.78571	0.0539764	0.012026	0.129787	30.2759	31.0349	31.8608	30.5754	32.0348	30.8973	30.8973	29.6798	30.4823	30.1604	39208	16.2465	1	CPVMLVVGDQAPHEDAVVECNSK | Carbamidomethyl [C1 C20],EVQITEEKPLLPGQTPEVAK,MADSGGQPQLTQPGK
sp|Q58DH9|NAGAB_BOVIN	sp|Q58DH9|NAGAB_BOVIN Alpha-N-acetylgalactosaminidase OS=Bos taurus GN=NAGA PE=2 SV=1	NAGA	1	-10	0.146562	0.186681	0.349098	22.7796	18.3321	25.6595	20.0691	26.8385	21.895	23.632	0	19.2877	0	46532	2.91971	2	VVQDAQTFAEWK
sp|Q3T0V3|EIF3K_BOVIN	sp|Q3T0V3|EIF3K_BOVIN Eukaryotic translation initiation factor 3 subunit K OS=Bos taurus GN=EIF3K PE=2 SV=1	EIF3K	1	-25	0.144987	0.202627	0.376651	24.1795	25.217	26.3066	26.3578	29.8973	24.8858	23.8385	21.895	0	19.9316	25073	5.04587	1	YNPENLATLER
sp|Q28107|FA5_BOVIN	sp|Q28107|FA5_BOVIN Coagulation factor V OS=Bos taurus GN=F5 PE=1 SV=1	F5	6	1.56	0.0310802	0.00556359	0.0490516	31.4334	29.8973	30.1604	31.1604	28.9539	30.8234	30.7453	31.7849	31.1604	31.3828	248981	3.12076	1	FVQSDDVDYVPEDTVYK,QITASSFK,SWYIEDNIYK
sp|Q5E9F8|H33_BOVIN	sp|Q5E9F8|H33_BOVIN Histone H3.3 OS=Bos taurus GN=H3F3A PE=1 SV=3	H3F3A	1	1.5	0.0699935	0.0133283	0.194084	37.5412	36.0872	36.6787	37.7428	37.3892	37.0266	38.3067	37.9197	37.8631	37.4672	15328	6.61765	1	YRPGTVALR
tr|A6H797|A6H797_BOVIN	tr|A6H797|A6H797_BOVIN MLEC protein OS=Bos taurus GN=MLEC PE=1 SV=1	MLEC	2	-2.77778	0.172046	0.301097	0.516799	29.2979	28.2077	30.6629	30.3828	31.7047	29.3828	29.6285	28.9814	28.1604	28.2979	31566	9.18728	1	SNPEDQILYQTER,YNEETFGYEVPIK
sp|Q58CP9|STIM1_BOVIN	sp|Q58CP9|STIM1_BOVIN Stromal interaction molecule 1 OS=Bos taurus GN=STIM1 PE=2 SV=1	STIM1	1	1.43	0.0963646	0.393108	0.06853	27.0608	25.976	26.2891	27.2535	27.4234	28.0084	27.0608	27.5014	27.1604	27.1604	77150	1.46413	2	YAEEELEQVR
sp|Q9BGI3|PRDX2_BOVIN	sp|Q9BGI3|PRDX2_BOVIN Peroxiredoxin-2 OS=Bos taurus GN=PRDX2 PE=2 SV=1	PRDX2	8	1.35	0.142291	0.133134	0.387256	38.3067	38.1735	37.8631	37.9742	37.0266	38.1735	38.2637	38.8631	38.2637	38.0773	21946	54.2714	1	QVTINDLPVGR,LSSDYGVLK,GLFVIDGK
tr|G5E604|G5E604_BOVIN	tr|G5E604|G5E604_BOVIN Uncharacterized protein (Fragment) OS=Bos taurus PE=1 SV=1		6	1.45	0.0138929	0.000930626	0.0372766	38.1735	37.3067	37.3067	38.5768	37.1262	37.6787	38.2637	38.0773	38.834	38.6116	11058	52.3364	1	QAVLTQPSSVSGSLGQR,TLIYGATSR,VSITCSGSSSNVGR | Carbamidomethyl [C5]
sp|Q2KJH4|WDR1_BOVIN	sp|Q2KJH4|WDR1_BOVIN WD repeat-containing protein 1 OS=Bos taurus GN=WDR1 PE=2 SV=3	WDR1	5	-2.04082	0.147785	0.769219	0.200624	31.4823	30.4823	30.0349	32.3033	31.9677	30.8234	30.3828	28.9259	29.1361	31.4823	66257	15.0165	1	LYSILGTTLK,SYIYSGSHDGHINYWDSETGENDSFAGK,AHDGGIYAISWSPDSTHLLSASGDK
tr|F1MVK1|F1MVK1_BOVIN	tr|F1MVK1|F1MVK1_BOVIN Uncharacterized protein (Fragment) OS=Bos taurus PE=4 SV=2		2	1.6	0.0686387	0.0192846	0.12732	32.2478	30.9677	31.4823	32.2478	30.4823	31.8973	31.933	32.3303	31.7849	33.1753	173972	1.70886	1	DDGSFHDPCPVIHR | Carbamidomethyl [C9],DMSGSPASGIPVK
tr|Q0IIL6|Q0IIL6_BOVIN	tr|Q0IIL6|Q0IIL6_BOVIN Hydroxysteroid (17-beta) dehydrogenase 4 OS=Bos taurus GN=HSD17B4 PE=1 SV=1	HSD17B4	3	-3.57143	0.00149687	5.16311e-05	0.00526953	24.5754	29.5573	30.8234	26.8385	30.1604	29.8973	24.5165	24.7895	24.2535	24.9316	79557	5.43478	1	AVANYDSVEEGEK,INSGGEVSANPTSR,VVLVTGAGGGLGR
sp|P81265|PIGR_BOVIN	sp|P81265|PIGR_BOVIN Polymeric immunoglobulin receptor OS=Bos taurus GN=PIGR PE=2 SV=1	PIGR	2	1.67	0.00835541	0.000491843	0.0206007	32.1604	30.7453	30.4823	32.8042	30.4823	31.3828	33.099	32.4823	32.6198	31.933	82434	4.35931	1	SPIFGPEEVTSVEGR,SSVTFDCSLGPEVANVPK | Carbamidomethyl [C7]
tr|G3MWT9|G3MWT9_BOVIN	tr|G3MWT9|G3MWT9_BOVIN Uncharacterized protein (Fragment) OS=Bos taurus GN=AKAP12 PE=4 SV=1	AKAP12	22	1.52	0.107902	0.0486932	0.290542	31.3828	30.4823	31.0349	32.0017	31.8608	31.2759	32.6629	31.9677	32.3033	31.7047	176780	20.267	1	EESQLPDDAIQTTQK,SDSVQLLTVK,SEDSVAGSGAEHAASEAEPGK
tr|E1BJN3|E1BJN3_BOVIN	tr|E1BJN3|E1BJN3_BOVIN Amine oxidase OS=Bos taurus PE=3 SV=1		1	1.38	0.131031	0.145214	0.202088	28.611	27.6458	27.6458	28.0084	27.8973	28.5014	29.0608	27.8973	28.5014	28.1115	70071	2.86624	1	QLETEEQAAFPLGGPSPR
sp|P62866|RS30_BOVIN	sp|P62866|RS30_BOVIN 40S ribosomal protein S30 OS=Bos taurus GN=FAU PE=3 SV=1	FAU	1	-100	0.165826	0.399494	0.301207	23.7389	18.7471	31.2193	23.7389	31.933	18.7471	24.9316	17.2877	21.895	22.391	6648	16.9492	3	FVNVVPTFGK
sp|P80195|GLCM1_BOVIN	sp|P80195|GLCM1_BOVIN Glycosylation-dependent cell adhesion molecule 1 OS=Bos taurus GN=GLYCAM1 PE=1 SV=2	GLYCAM1	1	13.37	0.184358	0.906121	0.535347	0	24.5165	0	26.2891	26.4234	30.8234	26.7129	28.0608	28.1604	19.3321	17151	7.18954	1	SLFSHAFEVVK
sp|P10575|GLRX1_BOVIN	sp|P10575|GLRX1_BOVIN Glutaredoxin-1 OS=Bos taurus GN=GLRX PE=1 SV=3	GLRX	3	1.79	0.121885	0.061755	0.327087	32.6629	31.4823	30.8973	30.8973	30.6629	31.2759	33.3568	32.5062	31.7047	32.0673	11783	30.1887	1	KTQELLSQLPFK,TQELLSQLPFK,VFIGQECIGGCTDLVNMHER | Carbamidomethyl [C7 C11]
tr|Q0VCK1|Q0VCK1_BOVIN	tr|Q0VCK1|Q0VCK1_BOVIN Myeloid-associated differentiation marker OS=Bos taurus GN=MYADM PE=2 SV=1	MYADM	4	2.04	0.179161	0.362757	0.408011	30.3828	28.8081	30.8234	29.8682	30.9677	30.4823	31.3828	29.8973	32.2759	31.6629	35308	13.354	1	HVHYVCSWDR | Carbamidomethyl [C6],LLTQPLGLLR,TTVTTTMSSSSGLGSPTIVGSPR | Oxidation [M7]
sp|Q3SZJ9|PMM2_BOVIN	sp|Q3SZJ9|PMM2_BOVIN Phosphomannomutase 2 OS=Bos taurus GN=PMM2 PE=2 SV=1	PMM2	4	1.29	0.105344	0.0751353	0.233817	30.3828	30.0349	29.8973	30.2759	30.5754	30.1604	30.7453	30.8973	30.8234	30.2759	27997	16.2602	1	TVGYTVAAPEDTR,IGVVGGSDFEK,TIYFFGDK
tr|A4FUZ1|A4FUZ1_BOVIN	tr|A4FUZ1|A4FUZ1_BOVIN Lactoylglutathione lyase OS=Bos taurus GN=GLO1 PE=1 SV=1	GLO1	1	1.82	0.0823823	0.0277927	0.183844	30.7453	30.7453	27.6458	31.1604	27.5014	30.2759	31.1604	31.3828	31.8234	30.5754	20765	4.8913	1	ILGMTLLQK
tr|G3MW10|G3MW10_BOVIN	tr|G3MW10|G3MW10_BOVIN Uncharacterized protein (Fragment) OS=Bos taurus GN=LOC100299180 PE=3 SV=1	LOC100299180	1	82.59	4.22378e-08	8.55038e-10	1.49495e-07	22.8764	0	0	24.3239	0	0	28.7771	29.8682	28.341	29.1842	126822	1.33333	1	MVQQLGEVEAAALTK
sp|P13621|ATPO_BOVIN	sp|P13621|ATPO_BOVIN ATP synthase subunit O, mitochondrial OS=Bos taurus GN=ATP5O PE=1 SV=2	ATP5O	1	1.67	0.03963	0.00798503	0.0441846	31.1604	29.6285	25.8858	32.099	27.6458	30.7453	32.1604	31.2759	31.2193	30.8234	23319	6.57277	1	LVRPPVQIYGIEGR
tr|F1MM32|F1MM32_BOVIN	tr|F1MM32|F1MM32_BOVIN Sulfhydryl oxidase OS=Bos taurus GN=QSOX1 PE=4 SV=2	QSOX1	2	1.9	0.0155218	0.326957	0.00351257	29.6798	29.611	29.2308	29.3828	29.1604	31.5754	29.341	30.2759	29.5573	29.7771	NaN	5.46737	1	LAGAPSEDPQFPK,TGSGTTLSVAGADVQTLR
sp|P02633|S100G_BOVIN	sp|P02633|S100G_BOVIN Protein S100-G OS=Bos taurus GN=S100G PE=1 SV=3	S100G	1	-1.40845	0.0874265	0.573045	0.0951837	30.2759	29.7613	29.341	30.7453	30.2759	29.7292	29.8973	29.5754	29.3196	29.6458	8918	17.7215	1	GPSTLDELFEELDK
sp|P80177|MIF_BOVIN	sp|P80177|MIF_BOVIN Macrophage migration inhibitory factor OS=Bos taurus GN=MIF PE=1 SV=6	MIF	2	1.53	0.0195826	0.00160593	0.0289457	34.2897	32.7653	31.7453	33.9848	32.684	33.3568	34.5412	33.8042	33.8974	33.9848	12343	17.3913	1	LLCGLLTER | Carbamidomethyl [C3],PMFVVNTNVPR
sp|P02722|ADT1_BOVIN	sp|P02722|ADT1_BOVIN ADP/ATP translocase 1 OS=Bos taurus GN=SLC25A4 PE=1 SV=3	SLC25A4	5	-1.63934	0.157599	0.676218	0.235065	32.7252	31.6198	32.8233	33.4823	33.2193	32.5296	32.7454	31.8234	31.3828	32.0017	32967	17.1141	3	TAVAPIER,LLLQVQHASK,DFLAGGVAAAISK
tr|F1MMK2|F1MMK2_BOVIN	tr|F1MMK2|F1MMK2_BOVIN Glucose-6-phosphate 1-dehydrogenase OS=Bos taurus GN=G6PD PE=3 SV=1	G6PD	11	-1.85185	0.184906	0.254197	0.509735	33.7047	33.099	33.9848	33.7047	35.3568	33.4823	33.7047	33.3568	33.2193	32.6415	59336	22.5243	1	IFGPIWNR,GYLDDPTVPR,DVAGDIFR
sp|Q2YDL5|FKB11_BOVIN	sp|Q2YDL5|FKB11_BOVIN Peptidyl-prolyl cis-trans isomerase FKBP11 OS=Bos taurus GN=FKBP11 PE=2 SV=1	FKBP11	1	-2.04082	0.168666	0.305582	0.330292	26.9539	26.2891	27.0608	27.8973	28.341	27.0608	27.6458	21.7389	23.9316	26.4073	22474	5.41872	2	VIIPSHLAYGK
tr|E1BG52|E1BG52_BOVIN	tr|E1BG52|E1BG52_BOVIN Ubiquitin carboxyl-terminal hydrolase OS=Bos taurus GN=USP35 PE=3 SV=2	USP35	1	0	2.47683e-08	5.01407e-10	6.52527e-08	0	26.9539	27.6458	0	25.8858	18.0951	0	0	0	0	113131	1.47059	1	ILEAVVTSSYPASVK
tr|F1MMQ8|F1MMQ8_BOVIN	tr|F1MMQ8|F1MMQ8_BOVIN Uncharacterized protein (Fragment) OS=Bos taurus GN=SPTA1 PE=4 SV=2	SPTA1	68	1.5	0.100264	0.0326731	0.168565	34.7047	34.1453	33.4823	34.4823	32.684	34.2897	34.2193	35.3236	34.5978	34.4209	281553	32.9056	1	LSESHPDATDDLQSQQLK,FQSANETGQTLLDANHEASDEVLEK,LEALENDFAVHEIR
tr|A6QLT9|A6QLT9_BOVIN	tr|A6QLT9|A6QLT9_BOVIN Alanine--tRNA ligase, cytoplasmic OS=Bos taurus GN=AARS PE=2 SV=1	AARS	1	2.55	0.0840029	0.028247	0.133491	27.0608	0	15.7471	26.4234	21.6096	23.8385	27.4234	26.8385	27.341	26.5754	106654	1.13636	1	IVAVTGAEAQK
tr|G3MWT1|G3MWT1_BOVIN	tr|G3MWT1|G3MWT1_BOVIN Uncharacterized protein OS=Bos taurus GN=LOC101905477 PE=4 SV=1	LOC101905477	1	1.74	0.00905476	0.000468335	0.0171183	32.8974	31.0349	30.0349	33.7047	29.5389	31.5754	33.2048	33.2193	32.6629	33.8974	14537	16.0584	1	SQVSLSVSSVTPEDTATYYCAK | Carbamidomethyl [C20]
tr|F1MYN0|F1MYN0_BOVIN	tr|F1MYN0|F1MYN0_BOVIN Uncharacterized protein (Fragment) OS=Bos taurus GN=BOLA2B PE=3 SV=2	BOLA2B	1	Infinity	0.172309	0.252811	0.315335	0	0	0	0	0	0	0	28.2077	28.1115	0	10344	17.9775	1	DLEAEHVEVEDTTPNR
tr|F1N3V0|F1N3V0_BOVIN	tr|F1N3V0|F1N3V0_BOVIN Malic enzyme OS=Bos taurus GN=ME1 PE=3 SV=2	ME1	1	0	0.106663	0.0592117	0.134095	0	0	27.0608	0	27.8973	0	0	0	0	0	63786	1.58172	1	GLFISIHDR
tr|Q17QP9|Q17QP9_BOVIN	tr|Q17QP9|Q17QP9_BOVIN Proteasome (Prosome, macropain) 26S subunit, non-ATPase, 14 OS=Bos taurus GN=PSMD14 PE=1 SV=1	PSMD14	2	1.3	0.120418	0.10686	0.33862	29.8973	29.1115	30.0349	29.8973	29.8973	29.7927	30.5754	30.4823	30.1604	29.8973	34577	7.09677	1	AVAVVVDPIQSVK,MTPEQLAIK
tr|F1MY85|F1MY85_BOVIN	tr|F1MY85|F1MY85_BOVIN Complement C5a anaphylatoxin OS=Bos taurus GN=C5 PE=4 SV=2	C5	23	1.3	0.0647218	0.00938162	0.130564	33.8042	33.0832	33.4823	33.5978	33.2193	33.2193	33.5978	34.0673	34.2897	33.8042	189045	16.2194	1	SLLPVTKPEIR,LQGTLPVEAR,VYSLNDDLKPAK
sp|Q3B7N2|ACTN1_BOVIN	sp|Q3B7N2|ACTN1_BOVIN Alpha-actinin-1 OS=Bos taurus GN=ACTN1 PE=2 SV=1	ACTN1	16	-1.36986	0.153336	0.367775	0.27545	32.7454	33.0832	33.8042	33.4823	33.7047	32.5754	33.7047	32.4334	32.5062	32.933	102980	23.2063	1	MVSDINNAWGCLEQAEK | Carbamidomethyl [C11],ICDQWDNLGALTQK | Carbamidomethyl [C2],GISQEQMNEFR
sp|A0JNC0|TMOD1_BOVIN	sp|A0JNC0|TMOD1_BOVIN Tropomodulin-1 OS=Bos taurus GN=TMOD1 PE=2 SV=1	TMOD1	1	2.03	0.102895	0.039166	0.18067	28.7771	26.9539	23.632	27.2535	18.8423	26.9539	27.7129	29.0864	28.4234	28.0608	40459	2.78552	1	LEEVNLNNIR
sp|Q9GLX9|SPON1_BOVIN	sp|Q9GLX9|SPON1_BOVIN Spondin-1 OS=Bos taurus GN=SPON1 PE=1 SV=1	SPON1	1	-3.7037	0.174888	0.220533	0.363428	28.0084	26.4234	27.4234	24.019	30.0349	26.7129	27.341	0	0	27.1604	90976	1.36307	1	QQSDEVLTVIK
tr|A5D7D9|A5D7D9_BOVIN	tr|A5D7D9|A5D7D9_BOVIN DHX15 protein OS=Bos taurus GN=DHX15 PE=2 SV=1	DHX15	1	0	0.10987	0.0613732	0.137758	0	0	22.5165	0	26.7129	0	0	0	0	0	90932	1.38365	1	SNLGSVVLQLK
tr|F1MD83|F1MD83_BOVIN	tr|F1MD83|F1MD83_BOVIN C-X-C motif chemokine OS=Bos taurus GN=PF4 PE=3 SV=1	PF4	2	1.65	0.199087	0.348956	0.540465	33.3568	32.9505	32.7849	31.7849	30.6629	33.0832	32.4083	34.0673	33.3568	33.1453	12567	16.1017	1	ICLDQQNPLYK | Carbamidomethyl [C2],TTSGINPR
tr|Q08DN5|Q08DN5_BOVIN	tr|Q08DN5|Q08DN5_BOVIN Carnitine acetyltransferase OS=Bos taurus GN=MGC142781 PE=1 SV=1	MGC142781	2	-2.32558	0.163002	0.318179	0.194797	28.1604	26.8385	28.7771	29.6964	29.8234	28.8385	28.1604	27.341	26.9539	26.4394	71016	3.83387	1	LIEGVLDFK,QLVEEFQTAGGVGER
tr|F1N483|F1N483_BOVIN	tr|F1N483|F1N483_BOVIN Uncharacterized protein OS=Bos taurus GN=SORBS2 PE=4 SV=1	SORBS2	1	1.6	0.151955	0.0904493	0.399241	30.4823	29.5389	27.341	28.2077	28.2979	28.8973	30.2759	29.8385	30.4823	29.4234	17680	5.84416	1	SIFEYEPGK
tr|F1MV90|F1MV90_BOVIN	tr|F1MV90|F1MV90_BOVIN Uncharacterized protein OS=Bos taurus GN=LOC101906472 PE=3 SV=2	LOC101906472	3	-2.27273	0.0111823	0.000455983	0.0259736	32.8608	34.3568	35.1453	33.2193	35.6253	34.4823	33.2048	33.0017	33.0348	32.5527	28984	12.9032	1	CLSAAEEK | Carbamidomethyl [C1],IQLVEEELNR | Deamidated [N9],IQVLQQQADDAEER
tr|F1N2P6|F1N2P6_BOVIN	tr|F1N2P6|F1N2P6_BOVIN Uncharacterized protein OS=Bos taurus GN=FKBP8 PE=4 SV=1	FKBP8	1	3.95	0.110917	0.0423313	0.180153	21.6096	0	0	25.4234	22.9134	20.3101	27.4234	21.0691	23.391	24.7895	44359	3.89294	1	TAVDGPDLEMLTGQER
sp|P41976|SODM_BOVIN	sp|P41976|SODM_BOVIN Superoxide dismutase [Mn], mitochondrial OS=Bos taurus GN=SOD2 PE=2 SV=1	SOD2	2	-33.3333	0.0855462	0.0173464	0.213117	0	27.8385	29.8973	24.4551	31.1604	26.5754	0	20.9316	0	0	24638	13.0631	2	GDVTAQIALQPALK,HHAAYVNNLNVAEEK
sp|Q2KJ64|ARGI1_BOVIN	sp|Q2KJ64|ARGI1_BOVIN Arginase-1 OS=Bos taurus GN=ARG1 PE=2 SV=1	ARG1	4	1.61	0.157051	0.95875	0.226437	29.6629	29.5573	30.3828	28.8682	30.1604	30.1604	30.1604	31.5296	30.2759	29.7613	35009	13.0435	1	EGLYITEEIYK,LADVVAEVK,DVDPGEHYILK
tr|G3MYE7|G3MYE7_BOVIN	tr|G3MYE7|G3MYE7_BOVIN Uncharacterized protein OS=Bos taurus GN=MECP2 PE=4 SV=1	MECP2	1	-7.14286	2.36643e-05	6.63487e-07	9.43416e-06	27.341	0	0	28.6798	0	17.8727	21.7796	24.7895	25.4234	21.7796	52021	4.35685	2	AETSEGSGSAPAVPEASASPK
tr|F1MJQ3|F1MJQ3_BOVIN	tr|F1MJQ3|F1MJQ3_BOVIN Alpha-amylase OS=Bos taurus GN=AMY2B PE=3 SV=1	AMY2B	2	-2.38095	0.13174	0.429047	0.0894393	27.4234	27.0608	29.7129	27.4234	29.2535	25.7389	26.2714	27.0608	28.4629	27.5754	57365	3.5225	1	STVAEYLNR,VMSSYHWPR
sp|Q3MHF7|MTAP_BOVIN	sp|Q3MHF7|MTAP_BOVIN S-methyl-5'-thioadenosine phosphorylase OS=Bos taurus GN=MTAP PE=1 SV=1	MTAP	2	-1.47059	0.180926	0.310035	0.329495	29.4234	28.8973	29.7129	29.8385	30.0349	29.5203	29.8385	27.8973	27.6458	29.1115	31256	10.9541	2	EVLIETAK,SLLLTTIPQIGSMEWSETLHNMK
sp|P00171|CYB5_BOVIN	sp|P00171|CYB5_BOVIN Cytochrome b5 OS=Bos taurus GN=CYB5A PE=1 SV=3	CYB5A	4	-1.66667	0.186574	0.974148	0.384485	36.8042	35.6787	36.0059	37.1262	37.6116	36.1068	36.2897	36.2897	35.7553	35.7553	15329	41.0448	1	EQAGGDATENFEDVGHSTDAR,FLEEHPGGEEVLR,YYTLEEIQK
tr|E1B8N6|E1B8N6_BOVIN	tr|E1B8N6|E1B8N6_BOVIN Uncharacterized protein OS=Bos taurus GN=LMNB1 PE=1 SV=2	LMNB1	7	-1.53846	0.0676241	0.0205756	0.0733303	30.0349	31.2193	31.0349	31.3303	31.5296	31.933	29.341	28.1115	29.8081	30.3828	66125	14.188	1	IQELEDLLAK,IESLSSQLSNLQK,NMYEEEINETR
tr|Q24K14|Q24K14_BOVIN	tr|Q24K14|Q24K14_BOVIN Dehydrogenase/reductase (SDR family) member 7 OS=Bos taurus GN=DHRS7 PE=1 SV=1	DHRS7	3	-2.7027	0.221066	0.596237	0.589368	30.1604	28.7129	31.5296	31.5754	31.8973	28.9814	30.8973	24.5165	29.7292	29.8234	38150	12.0944	1	AVLQEFGR,IDILVNNGGVSQR,NALTEEVTKPTGSTADQSYK
sp|P05307|PDIA1_BOVIN	sp|P05307|PDIA1_BOVIN Protein disulfide-isomerase OS=Bos taurus GN=P4HB PE=1 SV=1	P4HB	12	-1.35135	0.258887	0.572246	0.57014	33.3568	32.9505	33.7047	33.8974	34.0673	33.3568	33.4823	33.3568	33.3568	32.5978	57265	22.1569	2	LITLEEEMTK,NFEEVAFDEK,YKPESDELTAEK
sp|Q29RI0|ADCK3_BOVIN	sp|Q29RI0|ADCK3_BOVIN Atypical kinase ADCK3, mitochondrial OS=Bos taurus GN=ADCK3 PE=2 SV=1	ADCK3	1	1.84	0.0320314	0.00838831	0.0129824	26.5754	17.4576	17.68	26.341	21.3645	26.1984	27.5014	25.604	22.3645	25.019	72082	2.46914	1	AVLDSSPFLSEANAER
sp|Q9XSK2|CD63_BOVIN	sp|Q9XSK2|CD63_BOVIN CD63 antigen OS=Bos taurus GN=CD63 PE=2 SV=4	CD63	1	-2.08333	0.209017	0.421878	0.540406	28.2535	26.8385	29.2077	28.341	29.1361	27.5754	28.5014	27.5754	24.3239	27.1604	25752	4.21941	1	DIHTEGCVEK | Carbamidomethyl [C7]
sp|O02659|MBL2_BOVIN	sp|O02659|MBL2_BOVIN Mannose-binding protein C OS=Bos taurus GN=MBL PE=2 SV=1	MBL	1	1.73	0.113523	0.0676413	0.126493	29.8973	24.1015	29.5934	29.8973	26.2535	30.0349	29.6798	30.5754	29.5203	29.5203	26471	4.41767	1	ATLQSELNQIK
tr|Q6QRN7|Q6QRN7_BOVIN	tr|Q6QRN7|Q6QRN7_BOVIN PP1201 protein OS=Bos taurus GN=RECS1 PE=2 SV=1	RECS1	1	-1.16279	0.0446955	0.00615535	0.0491763	28.7453	0	19.8269	29.4823	0	21.7389	28.7129	28.1604	24.7389	27.9539	33949	4.54545	1	AVSDTFGSGDWDDR
tr|Q3SZZ9|Q3SZZ9_BOVIN	tr|Q3SZZ9|Q3SZZ9_BOVIN FGG protein OS=Bos taurus GN=FGG PE=1 SV=1	FGG	37	1.5	0.20355	0.348561	0.557766	40.3486	40.0006	40.3486	39.6287	39.0773	40.2416	39.7739	41.3486	40.5412	40.3486	49166	62.2989	1	IQLEDWNGR,AIQISYNPDQPSKPNNIESATK,EGFGHLSPTGNTEFWLGNEK
sp|O46414|FRIH_BOVIN	sp|O46414|FRIH_BOVIN Ferritin heavy chain OS=Bos taurus GN=FTH1 PE=2 SV=3	FTH1	6	-3.57143	0.157788	0.494391	0.380322	34.0673	31.5754	34.4823	36.3403	35.4519	31.2759	34.5412	32.3303	32.7653	33.3568	21051	32.5967	2	MGAPGSGMAEYLFDK,SVNQSLLELHK,ELGDHITNLR
sp|Q148C8|MIEN1_BOVIN	sp|Q148C8|MIEN1_BOVIN Migration and invasion enhancer 1 OS=Bos taurus GN=MIEN1 PE=3 SV=1	MIEN1	1	3.8	0.12519	0.0636465	0.20149	27.7771	0	22.7389	27.6458	21.5165	26.3578	28.9259	29.0864	27.8385	28.2535	12342	9.56522	1	EQYPGIEIESR
sp|Q27991|MYH10_BOVIN	sp|Q27991|MYH10_BOVIN Myosin-10 OS=Bos taurus GN=MYH10 PE=2 SV=2	MYH10	7	-2.32558	0.144528	0.7198	0.111929	28.0084	28.5014	30.1604	30.0349	31.0349	26.7129	30.0349	27.8385	28.7129	28.2979	229097	4.95951	1	HATALEELSEQLEQAK,SSLQEQQEEEEEAR,NTDQASMPENTVAQK
sp|Q2KIB0|FAHD2_BOVIN	sp|Q2KIB0|FAHD2_BOVIN Fumarylacetoacetate hydrolase domain-containing protein 2 OS=Bos taurus GN=FAHD2 PE=2 SV=1	FAHD2	1	478.19	0.133862	0.0582428	0.275332	20.6096	0	0	0	0	0	28.6798	26.5754	27.6458	0	34556	3.50318	2	ALATQLPVLPR
sp|Q6B4J2|VKOR1_BOVIN	sp|Q6B4J2|VKOR1_BOVIN Vitamin K epoxide reductase complex subunit 1 OS=Bos taurus GN=VKORC1 PE=2 SV=1	VKORC1	1	-1.26582	0.0760763	0.020386	0.0766829	27.9539	22.9134	0	28.341	0	24.391	27.4234	25.9977	25.8385	27.1604	17967	6.74847	1	GFGLVEHVLGK
sp|Q32KU9|MSTN1_BOVIN	sp|Q32KU9|MSTN1_BOVIN Musculoskeletal embryonic nuclear protein 1 OS=Bos taurus GN=MUSTN1 PE=3 SV=1	MUSTN1	1	2.35	0.0952605	0.0277898	0.143865	28.5014	0	20.7796	29.1115	20.1946	24.8385	29.7927	27.8973	29.0608	28.8081	8865	13.4146	1	TGAETVFEKPK
sp|P31976|EZRI_BOVIN	sp|P31976|EZRI_BOVIN Ezrin OS=Bos taurus GN=EZR PE=1 SV=2	EZR	13	-2.08333	0.0203227	0.000999119	0.0483651	32.2759	34.7553	34.5412	33.13	34.9417	34.5978	31.933	32.8042	33.0184	31.4334	68760	20.4819	4	IALLEEAR,FVIKPIDK,SQEQLATELAEYTAK
tr|A8PVV5|A8PVV5_BOVIN	tr|A8PVV5|A8PVV5_BOVIN SYPL1 protein OS=Bos taurus GN=SYPL1 PE=2 SV=1	SYPL1	1	-33.3333	0.189617	0.768794	0.479289	26.0813	0	27.8973	27.341	28.2535	0	0	23.2535	23.9316	0	19476	11.4943	1	LNEASFQAPQGGNVCGVDWK | Carbamidomethyl [C15]
tr|A7E3W4|A7E3W4_BOVIN	tr|A7E3W4|A7E3W4_BOVIN Transketolase OS=Bos taurus GN=TKT PE=1 SV=1	TKT	19	-1.53846	0.159582	0.702501	0.168623	36.2011	35.3892	35.3568	36.6787	36.6787	35.9417	35.9197	35.5978	35.1453	34.5412	64875	34.7315	2	TSRPENAIIYNNNEDFQIGQAK,SIPTSTVFYPSDGVATEK,LGQSDPAPLQHQMDIYQK
sp|Q28141|DHX9_BOVIN	sp|Q28141|DHX9_BOVIN ATP-dependent RNA helicase A OS=Bos taurus GN=DHX9 PE=2 SV=1	DHX9	1	-1.02041	0.0932247	0.0330907	0.0898637	27.7771	0	0	28.9259	24.6865	26.141	28.6798	26.5165	26.5463	25.6595	141943	1.2432	2	ELDALDANDELTPLGR
sp|Q9N179|41_BOVIN	sp|Q9N179|41_BOVIN Protein 4.1 OS=Bos taurus GN=EPB41 PE=2 SV=1	EPB41	14	1.41	0.140615	0.0501857	0.235026	33.7047	33.0832	32.9153	33.3568	31.4823	33.2193	33.3568	34.0673	33.3568	33.5978	69257	28.363	2	IRPGEQEQYESTIGFK,TLNINGQIPTGEGPPLVK | Deamidated [N5],LSMYGVDLHK
sp|P26452|RSSA_BOVIN	sp|P26452|RSSA_BOVIN 40S ribosomal protein SA OS=Bos taurus GN=RPSA PE=2 SV=4	RPSA	3	-1.5873	0.21618	0.579575	0.527088	31.5296	31.099	32.2478	32.3303	32.8974	31.2759	32.1604	31.099	31.4823	31.1604	32884	11.8644	1	AIVAIENPADVSVISSR,LLVVTDPR,SDGIYIINLK
sp|O77788|NFM_BOVIN	sp|O77788|NFM_BOVIN Neurofilament medium polypeptide OS=Bos taurus GN=NEFM PE=1 SV=3	NEFM	7	-20	0.191718	0.547475	0.276055	25.5754	26.8385	29.0084	33.3568	28.5014	28.2077	26.3745	25.2535	26.3066	26.1214	103209	9.39525	2	AQVQLDSDHLEEDIHR,FSTFAGSITGPLYTHR,ISGSPSSGFR
tr|F1MYX9|F1MYX9_BOVIN	tr|F1MYX9|F1MYX9_BOVIN Uncharacterized protein OS=Bos taurus GN=LAMA4 PE=4 SV=2	LAMA4	28	-1.51515	0.120329	0.204864	0.0603243	34.0673	34.4823	35.7047	34.5978	35.2549	33.8042	34.8516	34.1453	34.5412	34.1453	202710	16.1732	1	VFLTVPSLSSTAEEK,NLQQEADELSR,DESENLLNQAR
sp|Q2HJ81|TBB6_BOVIN	sp|Q2HJ81|TBB6_BOVIN Tubulin beta-6 chain OS=Bos taurus GN=TUBB6 PE=2 SV=1	TUBB6	3	-1.75439	0.21438	0.58039	0.510543	31.4823	31.0349	32.7047	32.6415	33.0348	31.2759	32.1901	31.0349	31.6198	31.3303	49900	8.74439	2	ALTVPELTQQMFDAK,EVDEQMLAIQNK,INVYYNESSSQK
tr|G3X6K8|G3X6K8_BOVIN	tr|G3X6K8|G3X6K8_BOVIN Haptoglobin OS=Bos taurus GN=HP PE=1 SV=1	HP	28	3.42	0.186773	0.708516	0.390618	32.3828	31.933	36.2011	31.7849	35.1453	36.0673	32.0348	37.8042	36.3403	35.3892	44873	59.8504	2	YQDDTCYGDAGSAFVVHDK | Carbamidomethyl [C6],YVMLPVADQDK,APEIANSHVEYSVR
sp|Q0VD48|VPS4B_BOVIN	sp|Q0VD48|VPS4B_BOVIN Vacuolar protein sorting-associated protein 4B OS=Bos taurus GN=VPS4B PE=2 SV=1	VPS4B	1	1.75	0.0241476	0.00138767	0.0417916	27.4234	21.6971	25.3239	28.4234	22.7182	25.1015	28.3828	27.5754	27.9539	27.5014	49264	1.8018	1	EAVILPIK
sp|Q9N0K1|CD47_BOVIN	sp|Q9N0K1|CD47_BOVIN Leukocyte surface antigen CD47 OS=Bos taurus GN=CD47 PE=2 SV=1	CD47	1	1.8	0.196448	0.823564	0.369817	32.8042	31.8608	30.8973	25.976	31.5754	32.5527	32.7653	32.4581	32.3033	32.2193	33293	2.9703	3	EGETIIELK
sp|P02721|ATP5J_BOVIN	sp|P02721|ATP5J_BOVIN ATP synthase-coupling factor 6, mitochondrial OS=Bos taurus GN=ATP5J PE=1 SV=2	ATP5J	2	-1.72414	0.18938	0.627887	0.463218	31.6198	29.7453	31.4823	31.8234	31.7453	29.8973	31.5754	30.0349	29.8973	31.0349	12532	25.9259	1	FEVVEKPQS,QTSGGPVDAGPEYQQDLDR
tr|A6QNJ7|A6QNJ7_BOVIN	tr|A6QNJ7|A6QNJ7_BOVIN PGM5 protein OS=Bos taurus GN=PGM5 PE=2 SV=1	PGM5	2	-1.72414	0.206535	0.260457	0.447179	29.1842	28.9259	30.3828	30.1604	30.8234	29.6629	30.5754	26.7129	26.1795	29.1842	62176	5.64374	1	FNVANGGPAPDVVSDK,TDSFEYVDPVDGTVTK
sp|Q17QK8|SPRE_BOVIN	sp|Q17QK8|SPRE_BOVIN Sepiapterin reductase OS=Bos taurus GN=SPR PE=2 SV=1	SPR	1	-2.5641	0.214677	0.321865	0.404978	29.8081	28.7453	31.4823	30.0349	32.0017	29.341	30.1604	29.3828	29.1361	29.4032	28939	5.61798	1	VLLINNAGTLGDVSK
sp|Q0VCX1|C1S_BOVIN	sp|Q0VCX1|C1S_BOVIN Complement C1s subcomponent OS=Bos taurus GN=C1S PE=2 SV=2	C1S	2	1.58	0.114553	0.0441634	0.140188	28.5389	14.9658	0	28.2535	24.8858	26.1795	27.8973	28.3828	27.5754	28.0608	76609	4.49927	2	CDYQIQLEEGFR | Carbamidomethyl [C1],GVDSCDGDSGGAFAVQDPK | Carbamidomethyl [C5]
sp|Q2TBX6|PSB1_BOVIN	sp|Q2TBX6|PSB1_BOVIN Proteasome subunit beta type-1 OS=Bos taurus GN=PSMB1 PE=1 SV=1	PSMB1	3	1.46	0.178519	0.137772	0.307655	29.5389	29.7771	26.8385	29.2535	28.1604	29.4433	29.8973	29.2535	29.7129	29.4823	26246	13.278	2	DVFISAAER,DVYTGDALK,NMQNVEHVPLSLDR
sp|Q5E9E3|C1QA_BOVIN	sp|Q5E9E3|C1QA_BOVIN Complement C1q subcomponent subunit A OS=Bos taurus GN=C1QA PE=2 SV=1	C1QA	1	2.75	0.109174	0.030801	0.179867	29.7771	22.5165	20.6096	28.8973	0	24.5165	29.4823	30.3828	30.0349	29.341	25802	5.7377	1	DQIQPLGFCDFNSK | Carbamidomethyl [C9]
tr|Q5E9F1|Q5E9F1_BOVIN	tr|Q5E9F1|Q5E9F1_BOVIN B-cell receptor-associated protein 31 OS=Bos taurus GN=BCAP31 PE=2 SV=1	BCAP31	5	-1.69492	0.217488	0.808587	0.565992	33.1604	32.6629	33.8042	34.4209	34.5978	32.8233	33.8042	32.8608	33.2193	32.6198	27901	18.3673	1	LQAAVDGPSDK,VNLQNNPGAVEHFHMK,LKDELAVNK
sp|P31322|KAP3_BOVIN	sp|P31322|KAP3_BOVIN cAMP-dependent protein kinase type II-beta regulatory subunit OS=Bos taurus GN=PRKAR2B PE=2 SV=2	PRKAR2B	3	1.96	0.132673	0.0600129	0.182026	28.341	26.4073	28.2077	28.0084	28.4629	27.341	29.6458	28.9539	29.6964	28.2535	46336	9.09091	2	GVNFAEEPR,SEVEENGAVEIAR | Deamidated [N6],TWGDAGAAGGGGTPSK
sp|Q5E9P9|GLYC_BOVIN	sp|Q5E9P9|GLYC_BOVIN Serine hydroxymethyltransferase, cytosolic OS=Bos taurus GN=SHMT1 PE=2 SV=3	SHMT1	1	-33.3333	0.124141	0.032755	0.283205	22.2535	23.391	26.1015	0	27.2535	22.3645	0	0	21.1332	0	52977	3.71901	1	VNPDTGYINYDQLEENAR
tr|A5D7K0|A5D7K0_BOVIN	tr|A5D7K0|A5D7K0_BOVIN BLVRA protein OS=Bos taurus GN=BLVRA PE=2 SV=1	BLVRA	4	1.32	0.233706	0.799243	0.367261	30.7453	30.5754	30.7453	31.0349	31.0349	31.4823	31.5754	31.4823	30.3828	30.9677	33643	15.2027	1	LLGQFSEEELAAEK,SGSLENMPNVGINK,DLWELAEQK
sp|Q3SWX7|ANXA3_BOVIN	sp|Q3SWX7|ANXA3_BOVIN Annexin A3 OS=Bos taurus GN=ANXA3 PE=2 SV=3	ANXA3	6	-1.81818	0.185092	0.121488	0.381246	31.4334	31.2193	33.2193	32.5978	33.0832	32.4083	31.5754	31.4334	31.6198	30.8973	36140	21.3622	2	TLISILTER,DYAGFNPSVDAEAIR,SDTSGDYEITLLK
tr|Q3T0S7|Q3T0S7_BOVIN	tr|Q3T0S7|Q3T0S7_BOVIN Chromosome 14 open reading frame 166 ortholog OS=Bos taurus GN=C10H14ORF166 PE=2 SV=1	C10H14ORF166	2	-1.81818	0.19979	0.278367	0.453201	27.9539	27.4234	28.8385	28.1604	29.7292	27.7129	28.6458	27.341	27.2535	27.4234	28209	6.93878	1	EGLPVALDK,LLHIEELR
sp|P33672|PSB3_BOVIN	sp|P33672|PSB3_BOVIN Proteasome subunit beta type-3 OS=Bos taurus GN=PSMB3 PE=1 SV=3	PSMB3	1	-1.2987	0.265654	0.761264	0.603981	26.5754	26.0401	27.1604	26.9539	27.0608	26.2891	26.4234	26.9539	26.1604	26.1984	22993	7.80488	1	FGPYYTEPVIAGLDPK
sp|P68102|IF2A_BOVIN	sp|P68102|IF2A_BOVIN Eukaryotic translation initiation factor 2 subunit 1 OS=Bos taurus GN=EIF2S1 PE=2 SV=2	EIF2S1	2	-1.6129	0.239441	0.524604	0.605891	28.4234	27.9539	28.2979	28.5389	29.8682	27.5014	29.5754	25.6865	26.3066	28.2535	36108	6.34921	1	INLIAPPR,VVTDTDETELAR
sp|Q3ZBN5|ASPN_BOVIN	sp|Q3ZBN5|ASPN_BOVIN Asporin OS=Bos taurus GN=ASPN PE=2 SV=1	ASPN	13	-1.6129	0.182077	0.90079	0.224209	35.9417	36.1068	35.8281	36.9197	37.5412	34.9848	35.4519	36.3067	36.3403	36.0673	42119	33.7838	1	VVHCSDLGLSSVPSNIPFDTR | Carbamidomethyl [C4],YWEVQPATFR,ISVVELEDFK
sp|P20004|ACON_BOVIN	sp|P20004|ACON_BOVIN Aconitate hydratase, mitochondrial OS=Bos taurus GN=ACO2 PE=1 SV=4	ACO2	12	-1.85185	0.214342	0.678533	0.300388	32.4083	31.3303	31.933	33.2193	33.5978	32.2759	32.3033	31.7849	31.3828	31.2759	85359	18.3333	1	LEAPDADELPR,IVYGHLDDPANQEIER,ADIANLADEFK
tr|Q1JPE3|Q1JPE3_BOVIN	tr|Q1JPE3|Q1JPE3_BOVIN Carbohydrate kinase-like OS=Bos taurus GN=CARKL PE=2 SV=1	CARKL	1	2.86	0.0995133	0.0179038	0.174355	27.6458	0	24.5165	26.4234	0	17.9882	28.2077	27.2535	27.4234	28.0608	50997	2.09205	1	TSQAWFEIPR
tr|Q3ZBX0|Q3ZBX0_BOVIN	tr|Q3ZBX0|Q3ZBX0_BOVIN Basigin OS=Bos taurus GN=BSG PE=1 SV=1	BSG	7	-1.66667	0.19499	0.498435	0.262139	33.0184	32.13	33.4823	34.2193	33.7047	33.2193	33.5978	32.4581	31.099	31.7047	29772	31.3653	1	KPDEVLDDEDIGSAPLK,FFVVSSESR,TELHIPNVDLK
sp|A7MB62|ARP2_BOVIN	sp|A7MB62|ARP2_BOVIN Actin-related protein 2 OS=Bos taurus GN=ACTR2 PE=1 SV=1	ACTR2	5	-1.5873	0.228431	0.274399	0.553923	32.0673	32.0673	33.4823	33.3568	33.4823	32.6415	32.7252	32.2193	32.2478	31.8608	44760	17.0051	2	ILLTEPPMNPTK,GYAFNHSADFETVR,HLWDYTFGPEK
tr|F1N7J2|F1N7J2_BOVIN	tr|F1N7J2|F1N7J2_BOVIN Calcium-transporting ATPase OS=Bos taurus GN=ATP2B1 PE=1 SV=1	ATP2B1	1	1.2	0.00273982	8.83135e-05	0.00133629	27.341	21.9672	23.0526	27.7771	21.1946	25.2535	27.5014	26.3066	26.4707	26.3578	134784	1.31148	1	TSPNEGLSGNPVDIER
sp|Q5E9A1|NACA_BOVIN	sp|Q5E9A1|NACA_BOVIN Nascent polypeptide-associated complex subunit alpha OS=Bos taurus GN=NACA PE=1 SV=1	NACA	2	1.9	0.000515796	8.00583e-06	0.000984323	30.3828	26.9539	26.5014	30.6629	26.0608	27.4234	31.099	30.1604	30.5754	30.1604	23370	13.4884	1	IEDLSQQAQLAAAEK,SPASDTYIVFGEAK
sp|Q08DM1|DEMA_BOVIN	sp|Q08DM1|DEMA_BOVIN Dematin OS=Bos taurus GN=DMTN PE=2 SV=1	DMTN	4	1.51	0.169018	0.177964	0.240458	30.7453	30.5754	29.611	30.2759	28.2535	30.8234	30.1604	31.4334	30.5754	30.3828	45548	12.3153	2	FPAAQPPDPNQPAK,VFSMSPEEFGK,TPFHTSLHAGTSK
tr|F1MDS3|F1MDS3_BOVIN	tr|F1MDS3|F1MDS3_BOVIN Uncharacterized protein OS=Bos taurus GN=PCK2 PE=1 SV=1	PCK2	4	-2.22222	0.192808	0.701232	0.199982	31.099	29.4629	30.0349	32.1901	32.1901	30.8234	31.2193	29.3196	29.5389	28.5389	70649	8.90625	1	DFWQQEVHDIR,SYLTEQVNQDLPK,CLHSVGQPLTGQGEPVSQWPCNPEK | Carbamidomethyl [C1 C21]
sp|Q2KIX7|HP251_BOVIN	sp|Q2KIX7|HP251_BOVIN Protein HP-25 homolog 1 OS=Bos taurus PE=1 SV=1		1	1.21	0.185059	0.0866651	0.310829	35.0266	34.5412	34.1453	34.8974	34.8974	34.8516	34.7047	34.9848	35.3568	34.9848	22556	9.43396	1	AEAGDSHEQASGSSVLELEK
sp|P79103|RS4_BOVIN	sp|P79103|RS4_BOVIN 40S ribosomal protein S4 OS=Bos taurus GN=RPS4 PE=2 SV=3	RPS4	2	-9.09091	0.195154	0.128336	0.457268	24.6865	26.5609	31.099	30.0349	31.8234	28.2077	25.1015	26.5754	28.2979	23.9316	29597	7.22433	3	GNKPWISLPR,LSNIFVIGK
sp|Q9TTS3|ACACA_BOVIN	sp|Q9TTS3|ACACA_BOVIN Acetyl-CoA carboxylase 1 OS=Bos taurus GN=ACACA PE=2 SV=1	ACACA	1	1.64	0.14374	0.10603	0.111904	22.3101	0	24.5165	25.4234	0	26.3745	23.391	20.6971	23.8385	22.2244	265301	0.341006	2	VIEFVPTK
tr|E1BQ32|E1BQ32_BOVIN	tr|E1BQ32|E1BQ32_BOVIN Uncharacterized protein OS=Bos taurus GN=CRK PE=4 SV=1	CRK	2	-1.78571	0.19587	0.752755	0.292959	29.1115	27.8973	29.3828	29.6798	30.3828	27.4234	29.6458	28.1115	28.8682	28.341	33830	10.1974	1	DKPEEQWWNAEDSEGK,IHYLDTTTLIEPVSR
sp|Q3MHN2|CO9_BOVIN	sp|Q3MHN2|CO9_BOVIN Complement component C9 OS=Bos taurus GN=C9 PE=2 SV=1	C9	13	1.2	0.0800779	0.0114493	0.182467	34.3568	33.8974	33.8974	34.4823	34.2193	34.0673	34.4823	34.7047	34.7553	34.2193	61998	30.8394	1	VWDGNTLTYYR,RPWNVASLTYDTK,TENHEESIQILR
tr|F1N405|F1N405_BOVIN	tr|F1N405|F1N405_BOVIN Reticulon OS=Bos taurus GN=RTN4 PE=1 SV=1	RTN4	5	-1.42857	0.20004	0.672921	0.381378	34.2897	33.3568	34.4209	34.6522	34.8516	33.2193	34.5412	33.4823	34.0673	33.7047	130409	5.90682	1	HQAQIDHYLGLANK,GPLPAAPLAAPER,GVIQAIQK
tr|E1BBM1|E1BBM1_BOVIN	tr|E1BBM1|E1BBM1_BOVIN Uncharacterized protein OS=Bos taurus GN=GLOD4 PE=4 SV=2	GLOD4	4	-1.35135	0.240035	0.543501	0.599672	30.8234	31.0349	31.4334	32.0348	31.8234	31.099	31.4823	30.6629	30.6629	31.1604	33231	13.7584	1	VTLAVSDLQK,ELSDLEDLMK,ILTPLVSLDTPGK
sp|P81948|TBA4A_BOVIN	sp|P81948|TBA4A_BOVIN Tubulin alpha-4A chain OS=Bos taurus GN=TUBA4A PE=1 SV=2	TUBA4A	2	1.75	0.199813	0.276762	0.318754	31.4334	30.8973	29.2535	30.1604	29.4234	31.3303	29.7771	32.1901	30.8234	31.4334	49924	5.35714	1	AVFVDLEPTVIDEIR,EIIDPVLDR
tr|F1N6Y1|F1N6Y1_BOVIN	tr|F1N6Y1|F1N6Y1_BOVIN Uncharacterized protein OS=Bos taurus GN=GANAB PE=1 SV=1	GANAB	6	-1.85185	0.250485	0.433031	0.587988	31.4334	30.6629	32.3303	32.099	33.2048	31.3303	31.8608	31.3303	31.0349	30.8234	109471	9.10973	1	VPDVLVADPPTAGLSVSGR,MLDYLQGSGETPQTDVR,VHEELQNLGLYVK
sp|Q5E984|TCTP_BOVIN	sp|Q5E984|TCTP_BOVIN Translationally-controlled tumor protein OS=Bos taurus GN=TPT1 PE=2 SV=1	TPT1	1	-2.12766	0.207208	0.295645	0.269583	30.9677	30.8973	33.3568	31.8234	33.1146	30.7453	32.4823	30.9677	30.7453	30.6629	19581	8.13953	1	DLISHDEMFSDIYK
sp|P15497|APOA1_BOVIN	sp|P15497|APOA1_BOVIN Apolipoprotein A-I OS=Bos taurus GN=APOA1 PE=1 SV=3	APOA1	18	1.2	0.0307167	0.00267689	0.0178947	39.8192	39.3486	38.8631	39.8486	38.9472	39.5768	39.5768	39.8631	39.6116	39.7891	30276	63.3962	1	VAPLGEEFR,VQPYLDEFQK,LSPLAQELR
sp|P08166|KAD2_BOVIN	sp|P08166|KAD2_BOVIN Adenylate kinase 2, mitochondrial OS=Bos taurus GN=AK2 PE=1 SV=2	AK2	2	-2.04082	0.243224	0.742136	0.44915	29.2077	27.6458	29.2979	30.4823	30.5754	28.7453	30.0349	26.9539	27.2535	28.6458	26497	10.7884	1	AMVASGSELGK,APNVPAAEPVPESPK
tr|D5MTL9|D5MTL9_BOVIN	tr|D5MTL9|D5MTL9_BOVIN Glycophorin B variant 1 OS=Bos taurus GN=gypb PE=2 SV=1	gypb	1	1.51	0.228521	0.127926	0.46895	33.9848	33.3568	33.5978	33.3568	32.099	33.3568	33.2193	34.7047	34.2897	33.7047	9232	12.7907	1	VSETPGQTEQK
tr|Q3MHQ1|Q3MHQ1_BOVIN	tr|Q3MHQ1|Q3MHQ1_BOVIN Amine oxidase OS=Bos taurus GN=ABP1 PE=2 SV=1	ABP1	1	-16.6667	0.247111	0.397246	0.600926	23.8385	22.2535	29.0864	24.4551	28.341	20.9316	23.391	0	23.632	24.8858	85532	1.45695	1	LEPSNTLTVAK
sp|P61955|SUMO2_BOVIN	sp|P61955|SUMO2_BOVIN Small ubiquitin-related modifier 2 OS=Bos taurus GN=SUMO2 PE=3 SV=1	SUMO2	1	1.45	0.0562731	0.00585052	0.0451767	30.5754	28.2535	26.2714	31.1604	28.8682	29.6964	31.0349	30.0349	30.6629	30.1604	10871	12.6316	3	VAGQDGSVVQFK
tr|A5PJE3|A5PJE3_BOVIN	tr|A5PJE3|A5PJE3_BOVIN Fibrinogen alpha chain OS=Bos taurus GN=FGA PE=1 SV=1	FGA	35	1.51	0.228127	0.32989	0.493896	40.0006	39.3486	39.5768	39.1019	38.4287	39.8486	39.1019	40.8631	39.7111	39.8042	66998	45.2033	1	SQLQEAPLEWK,GDSVSQGTGLAPGSPR,GNLDDFFHR
tr|F1N0Q7|F1N0Q7_BOVIN	tr|F1N0Q7|F1N0Q7_BOVIN Farnesyl pyrophosphate synthase OS=Bos taurus GN=FDPS PE=3 SV=1	FDPS	1	-4.54545	0.00808562	0.000178733	0.0139063	24.8858	28.4629	28.6458	24.3239	29.8385	28.1115	24.2535	24.9316	25.632	23.5165	95681	2.07135	1	VLTEEDIGHPEIGDAITR
sp|Q3ZBD9|MARE1_BOVIN	sp|Q3ZBD9|MARE1_BOVIN Microtubule-associated protein RP/EB family member 1 OS=Bos taurus GN=MAPRE1 PE=2 SV=3	MAPRE1	1	-8.33333	0.136783	0.0318157	0.260552	0	22.9847	27.6458	24.1015	27.4234	25.5754	0	21.0691	0	0	30113	7.08955	2	NIELICQENEGENNPVLQR | Carbamidomethyl [C6]
tr|Q3T0U3|Q3T0U3_BOVIN	tr|Q3T0U3|Q3T0U3_BOVIN Es1 protein OS=Bos taurus GN=ES1 PE=1 SV=1	ES1	2	1.62	0.22439	0.189564	0.509777	27.8385	24.632	27.8385	28.4629	28.8682	28.0084	29.0349	28.2535	29.2308	28.7771	28699	10.5839	1	GVEVTVGHEQEEGGK,HCVMGVTEAHVDQK | Carbamidomethyl [C2]
tr|F1N3A1|F1N3A1_BOVIN	tr|F1N3A1|F1N3A1_BOVIN Thrombospondin-1 OS=Bos taurus GN=THBS1 PE=4 SV=1	THBS1	19	1.42	0.144982	0.0373081	0.269011	33.8042	33.0017	33.1604	33.0017	32.1901	32.7849	33.1604	34.2193	33.8974	33.7047	129391	22.4786	2	IEDANLIPPVPDK,GGVNDNFQGVLQNVR,GPDPSSPAFR
sp|Q3SX14|GELS_BOVIN	sp|Q3SX14|GELS_BOVIN Gelsolin OS=Bos taurus GN=GSN PE=2 SV=1	GSN	19	-1.26582	0.206506	0.123139	0.447597	36.0673	36.1262	36.5412	36.2724	37.0266	36.3067	36.5412	35.6787	36.0059	35.8042	80730	28.7278	2	QTQVSVLPEGGETPLFK,AGALNSNDAFVLK,HVVPNEVVVQR
sp|P81187|CFAB_BOVIN	sp|P81187|CFAB_BOVIN Complement factor B OS=Bos taurus GN=CFB PE=1 SV=2	CFB	16	1.26	0.0777447	0.00822643	0.160669	35.5121	34.7047	34.8516	35.5121	35.2193	35.0266	35.3568	35.8974	35.8281	35.3892	85366	25.6242	1	FLCTGGVDPYADPNTCK | Carbamidomethyl [C3 C16],STGSWSTLQTQDR,STTCQQQMQELLPAK | Carbamidomethyl [C4]
sp|Q56JV9|RS3A_BOVIN	sp|Q56JV9|RS3A_BOVIN 40S ribosomal protein S3a OS=Bos taurus GN=RPS3A PE=2 SV=3	RPS3A	3	-5.88235	0.17646	0.219612	0.123628	26.7129	26.391	30.3828	27.341	31.0349	25.9539	27.4234	26.9539	27.1604	27.2535	29945	14.0152	1	ACQSIYPLHDVFVR | Carbamidomethyl [C2],LMELHGEGSSSGK,TSYAQHQQVR
tr|G3X8B1|G3X8B1_BOVIN	tr|G3X8B1|G3X8B1_BOVIN Peptidyl-prolyl cis-trans isomerase OS=Bos taurus GN=LOC613401 PE=3 SV=1	LOC613401	1	-1.35135	0.21338	0.632803	0.397934	31.2759	30.4823	31.3303	31.6629	31.8234	30.3828	31.5754	30.7453	30.8234	30.8973	17702	10.9756	1	VNPTVFFNIAVDGEPLGR | Deamidated [N8]
tr|A4PJ02|A4PJ02_BOVIN	tr|A4PJ02|A4PJ02_BOVIN Glycophorin A OS=Bos taurus GN=gpa PE=2 SV=1	gpa	1	1.27	0.250381	0.349195	0.431536	32.2193	32.3033	32.4823	32.6415	31.5296	32.6415	32.684	33.099	32.099	32.4083	10947	13.1313	1	TSEQPEEIEDLPQ
sp|P61285|DYL1_BOVIN	sp|P61285|DYL1_BOVIN Dynein light chain 1, cytoplasmic OS=Bos taurus GN=DYNLL1 PE=1 SV=1	DYNLL1	2	1.39	0.0199843	0.000697192	0.0152941	30.1604	28.1604	27.5754	31.4823	27.5754	29.1604	31.1604	29.8973	30.5754	30.0349	10366	37.0787	3	NADMSEEMQQDSVECATQALEK | Carbamidomethyl [C15],NFGSYVTHETK
sp|Q3T0S6|RL8_BOVIN	sp|Q3T0S6|RL8_BOVIN 60S ribosomal protein L8 OS=Bos taurus GN=RPL8 PE=2 SV=3	RPL8	2	-1.81818	0.256362	0.324842	0.589223	30.1604	29.1604	31.2759	30.4823	31.6629	30.1604	30.5754	29.6964	29.1604	29.6285	28025	10.5058	1	ASGNYATVISHNPETK,AVVGVVAGGGR
sp|Q3SZR3|A1AG_BOVIN	sp|Q3SZR3|A1AG_BOVIN Alpha-1-acid glycoprotein OS=Bos taurus GN=ORM1 PE=2 SV=1	ORM1	8	-1.31579	0.24525	0.73498	0.516616	38.0773	38.3486	37.8631	38.9197	38.0266	37.6116	37.8042	37.9197	37.1262	38.6456	23182	39.604	2	NVGVSFYADKPEVTQEQK,EHFVDLLLSK,EYQTIEDK
sp|F1N4E5|TOIP1_BOVIN	sp|F1N4E5|TOIP1_BOVIN Torsin-1A-interacting protein 1 OS=Bos taurus GN=TOR1AIP1 PE=3 SV=2	TOR1AIP1	1	0	0.00242443	3.4273e-05	0.00389655	0	17.9316	26.019	0	28.2535	20.5165	0	0	0	0	67468	2.5	1	FSEEPPEVYGDFEPR
sp|Q3SZB7|F16P1_BOVIN	sp|Q3SZB7|F16P1_BOVIN Fructose-1,6-bisphosphatase 1 OS=Bos taurus GN=FBP1 PE=2 SV=3	FBP1	3	-2.32558	0.222272	0.312803	0.266969	29.7927	30.6629	31.3303	31.3303	33.2193	29.8385	31.8608	29.7129	29.7613	30.2759	36728	10.9467	1	DFDPALTEYVQR,ETVLDIVPTDIHQK,YVGSMVADVHR
sp|Q2NL00|GSTT1_BOVIN	sp|Q2NL00|GSTT1_BOVIN Glutathione S-transferase theta-1 OS=Bos taurus GN=GSTT1 PE=2 SV=3	GSTT1	1	-2.32558	0.258208	0.345534	0.492755	28.8973	29.2535	29.3196	31.099	31.9677	29.8973	30.6629	28.2077	28.3828	27.7129	27149	6.66667	1	GQHLSDAFAQVNPLQK
tr|F1MXA4|F1MXA4_BOVIN	tr|F1MXA4|F1MXA4_BOVIN Uncharacterized protein OS=Bos taurus GN=ADD2 PE=4 SV=1	ADD2	9	-1.17647	0.265386	0.734054	0.58126	31.3828	31.3303	31.8973	31.6198	31.3303	31.1604	31.2193	31.7849	30.8973	31.2193	80610	16.4365	1	GVSCSEVTASSLIK | Carbamidomethyl [C4],SAGPQSQLLASVIAEK,NHGVVALGDTVEEAFYK
tr|A6QLA8|A6QLA8_BOVIN	tr|A6QLA8|A6QLA8_BOVIN TRIM25 protein OS=Bos taurus GN=TRIM25 PE=2 SV=1	TRIM25	1	-10	0.0662869	0.00489362	0.0957738	21.0691	25.5463	28.1115	22.5869	28.611	25.391	24.3239	19.5915	21.1946	22.7995	70604	2.69414	1	TCSPAPLNEASTDLENK | Carbamidomethyl [C2]
tr|G3N0Q8|G3N0Q8_BOVIN	tr|G3N0Q8|G3N0Q8_BOVIN Uncharacterized protein OS=Bos taurus GN=AZU1 PE=1 SV=1	AZU1	1	4.88	0.028273	0.21149	0.00277722	26.9539	26.5609	25.7129	26.1015	26.019	30.5754	26.8385	27.7129	26.1604	25.9977	25762	10.8787	2	GGICQGDGGTPLVCNGLAHGVASWSR | Carbamidomethyl [C4 C14]
sp|Q2NKZ1|TCPH_BOVIN	sp|Q2NKZ1|TCPH_BOVIN T-complex protein 1 subunit eta OS=Bos taurus GN=CCT7 PE=1 SV=1	CCT7	2	-1.88679	0.0981312	0.0150808	0.0811467	28.7129	0	0	30.4823	22.654	22.1332	29.1604	25.3578	24.6865	28.2979	59442	4.05157	2	ATISNDGATILK,LLDVVHPAAK
sp|P49410|EFTU_BOVIN	sp|P49410|EFTU_BOVIN Elongation factor Tu, mitochondrial OS=Bos taurus GN=TUFM PE=1 SV=1	TUFM	1	1.57	0.156488	0.0710422	0.133975	28.2979	27.5754	20.8576	29.0084	25.1795	28.3828	29.2535	28.0084	28.0608	27.6458	49398	1.99115	1	ELLTEFGYK
tr|F1MN84|F1MN84_BOVIN	tr|F1MN84|F1MN84_BOVIN Aminopeptidase N OS=Bos taurus GN=ANPEP PE=4 SV=2	ANPEP	14	1.53	0.266955	0.297572	0.579236	33.3568	32.13	33.5978	33.9848	34.2193	33.7047	35.1068	33.4823	34.3568	33.8042	109401	15.4404	1	LPTTLLPDSYR,VLATTQMQSTDAR,ENALLYDPQSSSSSNK
sp|Q95122|CD14_BOVIN	sp|Q95122|CD14_BOVIN Monocyte differentiation antigen CD14 OS=Bos taurus GN=CD14 PE=2 SV=2	CD14	1	-12.5	0.159954	0.0397529	0.289216	25.019	22.4923	29.0608	0	28.8682	26.3239	0	0	0	23.0691	39666	2.68097	2	LSVLDLSCNK | Carbamidomethyl [C8]
sp|Q2KIJ5|KDSR_BOVIN	sp|Q2KIJ5|KDSR_BOVIN 3-ketodihydrosphingosine reductase OS=Bos taurus GN=KDSR PE=2 SV=1	KDSR	1	-4.34783	0.239315	0.216298	0.412816	25.9977	24.632	28.7453	24.976	29.4433	25.2535	27.5754	22.654	24.1015	25.4234	36020	3.32326	2	FEDLEVSTFER
tr|F1MY81|F1MY81_BOVIN	tr|F1MY81|F1MY81_BOVIN Uncharacterized protein (Fragment) OS=Bos taurus GN=ANK1 PE=4 SV=1	ANK1	29	1.32	0.229619	0.218069	0.353154	34.7553	34.5978	34.2897	34.4209	33.0673	34.7047	34.3568	35.2897	34.5412	34.5978	123202	33.5387	1	ISEILLDHGAPIQAK,LPTPPPLAEEEGLASR,TAAVLLQNDPNPDVLSK
sp|Q29RY7|FGL2_BOVIN	sp|Q29RY7|FGL2_BOVIN Fibroleukin OS=Bos taurus GN=FGL2 PE=2 SV=1	FGL2	1	1.48	0.0568785	0.00508528	0.0317154	29.1842	23.2535	23.2535	30.1604	26.341	27.7129	30.6629	27.8385	28.341	28.1115	50684	2.26757	1	IDLEDFNGIK
sp|E1BNQ4|NNRD_BOVIN	sp|E1BNQ4|NNRD_BOVIN ATP-dependent (S)-NAD(P)H-hydrate dehydratase OS=Bos taurus GN=CARKD PE=3 SV=1	CARKD	1	-1.63934	0.268971	0.889925	0.590199	28.2077	27.1604	28.6798	29.2535	29.2759	27.7771	28.9814	27.2535	27.6458	27.5014	34809	4.55927	1	LSEAVLGVPLDGGDR
tr|G3MY87|G3MY87_BOVIN	tr|G3MY87|G3MY87_BOVIN Uncharacterized protein OS=Bos taurus GN=MGAM PE=3 SV=1	MGAM	3	1.53	0.011923	0.000262862	0.0182774	29.7292	27.7129	28.0608	29.5934	27.7771	28.2077	30.0349	29.1361	29.362	30.0349	207277	2.40175	1	TLCMESQQVLPDGSPVR | Carbamidomethyl [C3],WYDYYTGVDIQSR,YLYGFGETEHTAFR
sp|Q5EA88|GPDA_BOVIN	sp|Q5EA88|GPDA_BOVIN Glycerol-3-phosphate dehydrogenase [NAD(+)], cytoplasmic OS=Bos taurus GN=GPD1 PE=2 SV=3	GPD1	10	-1.47059	0.245535	0.83203	0.345556	35.2549	34.4209	35.0673	35.9848	36.0266	35.1068	35.4209	34.8516	34.3568	34.5412	37647	24.9284	1	ADTIGVSLIK,LTEIINTQHENVK,VCIVGSGNWGSAIAK | Carbamidomethyl [C2]
sp|Q0VCX2|GRP78_BOVIN	sp|Q0VCX2|GRP78_BOVIN 78 kDa glucose-regulated protein OS=Bos taurus GN=HSPA5 PE=2 SV=1	HSPA5	10	-1.5873	0.290126	0.899646	0.621976	33.2193	32.099	33.8974	33.8042	34.1453	32.6629	33.5978	32.6629	32.7252	32.8233	72400	18.626	1	ELEEIVQPIISK,SQIFSTASDNQPTVTIK,TWNDPSVQQDIK
tr|A6QL75|A6QL75_BOVIN	tr|A6QL75|A6QL75_BOVIN PTP4A2 protein OS=Bos taurus GN=PTP4A2 PE=2 SV=1	PTP4A2	1	-1.88679	0.215338	0.134973	0.332691	23.391	27.7129	28.7129	23.9316	25.5463	28.4629	23.239	22.3101	21.0691	0	19127	8.38323	1	FLITHNPTNATLNK
sp|Q3Y5Z3|ADIPO_BOVIN	sp|Q3Y5Z3|ADIPO_BOVIN Adiponectin OS=Bos taurus GN=ADIPOQ PE=1 SV=1	ADIPOQ	6	-1.51515	0.218264	0.777933	0.279742	36.3892	35.4209	37.0266	36.8042	37.1262	35.0673	36.5412	35.2193	36.4365	36.3892	26133	27.9167	1	QVTVPNVPIR,ALLFTHDQFQDK,IFYNQQNHYDGTTGK
tr|F1MIU2|F1MIU2_BOVIN	tr|F1MIU2|F1MIU2_BOVIN Uncharacterized protein OS=Bos taurus GN=BAG3 PE=1 SV=1	BAG3	1	-20	1.21089e-05	8.52249e-08	1.65324e-05	0	22.8576	26.2535	0	26.7129	23.391	0	0	0	0	62124	2.22222	1	ELLALDSVDPEGR
sp|Q9NZ50|SYUG_BOVIN	sp|Q9NZ50|SYUG_BOVIN Gamma-synuclein OS=Bos taurus GN=SNCG PE=1 SV=1	SNCG	3	-8.33333	0.231903	0.503716	0.19601	26.2714	25.4551	31.099	25.976	26.7129	24.1015	26.5165	25.141	25.4862	26.7129	13253	37.0079	1	AEEQVAEETK,EQANAVSEAVVSSVNTVATK,TVEEVENIAVTSGVVHK
sp|P46193|ANXA1_BOVIN	sp|P46193|ANXA1_BOVIN Annexin A1 OS=Bos taurus GN=ANXA1 PE=2 SV=2	ANXA1	15	-1.6129	0.259644	0.401879	0.406895	35.8281	35.0266	36.9197	35.7047	36.9197	35.3236	36.2897	35.1068	35.4823	35.3236	38951	44.5087	2	TPAQFDAEELR,SEELAVNDDLADSDAR,QAWFIENEEQEYIK
sp|P0CG53|UBB_BOVIN	sp|P0CG53|UBB_BOVIN Polyubiquitin-B OS=Bos taurus GN=UBB PE=1 SV=1	UBB	3	1.17	0.196032	0.163618	0.172808	37.5412	36.9197	37.1262	37.3892	37.2193	37.5412	37.6116	37.7428	37.3892	37.0266	34308	44.5902	6	ESTLHLVLR,TITLEVEPSDTIENVK,TLSDYNIQK
tr|F1MS56|F1MS56_BOVIN	tr|F1MS56|F1MS56_BOVIN Uncharacterized protein OS=Bos taurus GN=PGM3 PE=3 SV=1	PGM3	1	-2.38095	0.275488	0.430712	0.528929	27.2535	27.5014	28.2535	28.611	28.8385	25.8623	28.4629	22.7389	0	27.7129	59950	1.84502	1	QVISTTDAER
sp|Q5E936|TXD12_BOVIN	sp|Q5E936|TXD12_BOVIN Thioredoxin domain-containing protein 12 OS=Bos taurus GN=TXNDC12 PE=2 SV=1	TXNDC12	2	-2.85714	0.217786	0.101004	0.399654	25.019	27.0608	29.6964	28.9539	29.0349	28.3828	27.7771	24.976	26.7129	23.7389	19222	12.7907	1	DEDFSPDGGYIPR,ILFLDPSGK
sp|A4IFN5|FITM2_BOVIN	sp|A4IFN5|FITM2_BOVIN Fat storage-inducing transmembrane protein 2 OS=Bos taurus GN=FITM2 PE=2 SV=1	FITM2	2	-1.85185	0.274115	0.91159	0.564116	29.7771	28.4234	30.2759	30.7453	31.1604	28.8682	29.8385	29.5934	29.8081	28.7453	29716	8.39695	1	ELSPLPESYLSNK,NVLNVYFVK
sp|Q2HJ97|PHB2_BOVIN	sp|Q2HJ97|PHB2_BOVIN Prohibitin-2 OS=Bos taurus GN=PHB2 PE=2 SV=1	PHB2	3	-1.5873	0.270264	0.79348	0.540838	29.1361	28.2535	29.7129	30.2759	30.0349	28.341	29.6458	28.0084	29.0084	29.2979	33357	10.7023	1	ESVFTVEGGHR,IVQAEGEAEAAR,QVAQQEAQR
sp|Q3T003|RL18A_BOVIN	sp|Q3T003|RL18A_BOVIN 60S ribosomal protein L18a OS=Bos taurus GN=RPL18A PE=2 SV=1	RPL18A	3	-2.43902	0.213565	0.0843458	0.353163	30.0349	29.4433	31.7849	29.362	32.2193	30.2759	30.1604	28.7453	29.2077	30.0349	20762	16.4773	1	CHTPPLYR | Carbamidomethyl [C1],DLTTAGAVTQCYR | Carbamidomethyl [C11],VEEIAASK
tr|G3N2L2|G3N2L2_BOVIN	tr|G3N2L2|G3N2L2_BOVIN Uncharacterized protein (Fragment) OS=Bos taurus GN=RCN1 PE=4 SV=1	RCN1	4	-1.85185	0.301047	0.512411	0.623149	31.3828	30.0349	32.7047	31.5296	32.4581	30.9677	31.099	31.2193	31.2759	30.2759	29312	17.4797	1	AADLDSDQTATR,HLVYESDK,IDSDGDGFVTTEELK
sp|Q08DI5|RAP2C_BOVIN	sp|Q08DI5|RAP2C_BOVIN Ras-related protein Rap-2c OS=Bos taurus GN=RAP2C PE=2 SV=1	RAP2C	1	-100	0.168104	0.26454	0.190042	23.2535	0	0	27.1604	17.7471	0	0	21.0691	0	0	20745	5.46448	3	YDPTIEDFYR
sp|Q2LGB5|TOLIP_BOVIN	sp|Q2LGB5|TOLIP_BOVIN Toll-interacting protein OS=Bos taurus GN=TOLLIP PE=2 SV=1	TOLLIP	1	-1.6129	0.229244	0.477582	0.328516	28.611	27.341	28.7453	29.3828	29.5014	27.0608	29.0608	27.7771	28.2979	28.1115	30081	4.7619	1	IAWTHVTIPEALK
sp|Q0VCX4|CTNB1_BOVIN	sp|Q0VCX4|CTNB1_BOVIN Catenin beta-1 OS=Bos taurus GN=CTNNB1 PE=1 SV=1	CTNNB1	3	-2.38095	0.257158	0.162716	0.505586	26.019	26.0401	28.2077	27.4234	29.2308	27.1604	27.7129	25.5463	25.6865	25.8623	85510	4.35339	1	LHYGLPVVVK,LLNDEDQVVVNK,TMQNTNDVETAR
tr|E1B717|E1B717_BOVIN	tr|E1B717|E1B717_BOVIN Uncharacterized protein OS=Bos taurus GN=ARMC10 PE=4 SV=1	ARMC10	1	-1.63934	0.278203	0.631256	0.367097	29.6458	28.6458	29.5389	30.4823	30.8234	29.6964	30.0349	28.5389	29.1115	28.611	33644	4.56026	1	LLLNLSENPAMTDR
sp|Q28085|CFAH_BOVIN	sp|Q28085|CFAH_BOVIN Complement factor H OS=Bos taurus GN=CFH PE=1 SV=3	CFH	41	1.37	0.104736	0.0096199	0.146263	35.2549	34.2897	34.3568	35.1453	34.9417	34.4209	34.9417	35.8042	35.6787	35.2549	140373	36.3269	3	DVSCGNPPQVENAIIHNQK | Carbamidomethyl [C4],SWDHLTCTAEGWSPEEPCLR | Carbamidomethyl [C7 C18],IGCSQPPQIDHGTISSSSSAEER | Carbamidomethyl [C3]
sp|Q9N285|MTCH2_BOVIN	sp|Q9N285|MTCH2_BOVIN Mitochondrial carrier homolog 2 OS=Bos taurus GN=MTCH2 PE=2 SV=2	MTCH2	1	-2.7027	0.277215	0.379565	0.493989	26.7129	24.6865	28.7771	27.8973	28.8081	27.1604	27.5014	24.1795	26.3239	25.141	33294	2.9703	2	GLFTGLTPR
sp|P82943|REG1_BOVIN	sp|P82943|REG1_BOVIN Regakine-1 OS=Bos taurus PE=1 SV=2		1	1.73	0.167749	0.2673	0.0483721	28.0084	27.8973	28.7453	26.5754	27.2535	26.9539	28.8682	28.0608	28.7129	29.5203	10281	14.1304	1	SICANPGQAWVQK | Carbamidomethyl [C3]
sp|P46169|DFB11_BOVIN	sp|P46169|DFB11_BOVIN Beta-defensin 11 OS=Bos taurus GN=DEFB11 PE=1 SV=2	DEFB11	1	1.49	0.128437	0.0200729	0.12303	27.2535	28.341	29.2077	23.0691	28.1115	30.8234	21.0691	20.6971	19.3962	27.7129	6507	15	4	NGGVCIPIR | Carbamidomethyl [C5]
tr|E1BEG2|E1BEG2_BOVIN	tr|E1BEG2|E1BEG2_BOVIN Uncharacterized protein OS=Bos taurus GN=HNRNPA3 PE=1 SV=2	HNRNPA3	4	-1.26582	0.271763	0.840011	0.511606	31.9677	32.0017	31.8973	32.7047	32.5754	31.4334	32.8422	31.3828	31.7453	31.6629	39650	15.2632	1	WGTLTDCVVMR | Carbamidomethyl [C7],EDSVKPGAHLTVK,SSGSPYGGGYGSGGGSGGYGSR
sp|Q2KJ25|PSD12_BOVIN	sp|Q2KJ25|PSD12_BOVIN 26S proteasome non-ATPase regulatory subunit 12 OS=Bos taurus GN=PSMD12 PE=2 SV=3	PSMD12	2	1.64	0.0955765	0.00739921	0.126601	28.1604	26.8385	27.9539	29.5934	27.9539	27.341	29.8234	29.4234	29.0084	28.8682	53052	6.14035	1	GSLESPATDVFGYTEEGEK,LFTTMELMR
tr|E1BMF1|E1BMF1_BOVIN	tr|E1BMF1|E1BMF1_BOVIN Uncharacterized protein OS=Bos taurus GN=TM9SF3 PE=4 SV=1	TM9SF3	1	-6.66667	0.243517	0.132851	0.380731	18.8423	0	0	22.7796	27.0608	18.1946	23.5165	22.1332	21.417	21.3645	67528	1.70358	1	YLDPSFFQHR
sp|P10096|G3P_BOVIN	sp|P10096|G3P_BOVIN Glyceraldehyde-3-phosphate dehydrogenase OS=Bos taurus GN=GAPDH PE=1 SV=4	GAPDH	14	-2.12766	0.291048	0.403957	0.586991	35.7553	34.5978	36.9197	36.1641	37.8042	35.5978	35.9848	35.2897	35.5698	35.1453	35868	38.4384	1	LISWYDNEFGYSNR,GAAQNIIPASTGAAK,AITIFQER
sp|Q5E992|PPIL1_BOVIN	sp|Q5E992|PPIL1_BOVIN Peptidyl-prolyl cis-trans isomerase-like 1 OS=Bos taurus GN=PPIL1 PE=2 SV=1	PPIL1	1	0	0.173931	0.0428591	0.287304	0	24.5165	27.7129	20.417	27.7129	19.3321	0	19.2877	0	16.7471	18237	8.43373	1	DFMIQGGDPTGTGR
tr|F1MD34|F1MD34_BOVIN	tr|F1MD34|F1MD34_BOVIN Uncharacterized protein (Fragment) OS=Bos taurus GN=FAM129B PE=4 SV=2	FAM129B	2	-2.08333	0.259466	0.858437	0.393173	27.7771	26.1015	28.6458	28.6798	29.4823	26.1984	28.3828	27.0608	27.5014	27.0608	84038	2.69179	1	FDVSSMSVFK,LSQLAYHPLK
sp|Q2UVX4|CO3_BOVIN	sp|Q2UVX4|CO3_BOVIN Complement C3 OS=Bos taurus GN=C3 PE=1 SV=2	C3	69	1.21	0.288491	0.280259	0.553989	38.834	38.3892	39.1966	38.8042	38.4287	38.7739	38.6116	39.3067	39.3892	38.9197	187252	43.2872	1	QVLLNGVQPSR,HIPVVTQGSNVQSLTQDDGVAK,TIYTPGSTVLYR
tr|E1BNR0|E1BNR0_BOVIN	tr|E1BNR0|E1BNR0_BOVIN Uncharacterized protein OS=Bos taurus GN=APOB PE=4 SV=2	APOB	7	1.89	0.235857	0.119352	0.334347	28.7129	28.6458	27.0608	29.2077	26.9539	28.6458	28.341	30.4823	27.8385	29.4823	515754	1.97066	1	AQLSDPTLNPLVLK,VVVIGALETVQK,FQETLEDFR
sp|Q3T145|MDHC_BOVIN	sp|Q3T145|MDHC_BOVIN Malate dehydrogenase, cytoplasmic OS=Bos taurus GN=MDH1 PE=2 SV=3	MDH1	7	-1.5625	0.292666	0.728232	0.568205	33.3568	32.2759	33.4823	34.2193	34.2897	32.7454	33.3568	33.0017	33.1146	33.0512	36438	24.8503	1	VIVVGNPANTNCLTASK | Carbamidomethyl [C12],LGVTSDDVK,NVIIWGNHSSTQYPDVNHAK
sp|P61286|PABP1_BOVIN	sp|P61286|PABP1_BOVIN Polyadenylate-binding protein 1 OS=Bos taurus GN=PABPC1 PE=2 SV=1	PABPC1	2	-1.6129	0.298422	0.489691	0.531526	29.0349	28.3828	29.8829	30.1604	30.3828	29.362	29.2308	27.8973	28.5014	29.6798	70670	3.45912	1	ALDTMNFDVIK,FSPAGPILSIR
sp|Q3MHR5|SRSF2_BOVIN	sp|Q3MHR5|SRSF2_BOVIN Serine/arginine-rich splicing factor 2 OS=Bos taurus GN=SRSF2 PE=2 SV=3	SRSF2	2	1.46	0.050796	0.0020573	0.0614101	28.9259	24.3239	25.0608	30.5754	27.1604	26.7129	30.1604	29.6285	29.8973	28.341	25476	11.3122	1	DAEDAMDAMDGAVLDGR,VGDVYIPR
sp|Q8SQH5|ADT2_BOVIN	sp|Q8SQH5|ADT2_BOVIN ADP/ATP translocase 2 OS=Bos taurus GN=SLC25A5 PE=2 SV=3	SLC25A5	2	3.06	0.0698206	0.00327665	0.0930868	26.5315	20.8576	24.019	30.8234	23.5165	22.2244	30.8234	31.4823	30.0349	26.5754	32955	6.04027	2	EQGVLSFWR,QIFLGGVDK
tr|Q30309|Q30309_BOVIN	tr|Q30309|Q30309_BOVIN BoLA-DR-alpha OS=Bos taurus GN=BoLA-DRA PE=1 SV=1	BoLA	1	2.07	0.064499	0.0027923	0.0870361	29.3196	22.9316	16.1155	30.0349	24.2535	22.7182	30.6629	29.4234	28.9539	29.362	28407	4.74308	1	VEHLGLNEPLLK
sp|Q3T0E5|APMAP_BOVIN	sp|Q3T0E5|APMAP_BOVIN Adipocyte plasma membrane-associated protein OS=Bos taurus GN=APMAP PE=2 SV=1	APMAP	3	-1.26582	0.313631	0.911576	0.62372	31.0349	30.7453	31.3303	31.7047	31.8608	30.8973	31.4334	30.9677	31.099	30.8234	46091	7.28155	1	IYFTDSSSK,LFSQETVMK,LLLSSETPIEGR
sp|P00741|FA9_BOVIN	sp|P00741|FA9_BOVIN Coagulation factor IX OS=Bos taurus GN=F9 PE=1 SV=2	F9	4	1.33	0.071774	0.00465011	0.0512922	32.099	31.2759	30.3828	32.4334	30.4823	31.4823	32.6415	32.0017	31.8234	31.6629	52045	8.44156	1	SCEPAVPFPCGR | Carbamidomethyl [C2 C10],DYTNIFLK,SASILQYLK
sp|Q8SPJ1|PLAK_BOVIN	sp|Q8SPJ1|PLAK_BOVIN Junction plakoglobin OS=Bos taurus GN=JUP PE=2 SV=1	JUP	9	-3.57143	0.160875	0.0414796	0.13865	29.4032	29.1361	34.6522	30.4823	30.1604	32.8233	28.9539	27.6458	26.5754	28.3828	81820	15.7047	2	NLALCPANHAPLQEAAVIPR | Carbamidomethyl [C5],LNYGIPAIVK,LLNQPNQWPLVK
sp|P07516|PPR1B_BOVIN	sp|P07516|PPR1B_BOVIN Protein phosphatase 1 regulatory subunit 1B OS=Bos taurus GN=PPP1R1B PE=1 SV=1	PPP1R1B	3	-1.78571	0.319031	0.799509	0.650961	32.1604	30.1604	32.3033	31.9677	33.0348	31.2193	32.0348	30.2759	30.9677	31.6198	22614	39.604	1	DGSSEDQVEDPALNEPGEEPQRPAHPEPGT,IAESHLQSISNLGENQASEEEDELGELR,TTYGQGLEGPWERPPPLDGPQR
tr|F1N789|F1N789_BOVIN	tr|F1N789|F1N789_BOVIN Uncharacterized protein OS=Bos taurus GN=VCL PE=1 SV=1	VCL	41	-1.63934	0.275004	0.713844	0.528332	35.4209	33.8042	35.6787	35.8974	36.1827	34.2193	35.5698	34.4823	34.8042	34.8516	123863	38.2716	1	LTDELAPPKPPLPEGEVPPPRPPPPEEK,LLAVAATAPPDAPNR,ALASQLQDSLK
tr|F1MDC1|F1MDC1_BOVIN	tr|F1MDC1|F1MDC1_BOVIN Uncharacterized protein OS=Bos taurus GN=RRBP1 PE=1 SV=2	RRBP1	4	-1.51515	0.296859	0.501121	0.410408	32.0348	31.3303	32.5062	31.3303	30.4823	31.4823	30.9677	29.8973	29.5203	32.099	166909	1.9305	1	KEEKPNGK,KKEEKPNGK,HLEEVVEK
sp|Q58DK5|HEM2_BOVIN	sp|Q58DK5|HEM2_BOVIN Delta-aminolevulinic acid dehydratase OS=Bos taurus GN=ALAD PE=2 SV=1	ALAD	6	1.47	0.101457	0.00682083	0.149306	32.3568	30.3828	31.8608	32.4581	31.0349	31.2193	32.4823	33.099	32.3033	32.1604	36081	23.4043	1	GSAADSEDSPAIEAIR,AGCQVVAPSDMMDGR | Carbamidomethyl [C3],DAAQSSPAFGDR
sp|Q58DW0|RL4_BOVIN	sp|Q58DW0|RL4_BOVIN 60S ribosomal protein L4 OS=Bos taurus GN=RPL4 PE=2 SV=3	RPL4	3	-1.53846	0.195329	0.0432978	0.330425	30.4823	31.8973	31.7453	30.5754	32.2759	31.6629	32.0348	29.7129	30.2759	28.9259	47412	7.109	1	LDELYGTWR,NIPGITLLNVSK,NVTLPAVFK
sp|Q32PF2|ACLY_BOVIN	sp|Q32PF2|ACLY_BOVIN ATP-citrate synthase OS=Bos taurus GN=ACLY PE=2 SV=1	ACLY	1	1.32	0.19985	0.132588	0.118588	30.4823	28.3828	27.341	31.099	30.8234	31.0349	30.5754	30.3828	30.2759	30.6629	119788	1.37489	1	IGNTGGMLDNILASK
tr|F1MWR3|F1MWR3_BOVIN	tr|F1MWR3|F1MWR3_BOVIN Electron transfer flavoprotein subunit alpha, mitochondrial OS=Bos taurus GN=ETFA PE=1 SV=1	ETFA	3	-1.92308	0.267021	0.161972	0.478219	29.341	28.611	30.4823	29.7771	31.4823	30.0349	29.7453	28.9259	28.8973	28.5014	34957	13.5135	1	AAVDAGFVPNDLQVGQTGK,HLGGEVSCLVAGTK | Carbamidomethyl [C8],TIYAGNAICTVK | Carbamidomethyl [C9]
sp|Q0VCN1|NMRL1_BOVIN	sp|Q0VCN1|NMRL1_BOVIN NmrA-like family domain-containing protein 1 OS=Bos taurus GN=NMRAL1 PE=2 SV=1	NMRAL1	1	3.36	0.252881	0.185938	0.303245	28.341	25.3239	0	25.141	23.019	27.1604	29.5389	23.0359	28.5014	26.8385	33154	4.01338	1	HTVEEYAALLTK
tr|Q1LZ81|Q1LZ81_BOVIN	tr|Q1LZ81|Q1LZ81_BOVIN PDCD6 protein OS=Bos taurus GN=PDCD6 PE=2 SV=1	PDCD6	1	-3.33333	0.299842	0.474662	0.507423	24.391	23.632	22.7182	24.7895	25.8858	22.895	24.2535	22.1332	0	22.8385	21737	5.82011	1	LSDQFHDILIR
sp|P02687|MBP_BOVIN	sp|P02687|MBP_BOVIN Myelin basic protein OS=Bos taurus GN=MBP PE=1 SV=1	MBP	3	-16.6667	0.269676	0.783222	0.356435	27.341	29.5934	28.2077	34.2193	27.9539	28.0084	28.0084	28.1115	27.4234	27.8385	18323	18.9349	2	GHDAQGTLSK,TTHYGSLPQK,YLASASTMDHAR
sp|P01044|KNG1_BOVIN	sp|P01044|KNG1_BOVIN Kininogen-1 OS=Bos taurus GN=KNG1 PE=1 SV=1	KNG1	16	1.42	0.020973	0.000374234	0.0248378	36.6787	35.5412	35.7047	36.9197	35.8281	35.5978	36.8042	37.1262	37.2193	36.4823	68890	28.3414	3	SPDLEPVLR,EEFSFLTPDCK | Carbamidomethyl [C10],MDNPDTFYSLK
sp|P07107|ACBP_BOVIN	sp|P07107|ACBP_BOVIN Acyl-CoA-binding protein OS=Bos taurus GN=DBI PE=1 SV=2	DBI	5	-1.35135	0.296023	0.914799	0.496924	34.8974	34.3568	34.4209	35.4519	35.6787	34.5978	34.9417	34.4823	34.4209	34.5978	10044	48.2759	1	QATVGDINTERPGMLDFK,WDAWNELK,QATVGDINTERPGMLDFK | Oxidation [M14]
tr|E1BJV0|E1BJV0_BOVIN	tr|E1BJV0|E1BJV0_BOVIN Uncharacterized protein OS=Bos taurus GN=EHD4 PE=4 SV=1	EHD4	7	1.7	0.186096	0.0377596	0.308636	34.3568	29.5203	33.4823	33.8042	32.8042	32.5296	34.3568	34.9848	34.2193	33.8974	61025	14.8148	2	FMCSQLPNEVLK | Carbamidomethyl [C3],VLPLEEAYR,SISIIDSPGILSGEK
tr|A6QQR5|A6QQR5_BOVIN	tr|A6QQR5|A6QQR5_BOVIN TMEM43 protein OS=Bos taurus GN=TMEM43 PE=1 SV=1	TMEM43	4	1.56	0.0866689	0.00541603	0.131276	31.8234	30.6629	30.5754	32.5296	31.3303	30.8973	32.9153	32.0017	32.7653	31.7047	44791	9.25	1	LLSDPNYGVHLPAVK,LEDPHVDIIR,RGDYFYHSENPK
sp|Q3T0V9|DEOC_BOVIN	sp|Q3T0V9|DEOC_BOVIN Deoxyribose-phosphate aldolase OS=Bos taurus GN=DERA PE=2 SV=1	DERA	1	-2.77778	0.271176	0.176433	0.443165	22.1015	28.7453	29.3196	26.9539	29.4234	29.0084	26.5315	26.2891	20.6096	0	35246	7.2327	1	AAGCDIPVASVATGFPAAQTHLK | Carbamidomethyl [C4]
sp|O77834|PRDX6_BOVIN	sp|O77834|PRDX6_BOVIN Peroxiredoxin-6 OS=Bos taurus GN=PRDX6 PE=1 SV=3	PRDX6	11	-1.0989	0.339996	0.8602	0.666994	35.3892	35.2193	35.3892	35.4823	35.5412	35.2549	35.5978	35.3568	35.1068	35.0266	25067	46.4286	1	LPFPIIDDK,LSILYPATTGR,DFTPVCTTELGR | Carbamidomethyl [C6]
tr|F1MTN1|F1MTN1_BOVIN	tr|F1MTN1|F1MTN1_BOVIN Integrin beta OS=Bos taurus GN=ITGB3 PE=3 SV=1	ITGB3	3	1.73	0.27014	0.177274	0.389898	30.0349	28.9814	28.6798	28.7129	26.0813	29.2077	28.341	30.8234	29.0349	29.8973	86535	4.59184	1	GTGDSSQITQVSPQR,SFTIKPVGFK,YCECDDFSCVR | Carbamidomethyl [C2 C4 C9]
sp|Q28050|S10A7_BOVIN	sp|Q28050|S10A7_BOVIN Protein S100-A7 OS=Bos taurus GN=S100A7 PE=1 SV=1	S100A7	1	1.05	0.201522	0.09326	0.141645	25.391	20.1946	21.1946	29.8973	0	26.8385	24.019	29.7771	23.5165	25.2535	11544	11.8812	1	DNFPNFLGACEK | Carbamidomethyl [C10]
tr|F1MPR3|F1MPR3_BOVIN	tr|F1MPR3|F1MPR3_BOVIN Calcium-transporting ATPase OS=Bos taurus GN=ATP2A2 PE=3 SV=2	ATP2A2	5	1.3	0.199552	0.0588953	0.33756	29.611	28.5014	29.0608	30.3828	29.8973	29.5389	30.5754	29.611	30.0349	30.1604	111930	6.30542	1	VGEATETALTCLVEK | Carbamidomethyl [C11],NAENAIEALK,MNVFDTELK
sp|Q3SYZ4|SYDC_BOVIN	sp|Q3SYZ4|SYDC_BOVIN Aspartate--tRNA ligase, cytoplasmic OS=Bos taurus GN=DARS PE=2 SV=1	DARS	1	1.26	0.103604	0.013375	0.0448085	29.6629	28.0608	25.3578	30.5754	27.5014	29.1842	30.2759	29.1842	28.9259	29.4032	57036	3.99202	1	LPLQLDDAVRPEVEGEEEGR
sp|P68002|VDAC2_BOVIN	sp|P68002|VDAC2_BOVIN Voltage-dependent anion-selective channel protein 2 OS=Bos taurus GN=VDAC2 PE=2 SV=2	VDAC2	6	-1.5873	0.306142	0.811968	0.577942	32.3033	30.8234	32.5062	32.7047	33.1901	31.3303	32.4083	31.5754	31.8973	31.6198	31619	22.7891	1	VNNSSLIGVGYTQTLRPGVK,GFGFGLVK,NNFAVGYR
sp|Q5EAD4|ACDSB_BOVIN	sp|Q5EAD4|ACDSB_BOVIN Short/branched chain specific acyl-CoA dehydrogenase, mitochondrial OS=Bos taurus GN=ACADSB PE=2 SV=1	ACADSB	2	0	0.0543586	0.00256216	0.0332325	0	25.3578	28.9814	0	30.0349	15.1357	0	19.0156	0	0	47123	5.55556	1	FAQEQVAPFVSK,TNILGQVGHGYK
tr|F1N2F1|F1N2F1_BOVIN	tr|F1N2F1|F1N2F1_BOVIN Uncharacterized protein OS=Bos taurus GN=FAM129A PE=4 SV=2	FAM129A	9	-1.51515	0.300382	0.215093	0.531804	30.1604	30.2759	30.8973	30.8973	32.099	30.6629	30.9677	30.1604	29.8973	30.2759	103568	13.2905	1	VNLLQEHLQDLK,EEGLSLPVSSPPPDGDR,HGYFCFQDAADQK | Carbamidomethyl [C5]
tr|G3MXK8|G3MXK8_BOVIN	tr|G3MXK8|G3MXK8_BOVIN Uncharacterized protein (Fragment) OS=Bos taurus GN=PRTN3 PE=3 SV=1	PRTN3	2	3.2	0.166043	0.467051	0.0580653	28.7129	28.8973	26.7129	27.0608	27.5754	31.4823	26.7129	29.0864	28.2979	28.8385	26750	9.7166	1	GCATGQYPDFFAR | Carbamidomethyl [C2],LFENNYNPQEK
sp|A6QQ59|KTAP2_BOVIN	sp|A6QQ59|KTAP2_BOVIN Keratinocyte-associated protein 2 OS=Bos taurus GN=KRTCAP2 PE=2 SV=1	KRTCAP2	1	-100	0.236732	0.075376	0.393984	19.9316	21.654	15.2137	0	28.3828	20.1946	0	21.7796	0	0	14678	12.5	1	ISSTLYQATAPVLTPAK
tr|F1N0R5|F1N0R5_BOVIN	tr|F1N0R5|F1N0R5_BOVIN von Willebrand factor OS=Bos taurus GN=VWF PE=4 SV=2	VWF	25	1.67	0.0757009	0.00331404	0.0894509	32.5978	31.099	31.1604	31.8234	29.8973	30.4823	32.3303	33.1901	32.1604	32.3033	307677	11.0755	2	VLAGPGASSNVAELQR,VLTSDVFR,TEPMPVPLR
tr|F1MY44|F1MY44_BOVIN	tr|F1MY44|F1MY44_BOVIN Uncharacterized protein OS=Bos taurus GN=HNRNPM PE=1 SV=2	HNRNPM	4	-1.78571	0.301303	0.755686	0.506091	28.0608	27.0608	28.341	30.0349	28.8682	27.4234	29.2759	26.4551	27.5014	27.6458	77482	8.35616	1	QGGGGGGGSVPGIER,MEEESGAPGVPSGNGAPGPK | Deamidated [N14],FESPEVAER
sp|P00423|COX41_BOVIN	sp|P00423|COX41_BOVIN Cytochrome c oxidase subunit 4 isoform 1, mitochondrial OS=Bos taurus GN=COX4I1 PE=1 SV=1	COX4I1	3	-1.72414	0.211013	0.065718	0.23914	29.4234	29.5014	31.1604	30.8234	31.8608	31.2759	30.0349	29.3196	29.5389	28.5014	19571	18.3432	1	DYPLPDVAHVK,ESFAEMNR,SEDYALPSYVDR
sp|Q32KL2|PSB5_BOVIN	sp|Q32KL2|PSB5_BOVIN Proteasome subunit beta type-5 OS=Bos taurus GN=PSMB5 PE=1 SV=1	PSMB5	1	-2.22222	0.298577	0.378693	0.429393	28.341	24.7895	28.9814	26.8385	28.6458	27.9539	26.341	0	21.9672	28.1115	28609	4.56274	1	VSSDNVADLHDK
sp|P00129|QCR7_BOVIN	sp|P00129|QCR7_BOVIN Cytochrome b-c1 complex subunit 7 OS=Bos taurus GN=UQCRB PE=1 SV=3	UQCRB	1	1.06	0.227939	0.110706	0.200006	28.8081	22.7995	0	29.0608	24.2535	27.6458	28.0084	28.5014	26.8385	26.9539	13476	8.10811	1	LPENLYNDR
tr|A4FV74|A4FV74_BOVIN	tr|A4FV74|A4FV74_BOVIN COPS8 protein OS=Bos taurus GN=COPS8 PE=2 SV=1	COPS8	1	-1.16279	0.312596	0.889333	0.547094	28.2535	27.8385	28.341	27.8973	28.0608	27.6458	28.5389	27.5754	27.6458	27.7129	23201	6.69856	1	GILEQGWQADSTTR
tr|F1MZY2|F1MZY2_BOVIN	tr|F1MZY2|F1MZY2_BOVIN Uncharacterized protein (Fragment) OS=Bos taurus GN=GFPT1 PE=4 SV=1	GFPT1	2	-12.5	0.318275	0.751824	0.505345	27.341	15.2512	27.2535	27.5754	28.6798	21.7389	25.6595	0	21.7389	24.2535	63502	4.0708	1	EIFEQPESVVNTMR,GSPLLIGVR
sp|A1L5A6|ADRM1_BOVIN	sp|A1L5A6|ADRM1_BOVIN Proteasomal ubiquitin receptor ADRM1 OS=Bos taurus GN=ADRM1 PE=2 SV=1	ADRM1	2	-1.72414	0.29935	0.869577	0.509948	27.7771	25.4234	27.5754	28.0084	28.1115	26.4551	28.0084	26.5754	25.2535	26.4862	41955	7.86241	1	AMQNSASPEQQEGDGK,SQSAAVTPSSTTSSTR
sp|Q3T0V4|RS11_BOVIN	sp|Q3T0V4|RS11_BOVIN 40S ribosomal protein S11 OS=Bos taurus GN=RPS11 PE=2 SV=3	RPS11	1	1.34	6.84437e-08	2.66331e-10	5.66781e-08	29.2308	0	0	30.1604	0	0	30.0349	28.5014	28.7453	28.8973	18431	5.06329	1	ILSGVVTK
tr|E1BLS8|E1BLS8_BOVIN	tr|E1BLS8|E1BLS8_BOVIN Uncharacterized protein OS=Bos taurus GN=EMILIN1 PE=4 SV=1	EMILIN1	2	2.33	4.4508e-05	1.96538e-07	3.79574e-05	25.5165	0	0	27.6458	0	0	28.8682	24.6865	25.0608	25.6595	106887	2.46305	1	LDTVAGGLQGLR,VQQLEEQVQSLTK
sp|Q07536|MMSA_BOVIN	sp|Q07536|MMSA_BOVIN Methylmalonate-semialdehyde dehydrogenase [acylating], mitochondrial OS=Bos taurus GN=ALDH6A1 PE=1 SV=1	ALDH6A1	4	-2.5	0.224681	0.341508	0.331758	30.3828	26.8385	28.8973	30.8973	30.4823	27.7129	29.8973	28.0084	28.1604	28.4629	58062	10.2421	2	TLADAEGDVFR,EEDASLSSPAVVMPTMGR,WIDIHNPATNEVIGR
tr|A6QLV1|A6QLV1_BOVIN	tr|A6QLV1|A6QLV1_BOVIN UNC84B protein OS=Bos taurus GN=UNC84B PE=2 SV=1	UNC84B	1	-2.85714	0.311441	0.479778	0.444985	26.9539	24.8385	26.1795	27.7771	27.1604	26.1604	26.3745	0	24.2535	25.019	81446	1.51099	1	IVQASQESEAR
tr|A5D977|A5D977_BOVIN	tr|A5D977|A5D977_BOVIN RALB protein OS=Bos taurus GN=RALB PE=2 SV=1	RALB	2	1.37	0.164104	0.0245735	0.16118	29.8973	28.0608	25.1795	30.9677	29.0084	28.9539	30.8234	29.4433	30.1604	30.0349	23438	13.5922	1	AEEDKIPLLVVGNK,AEEWGVQYVETSAK
sp|A0JNJ5|MYL1_BOVIN	sp|A0JNJ5|MYL1_BOVIN Myosin light chain 1/3, skeletal muscle isoform OS=Bos taurus GN=MYL1 PE=2 SV=1	MYL1	1	-1.81818	0.34106	0.576152	0.681012	27.8973	26.2714	26.9539	24.8858	26.4234	25.6865	26.2354	22.8385	26.9539	25.632	20932	4.6875	2	HVLATLGEK
tr|Q2NKT5|Q2NKT5_BOVIN	tr|Q2NKT5|Q2NKT5_BOVIN Sec61 beta subunit OS=Bos taurus GN=SEC61B PE=2 SV=1	SEC61B	2	-1.88679	0.318684	0.890911	0.466068	28.9814	27.5754	29.8385	29.4823	30.6629	28.0084	29.362	28.6458	28.8973	28.2077	9944	26.0417	1	FYTEDSPGLK,PGPAPSGTNVGSSGR
sp|Q5E9C0|RSU1_BOVIN	sp|Q5E9C0|RSU1_BOVIN Ras suppressor protein 1 OS=Bos taurus GN=RSU1 PE=2 SV=1	RSU1	2	-2.63158	0.0268863	0.000439232	0.0295427	28.6798	31.6198	31.8608	27.1604	32.2759	31.7849	27.7771	26.5165	28.9539	28.4234	31537	6.4982	1	DNDLISLPK,EIGELTQLK
sp|Q3T0L2|ERP44_BOVIN	sp|Q3T0L2|ERP44_BOVIN Endoplasmic reticulum resident protein 44 OS=Bos taurus GN=ERP44 PE=2 SV=1	ERP44	1	1.26	0.173937	0.0393643	0.101001	28.0608	22.9495	27.341	28.8081	24.976	27.5754	28.6798	27.341	27.5754	27.5754	46836	3.69458	1	EDTESLEIFQNEVAR
tr|E1BEF1|E1BEF1_BOVIN	tr|E1BEF1|E1BEF1_BOVIN Uncharacterized protein OS=Bos taurus PE=4 SV=1		1	1.54	5.22321e-06	2.01594e-08	4.11714e-06	27.1604	0	0	28.0084	0	0	28.3828	24.9316	27.2535	26.7129	18903	5.95238	2	FGLNVSSISR
tr|E1BP91|E1BP91_BOVIN	tr|E1BP91|E1BP91_BOVIN Uncharacterized protein OS=Bos taurus GN=NPEPPS PE=4 SV=2	NPEPPS	3	-3.22581	0.331099	0.862788	0.64876	27.341	23.632	28.6458	27.4234	29.2308	25.1015	27.6458	23.0359	26.0401	26.8385	103599	3.47448	1	LNLGTVGFYR,VLGATLSPELIQK,YTTPSGEVR
tr|F1MWN3|F1MWN3_BOVIN	tr|F1MWN3|F1MWN3_BOVIN Uncharacterized protein OS=Bos taurus GN=NID1 PE=4 SV=2	NID1	25	2.01	0.0800817	0.00339253	0.0619603	36.1641	33.0673	35.1068	36.0266	35.1827	33.7047	36.4823	36.9197	37.0266	36.3067	135613	25.1618	1	IETSYMDGTNR,QDLGSPEGIALDHLGR,VLFETDLVNPR
tr|F1MXY2|F1MXY2_BOVIN	tr|F1MXY2|F1MXY2_BOVIN Microsomal glutathione S-transferase 1 OS=Bos taurus GN=MGST1 PE=4 SV=1	MGST1	2	-1.47059	0.279536	0.551872	0.497969	34.2897	32.9848	33.8974	35.0266	34.5412	33.0017	34.7553	33.9848	32.3568	33.3568	17590	18.7097	1	IYHTIAYLTPLPQPNR,VFANPEDCAGFGK | Carbamidomethyl [C8]
sp|P41500|ACYP1_BOVIN	sp|P41500|ACYP1_BOVIN Acylphosphatase-1 OS=Bos taurus GN=ACYP1 PE=1 SV=2	ACYP1	1	-2.38095	0.327966	0.960749	0.583494	26.0813	23.2535	25.7895	27.5014	27.6458	24.391	26.8385	24.7895	21.1332	25.7129	11432	9.90099	1	LDYTDFQIVK
sp|Q3B7M2|GLO2_BOVIN	sp|Q3B7M2|GLO2_BOVIN Hydroxyacylglutathione hydrolase, mitochondrial OS=Bos taurus GN=HAGH PE=2 SV=3	HAGH	2	1.2	0.220493	0.0731578	0.150374	30.2759	28.9814	29.1842	30.3828	30.2759	30.1604	30.3828	30.1604	30.1604	30.0349	34089	5.84416	1	ALLEVLGR,HVEPDNTAVR
tr|Q3ZBS7|Q3ZBS7_BOVIN	tr|Q3ZBS7|Q3ZBS7_BOVIN Uncharacterized protein OS=Bos taurus GN=VTN PE=2 SV=1	VTN	3	1.19	0.0239171	0.000530724	0.0103932	33.9848	33.099	33.0017	33.9848	33.1901	33.4823	33.7047	33.8974	33.5978	34.0673	53575	7.56302	1	DVWGIEGPIDAAFTR,GLYCYELDEK | Carbamidomethyl [C4],RVDAVIPPYPR
tr|G3N3D4|G3N3D4_BOVIN	tr|G3N3D4|G3N3D4_BOVIN Uncharacterized protein OS=Bos taurus GN=KCTD12 PE=1 SV=1	KCTD12	2	1.74	0.290866	0.171859	0.468902	28.3828	26.2714	28.7129	29.2535	29.3196	28.1604	30.3828	28.9814	30.1604	28.5014	35722	10.1227	1	MFTQQQPQELAR,SPSGGAAGPLLTPSQSLDGSR
tr|F1N1C7|F1N1C7_BOVIN	tr|F1N1C7|F1N1C7_BOVIN Uncharacterized protein OS=Bos taurus GN=AEBP1 PE=4 SV=2	AEBP1	2	1.31	0.149503	0.0143796	0.148503	29.1604	24.7895	25.0608	30.0349	28.6458	27.5014	29.6964	29.0608	28.7453	29.5014	NaN	2.05128	1	VVNEQCPTITR | Carbamidomethyl [C6],YLSPDATVSTEVR
tr|A5D7L1|A5D7L1_BOVIN	tr|A5D7L1|A5D7L1_BOVIN CLEC11A protein OS=Bos taurus GN=CLEC11A PE=2 SV=1	CLEC11A	1	-1.38889	0.329442	0.505862	0.568361	26.4707	24.632	26.5754	26.1604	27.5754	25.6595	27.6458	19.1206	23.391	26.217	35614	4.32099	1	LAGLDAGLHQVHVR
sp|P00435|GPX1_BOVIN	sp|P00435|GPX1_BOVIN Glutathione peroxidase 1 OS=Bos taurus GN=GPX1 PE=1 SV=3	GPX1	8	1.22	0.282991	0.263344	0.283745	35.6253	35.2897	35.1453	35.1453	34.1453	35.5121	35.2897	35.8042	35.0266	35.3892	22612	47.3171	1	FLVGPDGVPVR,EVLPTPSDDATALMTDPK,FITWSPVCR | Carbamidomethyl [C8]
sp|A1A4J1|PFKAL_BOVIN	sp|A1A4J1|PFKAL_BOVIN ATP-dependent 6-phosphofructokinase, liver type OS=Bos taurus GN=PFKL PE=2 SV=1	PFKL	1	1.59	0.147428	0.0128337	0.177479	28.5389	19.7955	25.019	28.4234	26.0813	24.9316	28.5014	28.341	28.2077	28.1115	85291	1.02564	1	FDEAIQLR
tr|F1N2D3|F1N2D3_BOVIN	tr|F1N2D3|F1N2D3_BOVIN Uncharacterized protein (Fragment) OS=Bos taurus GN=TJP1 PE=4 SV=2	TJP1	3	-1.5873	0.31914	0.832255	0.56551	28.3828	26.9539	28.0608	29.2535	29.2535	27.4234	29.2535	26.5754	27.341	27.6458	190405	1.92757	1	APGTEAAHVQLK,FLKPVELR,GGPAEGQLQENDR
sp|Q3T025|RL17_BOVIN	sp|Q3T025|RL17_BOVIN 60S ribosomal protein L17 OS=Bos taurus GN=RPL17 PE=2 SV=3	RPL17	2	1.36	0.213206	0.0459736	0.329989	29.5934	27.341	29.0084	30.4823	29.8234	29.1115	30.5754	30.1604	30.1604	29.7927	21397	13.0435	5	EQIVPKPEEEVAQK,YSLDPENPTK
sp|P38657|PDIA3_BOVIN	sp|P38657|PDIA3_BOVIN Protein disulfide-isomerase A3 OS=Bos taurus GN=PDIA3 PE=2 SV=1	PDIA3	16	1.28	0.245442	0.461774	0.118203	33.7047	32.8792	33.7047	34.4209	33.8974	34.5978	34.5412	33.8042	33.9848	33.5978	56929	34.2574	1	VVVAENFDEIVNNENK,EATNPPVIQEEKPK,FLEDYFDGNLK
sp|Q3T169|RS3_BOVIN	sp|Q3T169|RS3_BOVIN 40S ribosomal protein S3 OS=Bos taurus GN=RPS3 PE=2 SV=1	RPS3	6	1.48	0.0995124	0.00423751	0.115646	32.1604	31.2193	30.2759	32.6629	31.1604	31.0349	33.2193	32.0673	32.1901	32.13	26688	24.2798	1	DEILPTTPISEQK,LLGGLAVR,ELAEDGYSGVEVR
sp|P56560|AOFB_BOVIN	sp|P56560|AOFB_BOVIN Amine oxidase [flavin-containing] B OS=Bos taurus GN=MAOB PE=1 SV=4	MAOB	1	1.42	0.284761	0.0895151	0.406166	27.0608	24.3239	26.8385	27.5754	26.9539	26.5463	27.341	28.1115	27.1604	27.0608	58420	2.11538	1	IFSTSNGGQER
sp|Q5E971|TMEDA_BOVIN	sp|Q5E971|TMEDA_BOVIN Transmembrane emp24 domain-containing protein 10 OS=Bos taurus GN=TMED10 PE=2 SV=1	TMED10	1	-1.31579	0.335379	0.589179	0.508022	30.0349	29.1361	30.1604	30.5754	30.7453	29.8682	31.099	27.8973	27.1604	30.0349	24827	4.10959	2	LKPLEVELR
sp|Q3SZV7|HEMO_BOVIN	sp|Q3SZV7|HEMO_BOVIN Hemopexin OS=Bos taurus GN=HPX PE=2 SV=1	HPX	10	1.16	0.348392	0.42678	0.662329	37.9197	38.1735	38.1262	38.5047	38.0266	38.2637	37.9742	38.8631	38.3486	38.3067	52209	20.2614	1	APELGHGVEGGNVAKPDPEVTER,DAPSPVDAAFR,FPGIPFPLDAAVECHR | Carbamidomethyl [C14]
sp|P00430|COX7C_BOVIN	sp|P00430|COX7C_BOVIN Cytochrome c oxidase subunit 7C, mitochondrial OS=Bos taurus GN=COX7C PE=1 SV=3	COX7C	1	-2.5	0.298712	0.942281	0.215235	23.9316	20.1946	23.5165	24.7389	24.1795	23.0691	23.5165	22.1642	21.002	21.5165	7331	14.2857	1	SHYEEGPGK
sp|O02691|HCD2_BOVIN	sp|O02691|HCD2_BOVIN 3-hydroxyacyl-CoA dehydrogenase type-2 OS=Bos taurus GN=HSD17B10 PE=1 SV=3	HSD17B10	3	-1.66667	0.311235	0.726048	0.369615	31.7047	29.8385	30.8234	32.1901	32.2193	30.7453	31.8234	30.1604	30.0349	30.8234	27140	14.9425	1	DVQAALTLAR,LVAGEMGQNEPDQGGQR,NFLASQVPFPSR
tr|E1BB17|E1BB17_BOVIN	tr|E1BB17|E1BB17_BOVIN Uncharacterized protein OS=Bos taurus GN=HNRNPH3 PE=4 SV=1	HNRNPH3	1	-2.08333	0.336873	0.58305	0.474718	26.7129	22.9847	25.8623	28.4629	27.4234	25.141	27.7129	0	21.9672	26.3066	36926	4.04624	1	DGMDNQGGYGSVGR
tr|F1MKS3|F1MKS3_BOVIN	tr|F1MKS3|F1MKS3_BOVIN Uncharacterized protein (Fragment) OS=Bos taurus GN=TXNDC5 PE=1 SV=2	TXNDC5	2	1.4	0.265461	0.0981467	0.341518	29.8081	0	20.6971	29.8081	29.7771	24.8385	30.2759	29.8973	29.611	29.4629	28673	8.17121	1	DLAPTWEDLSK,FFKPGQEAVK
sp|Q9XSG3|IDHC_BOVIN	sp|Q9XSG3|IDHC_BOVIN Isocitrate dehydrogenase [NADP] cytoplasmic OS=Bos taurus GN=IDH1 PE=2 SV=1	IDH1	18	-1.2987	0.336959	0.953712	0.500311	35.2897	34.2897	35.4519	35.6253	35.7302	35.0266	35.3236	34.7553	34.9848	34.6522	46785	38.8889	2	SEFEAQNIWYEHR,DIFQEIYDK,TVEAEAAHGTVTR
sp|Q56JX3|RL31_BOVIN	sp|Q56JX3|RL31_BOVIN 60S ribosomal protein L31 OS=Bos taurus GN=RPL31 PE=2 SV=1	RPL31	1	-2.63158	0.0183034	0.000212604	0.0168606	26.217	29.0608	29.7927	26.7129	30.5754	29.5389	26.5754	27.4234	26.5315	26.019	14463	7.2	1	SAINEVVTR
tr|F1MWD3|F1MWD3_BOVIN	tr|F1MWD3|F1MWD3_BOVIN Uncharacterized protein OS=Bos taurus GN=CCT5 PE=1 SV=2	CCT5	5	1.2	0.151823	0.0186656	0.0938026	29.6798	25.2535	28.3828	30.8973	27.8973	28.9814	30.4823	29.7129	29.362	29.2979	59615	7.7634	1	LDVTSVEDFK,DVDFELIK,LMGLEALK
sp|P28800|A2AP_BOVIN	sp|P28800|A2AP_BOVIN Alpha-2-antiplasmin OS=Bos taurus GN=SERPINF2 PE=1 SV=2	SERPINF2	8	1.25	0.0138118	0.000126733	0.00918677	36.2724	35.3236	35.1827	36.4209	35.0673	35.3892	36.0471	36.3067	36.4823	36.0059	54710	15.8537	1	LDNQEPGGQIAPK,LPPLSLLK,LCQDLGPGAFR | Carbamidomethyl [C2]
sp|A6QPQ2|SPA38_BOVIN	sp|A6QPQ2|SPA38_BOVIN Serpin A3-8 OS=Bos taurus GN=SERPINA3-8 PE=2 SV=1	SERPINA3	3	1.24	0.144607	0.0282766	0.0685241	33.4823	33.4823	33.8974	33.8974	33.1604	33.13	33.8974	34.2193	34.2897	33.8974	46963	12.6794	2	AVLDVGEEGTEGAAATGVK,GIHELNLPR,VFTQEADLSGITDDHELEVSQVVHK
sp|P84466|ERG7_BOVIN	sp|P84466|ERG7_BOVIN Lanosterol synthase OS=Bos taurus GN=LSS PE=1 SV=2	LSS	2	-2.43902	0.322293	0.570033	0.337274	29.6629	25.5165	26.3745	30.0349	26.2714	28.2077	28.7129	26.9539	22.1642	0	83183	3.55191	3	ILGVGPDDPDLVR,ISQVPDNFPDYQK
tr|E1BNQ9|E1BNQ9_BOVIN	tr|E1BNQ9|E1BNQ9_BOVIN Uncharacterized protein OS=Bos taurus GN=HNRNPUL2 PE=1 SV=1	HNRNPUL2	2	1.27	0.230416	0.063285	0.193642	28.9259	27.341	26.0608	30.0349	29.1115	28.8385	29.8973	28.9259	28.9539	29.0608	85191	2.80374	1	FPTLWSGAR,VVVVVPNEEDWK
sp|P26882|PPID_BOVIN	sp|P26882|PPID_BOVIN Peptidyl-prolyl cis-trans isomerase D OS=Bos taurus GN=PPID PE=1 SV=6	PPID	1	-16.6667	0.0162892	0.057988	0.000433474	22.8576	22.654	21.5638	21.002	28.8682	0	23.5165	23.5165	21.1332	21.6971	40620	2.43243	1	ILLISEDLK
sp|Q3ZCK9|PSA4_BOVIN	sp|Q3ZCK9|PSA4_BOVIN Proteasome subunit alpha type-4 OS=Bos taurus GN=PSMA4 PE=1 SV=1	PSMA4	1	6.48	0.312108	0.356593	0.355868	13.0362	23.632	0	28.2077	0	25.8858	0	27.5014	30.5754	27.7129	29484	3.83142	1	LLDEVFFSEK
tr|F1MFT4|F1MFT4_BOVIN	tr|F1MFT4|F1MFT4_BOVIN Uncharacterized protein (Fragment) OS=Bos taurus GN=HNRNPU PE=1 SV=2	HNRNPU	5	1.3	0.11546	0.00690713	0.0945685	30.9677	28.7129	27.9539	32.099	30.1604	29.8973	31.8973	30.7453	31.2759	30.8234	77551	9.12981	1	NFILDQTNVSAAAQR,NGQDLGIAFK,DLPEHAVLK
sp|Q0IIF7|UBP14_BOVIN	sp|Q0IIF7|UBP14_BOVIN Ubiquitin carboxyl-terminal hydrolase 14 OS=Bos taurus GN=USP14 PE=2 SV=3	USP14	4	1.24	0.190202	0.129892	0.145692	30.7453	31.4823	31.7849	30.9677	32.0673	32.0017	32.0017	32.099	31.5754	31.099	56013	9.91903	2	VSIVTPEDILR,AQLFALTGVQPAR | Deamidated [Q2],ETDSSSASAVTPSK
sp|Q2KIT0|HP20_BOVIN	sp|Q2KIT0|HP20_BOVIN Protein HP-20 homolog OS=Bos taurus PE=2 SV=1		4	1.51	0.137961	0.0133809	0.134256	33.9848	32.099	33.3568	34.1453	33.9848	32.7454	34.2193	34.7553	34.6522	34.3568	20646	28.2723	1	DLQEDTGVFTCR | Carbamidomethyl [C11],SLSGMLTLPLHVGEK | Oxidation [M5],VETEKPEQAR
sp|A0JN39|COPB_BOVIN	sp|A0JN39|COPB_BOVIN Coatomer subunit beta OS=Bos taurus GN=COPB1 PE=1 SV=1	COPB1	1	1.48	0.26993	0.0872173	0.388417	27.7771	25.6865	21.2535	28.7453	28.5754	26.5609	29.2308	28.4234	28.3828	27.8385	107126	1.15425	1	FVLPLQDHTIK
sp|P30535|TSPO_BOVIN	sp|P30535|TSPO_BOVIN Translocator protein OS=Bos taurus GN=TSPO PE=2 SV=1	TSPO	2	1.64	0.021806	0.000248121	0.018149	31.3828	28.5014	29.7453	31.0349	29.3196	28.8973	31.3828	31.4334	31.6198	30.8973	18927	13.0178	1	MWQDNQVR,WYASLQKPPWHPPR
tr|F1MBB7|F1MBB7_BOVIN	tr|F1MBB7|F1MBB7_BOVIN Uncharacterized protein OS=Bos taurus GN=TGM1 PE=4 SV=1	TGM1	1	-8.33333	0.258826	0.91931	0.116039	22.391	19.8576	27.5754	23.5165	25.1015	18.1946	23.1642	22.9847	22.4425	22.5404	93075	1.41844	1	IYYGTEAQIGER
tr|F1MBI1|F1MBI1_BOVIN	tr|F1MBI1|F1MBI1_BOVIN Proteasome subunit beta type OS=Bos taurus GN=PSMB7 PE=3 SV=2	PSMB7	3	1.19	0.232138	0.0661347	0.187949	31.5754	30.9677	30.8973	31.3303	30.7453	31.2759	31.7453	31.6629	30.9677	31.099	29996	10.8303	1	ATEGMVVADK,FRPDMEEEEAK,GTTAVLTEK
sp|P61603|CH10_BOVIN	sp|P61603|CH10_BOVIN 10 kDa heat shock protein, mitochondrial OS=Bos taurus GN=HSPE1 PE=3 SV=2	HSPE1	3	1.95	0.0012518	5.33625e-06	0.000795563	34.0673	30.2759	29.3196	33.8042	28.6458	28.8682	34.0673	33.9848	33.8974	33.9848	10932	31.3725	1	GGEIQPVSVK,GGIMLPEK,VLQATVVAVGSGSK
sp|Q3T0C7|STMN1_BOVIN	sp|Q3T0C7|STMN1_BOVIN Stathmin OS=Bos taurus GN=STMN1 PE=2 SV=3	STMN1	2	-1.35135	0.352209	0.934667	0.570313	29.0349	26.4551	29.1115	29.6964	29.7771	27.7771	30.5754	25.2535	27.341	27.1604	17302	15.4362	1	AIEENNNFSK,ASGQAFELILSPR
tr|F1MC45|F1MC45_BOVIN	tr|F1MC45|F1MC45_BOVIN Complement factor H (Fragment) OS=Bos taurus GN=CFH PE=4 SV=2	CFH	3	1.53	0.329667	0.363426	0.545023	29.8534	29.2077	30.1604	29.8234	29.7453	29.7927	29.4433	31.4823	29.8234	30.5754	96592	5.05288	1	NVVCQNGEWSQLPK | Carbamidomethyl [C4],QCIFNYLENGHTPHR | Carbamidomethyl [C2],TEDTIEFMCQYGYR | Carbamidomethyl [C9]
tr|F1MHR4|F1MHR4_BOVIN	tr|F1MHR4|F1MHR4_BOVIN Uncharacterized protein OS=Bos taurus GN=PIP4K2A PE=4 SV=2	PIP4K2A	1	-1.19048	0.266263	0.402096	0.232392	29.7453	29.0864	29.4433	29.8682	29.1842	29.1604	29.611	29.362	28.5754	29.3196	46110	3.45679	1	FGIDDQDFQNSLTR
sp|Q2KJH9|AL9A1_BOVIN	sp|Q2KJH9|AL9A1_BOVIN 4-trimethylaminobutyraldehyde dehydrogenase OS=Bos taurus GN=ALDH9A1 PE=2 SV=1	ALDH9A1	6	-1.2987	0.360349	0.520254	0.687056	32.3303	32.4083	33.0017	33.2193	33.3568	32.5527	33.1146	31.2759	32.3828	32.8422	53977	14.7773	2	GIKPVTLELGGK,VLCGGDVFVPEDPK | Carbamidomethyl [C3],EVNLAVQDAK
tr|E1BH06|E1BH06_BOVIN	tr|E1BH06|E1BH06_BOVIN Uncharacterized protein OS=Bos taurus GN=C4A PE=1 SV=2	C4A	33	1.25	0.207063	0.046066	0.132552	35.5121	34.4823	34.2193	34.8042	33.3568	34.8042	34.7047	34.7047	34.8042	35.5698	192763	21.7117	2	GSFDFPVGDAISK,AELADQAASWLTR,FGLLGEDGEK
tr|G8JKY8|G8JKY8_BOVIN	tr|G8JKY8|G8JKY8_BOVIN Reticulon OS=Bos taurus GN=RTN3 PE=4 SV=1	RTN3	1	1	0.26394	0.0862805	0.263446	30.0349	18.0426	22.3101	23.8385	23.391	24.976	29.5203	27.341	26.8385	21.895	17459	9.03614	1	SCGSSCAVHDLIFWR | Carbamidomethyl [C2 C6]
sp|Q3T0R1|RS18_BOVIN	sp|Q3T0R1|RS18_BOVIN 40S ribosomal protein S18 OS=Bos taurus GN=RPS18 PE=2 SV=3	RPS18	6	1.3	0.080839	0.00283941	0.0413691	31.7453	30.5754	29.7292	32.2759	30.1604	30.8973	32.3568	31.3828	31.6629	31.2193	17719	36.1842	1	VLNTNIDGR,IPDWFLNR,YSQVLANGLDNK
sp|Q3SZI6|RPN2_BOVIN	sp|Q3SZI6|RPN2_BOVIN Dolichyl-diphosphooligosaccharide--protein glycosyltransferase subunit 2 OS=Bos taurus GN=RPN2 PE=2 SV=1	RPN2	2	-1.81818	0.330802	0.246674	0.406304	28.7129	28.8081	30.1604	30.8234	31.1604	30.2759	29.5754	28.0608	28.8682	29.4234	69213	4.91284	1	LQVTNVLSQPLTQATVK,TGQEVVFVAEPDSK
sp|Q29RZ0|THIL_BOVIN	sp|Q29RZ0|THIL_BOVIN Acetyl-CoA acetyltransferase, mitochondrial OS=Bos taurus GN=ACAT1 PE=2 SV=1	ACAT1	3	-1.44928	0.350308	0.94384	0.647613	32.13	31.0349	32.6198	32.8042	32.8974	31.7453	32.2759	31.7453	31.9677	31.7047	44889	11.3744	1	EAYMGNVLQGGEGQAPTR,FGNEVVPVTITVK,TPIGSFLGSLSSLPATK
sp|Q0P5A6|PSMD5_BOVIN	sp|Q0P5A6|PSMD5_BOVIN 26S proteasome non-ATPase regulatory subunit 5 OS=Bos taurus GN=PSMD5 PE=2 SV=1	PSMD5	4	1.24	0.0520032	0.000987742	0.0480078	32.5978	31.5296	31.8608	32.6415	31.7047	31.7849	32.8608	32.7454	32.2478	32.4083	56042	8.15109	2	VFTAIANQPWAQK,ILTLSQVGR,LEAPLEELR
tr|F1N583|F1N583_BOVIN	tr|F1N583|F1N583_BOVIN Uncharacterized protein OS=Bos taurus GN=OLFML1 PE=4 SV=1	OLFML1	6	1.33	0.266108	0.0836441	0.405834	29.8534	29.341	29.5389	31.9677	31.0349	30.0349	30.8234	31.8608	31.1604	31.2193	46253	17.9104	1	IEPDTLGVEHSWDTPCR | Carbamidomethyl [C16],LVQEAEEDQR,SHSMIHYNPR
sp|P61585|RHOA_BOVIN	sp|P61585|RHOA_BOVIN Transforming protein RhoA OS=Bos taurus GN=RHOA PE=1 SV=1	RHOA	5	-1.72414	0.352867	0.443686	0.664248	31.8973	30.7453	32.933	32.3568	33.4823	31.9677	32.2193	30.7453	31.7849	31.6629	21768	34.715	1	EVFEMATR,LVIVGDGACGK | Carbamidomethyl [C9],HFCPNVPIILVGNK | Carbamidomethyl [C3]
sp|Q29437|AOCX_BOVIN	sp|Q29437|AOCX_BOVIN Primary amine oxidase, liver isozyme OS=Bos taurus PE=1 SV=1		7	1.15	0.346054	0.656717	0.337175	34.8042	35.2897	34.5978	34.9417	34.0673	35.2193	34.9417	35.1453	34.7553	34.8516	84756	13.6483	1	SQVPPGPTPPLQFHPQGPR,YQLAITQR,ALDPADWTVQK
sp|Q2KJ46|PSMD3_BOVIN	sp|Q2KJ46|PSMD3_BOVIN 26S proteasome non-ATPase regulatory subunit 3 OS=Bos taurus GN=PSMD3 PE=2 SV=1	PSMD3	5	1.39	0.0650121	0.00183924	0.0707885	30.8973	29.341	29.7613	31.0349	29.6629	29.7453	31.4823	31.099	30.8234	30.2759	60956	10.8614	1	FNQVLDQFGEK,SVFPEQANNNEWAR,ISLADIAQK
tr|A7Z066|A7Z066_BOVIN	tr|A7Z066|A7Z066_BOVIN Canx protein OS=Bos taurus GN=canx PE=1 SV=1	canx	13	-1.38889	0.345822	0.157274	0.441424	33.7047	33.5978	34.6522	34.4823	35.2549	34.5978	34.4209	33.4823	33.7047	33.4823	67775	23.7774	1	APVPTGEVYFADSFDR,IPDPDAVKPDDWDEDAPAK,VVDDWANDGWGLK
sp|Q27966|MYO1C_BOVIN	sp|Q27966|MYO1C_BOVIN Unconventional myosin-Ic OS=Bos taurus GN=MYO1C PE=1 SV=3	MYO1C	24	-2.38095	0.344457	0.509405	0.328228	34.5412	33.3568	36.8042	34.8516	36.6787	33.8974	35.0266	33.9848	34.8516	34.6522	121935	23.8946	1	YLGLMENLR,GDVVLQSDHVIETLTK,LLGVEGSTLR
tr|G3N361|G3N361_BOVIN	tr|G3N361|G3N361_BOVIN Uncharacterized protein (Fragment) OS=Bos taurus GN=NONO PE=1 SV=1	NONO	1	1.17	0.290494	0.118222	0.32347	27.8973	23.632	0	29.341	25.8623	24.8858	28.7771	27.7771	27.8973	27.5754	60389	2.65152	2	FAQPGSFEYEYAMR
tr|F1MW79|F1MW79_BOVIN	tr|F1MW79|F1MW79_BOVIN Uncharacterized protein OS=Bos taurus GN=LOC781004 PE=4 SV=2	LOC781004	3	2.91	0.217404	0.0268135	0.27711	29.4629	23.7389	28.2535	29.6629	27.341	26.5754	28.1115	31.7849	29.4629	30.1604	30880	13.0112	2	AVQGETVR,ECIFNNLENGYTPSSER | Carbamidomethyl [C2],LSYTCEEGFK | Carbamidomethyl [C5]
tr|A6QPZ4|A6QPZ4_BOVIN	tr|A6QPZ4|A6QPZ4_BOVIN SERPINB4 protein OS=Bos taurus GN=SERPINB4 PE=2 SV=1	SERPINB4	4	1.48	0.314319	0.515859	0.346383	31.3828	31.1604	31.6629	29.5754	29.7771	32.4083	31.7453	30.7453	30.3828	31.3303	38647	13.2743	1	STDAYELSVANR,FVSLEDVQAK,FYLASVESADFK
tr|F1MN61|F1MN61_BOVIN	tr|F1MN61|F1MN61_BOVIN Uncharacterized protein (Fragment) OS=Bos taurus GN=EEA1 PE=1 SV=2	EEA1	1	2.06	0.136014	0.00679699	0.135991	27.0608	22.6096	25.217	27.5754	26.1015	24.1795	28.341	26.9539	28.1604	27.2535	137179	1.43098	1	IQAGEGETAVLNQLQEK
sp|P02720|PPCT_BOVIN	sp|P02720|PPCT_BOVIN Phosphatidylcholine transfer protein OS=Bos taurus GN=PCTP PE=1 SV=1	PCTP	2	1.32	0.325233	0.186447	0.324465	29.8973	29.2077	29.4823	29.5014	27.5014	29.5754	30.0349	30.1604	29.1361	29.1842	24643	13.615	1	LLDQQTGLYAYK,VHVILAQSTSEPQFPEK
sp|P10895|PLCD1_BOVIN	sp|P10895|PLCD1_BOVIN 1-phosphatidylinositol 4,5-bisphosphate phosphodiesterase delta-1 OS=Bos taurus GN=PLCD1 PE=2 SV=2	PLCD1	2	1.35	0.304274	0.110486	0.457893	28.0084	24.632	26.9539	28.6458	28.8973	27.341	28.9539	28.2979	28.8682	28.2077	86073	3.04233	1	FVVEDYDASSK,NDFIGQSTIPLK
tr|F1MCF1|F1MCF1_BOVIN	tr|F1MCF1|F1MCF1_BOVIN Uncharacterized protein (Fragment) OS=Bos taurus GN=SET PE=3 SV=1	SET	4	-1.33333	0.35632	0.602625	0.380729	31.2193	30.9677	31.2759	32.2478	32.2478	31.6198	31.8234	30.5754	30.8234	31.1604	29718	20.4724	1	VEVTEFEDIK,EQQEAIEHIDEVQNEIDR,EFHLNESGDPSSK
tr|Q3ZC60|Q3ZC60_BOVIN	tr|Q3ZC60|Q3ZC60_BOVIN CD200 molecule OS=Bos taurus GN=CD200 PE=2 SV=1	CD200	1	-6.66667	0.276474	0.0728534	0.308775	24.1015	25.2535	30.0349	23.9316	28.2535	25.9316	25.632	24.8385	20.5165	26.0401	30093	8.61423	1	AVSPENMITYSENHGVVVQPAYK
sp|Q27977|ITA5_BOVIN	sp|Q27977|ITA5_BOVIN Integrin alpha-5 (Fragment) OS=Bos taurus GN=ITGA5 PE=2 SV=1	ITGA5	1	-1.36986	3.29149e-05	7.9994e-08	1.53672e-05	27.2535	0	0	27.6458	0	0	27.4234	23.5165	24.1015	25.9089	42943	3.63636	2	VTAPPEAEYSGLVR
sp|P54149|MSRA_BOVIN	sp|P54149|MSRA_BOVIN Mitochondrial peptide methionine sulfoxide reductase OS=Bos taurus GN=MSRA PE=1 SV=2	MSRA	3	-1.16279	0.377685	0.756457	0.613487	30.1604	29.611	30.3828	30.0349	30.4823	29.7927	30.3828	29.5014	30.0349	29.8081	25818	15.0215	1	EPLVVAAK,IVSPQEALPGR,SAIYPTSAEHVGAALK
sp|P31081|CH60_BOVIN	sp|P31081|CH60_BOVIN 60 kDa heat shock protein, mitochondrial OS=Bos taurus GN=HSPD1 PE=1 SV=2	HSPD1	9	-3.57143	0.369142	0.560945	0.493288	32.5296	30.6629	35.0266	33.3568	35.7302	31.9677	33.4823	32.2193	32.4581	32.0673	61107	23.0366	2	ISSVQSIVPALEIANAHR,VGLQVVAVK,LVQDVANNTNEEAGDGTTTATVLAR
sp|P12378|UGDH_BOVIN	sp|P12378|UGDH_BOVIN UDP-glucose 6-dehydrogenase OS=Bos taurus GN=UGDH PE=1 SV=2	UGDH	1	-1.26582	0.161032	0.0112585	0.154546	23.5165	23.2535	18.7796	27.0608	18.6453	21.6096	25.5463	25.0608	24.4551	24.1015	55136	2.63158	1	YWQQVIDMNDYQR
sp|Q2KJ81|AP1M1_BOVIN	sp|Q2KJ81|AP1M1_BOVIN AP-1 complex subunit mu-1 OS=Bos taurus GN=AP1M1 PE=1 SV=3	AP1M1	1	-1.21951	0.394719	0.986726	0.486679	27.5014	26.5754	27.5754	27.5014	27.2535	27.0608	27.4234	26.5165	26.217	27.5754	48587	3.07329	1	AHFGLPSVEAEDK
tr|A2VDN8|A2VDN8_BOVIN	tr|A2VDN8|A2VDN8_BOVIN Coronin OS=Bos taurus GN=CORO1C PE=2 SV=1	CORO1C	3	-1.63934	0.393014	0.892815	0.699747	28.6458	26.7129	29.1604	29.0349	29.7292	27.8385	29.2535	27.0608	26.8385	28.6458	53125	5.90717	2	HVFGQAVK,KCEPIIMTVPR | Carbamidomethyl [C2],NDQCYDDIR | Carbamidomethyl [C4]
sp|Q3MHN0|PSB6_BOVIN	sp|Q3MHN0|PSB6_BOVIN Proteasome subunit beta type-6 OS=Bos taurus GN=PSMB6 PE=1 SV=1	PSMB6	2	1.16	0.167395	0.015503	0.099811	32.0673	31.6629	31.3303	32.1604	31.1604	31.7453	32.2478	32.1901	31.7047	31.7453	25542	8.78661	1	LAAIAEPGVER,QVLLGDQIPK
tr|F1N4W5|F1N4W5_BOVIN	tr|F1N4W5|F1N4W5_BOVIN Membrane cofactor protein OS=Bos taurus GN=CD46 PE=4 SV=2	CD46	3	1.28	0.316689	0.141683	0.401681	32.2478	30.4823	26.5463	32.2193	32.684	31.3828	32.7653	32.0348	32.3303	31.933	39943	13.079	1	AECSATYTTYQDK | Carbamidomethyl [C3],CVYPAIEHGTIVSGFGPK | Carbamidomethyl [C1],LTCIGNGEWSSQPPQCK | Carbamidomethyl [C3 C16]
sp|Q3T0B2|PSMD6_BOVIN	sp|Q3T0B2|PSMD6_BOVIN 26S proteasome non-ATPase regulatory subunit 6 OS=Bos taurus GN=PSMD6 PE=2 SV=1	PSMD6	5	1.36	0.0874499	0.00192022	0.0755799	30.7453	29.6964	29.6285	30.6629	29.341	29.5014	31.1604	30.9677	30.4823	30.1604	45533	14.91	2	PLENLEEEGLPK,VNEVVETNRPDSK,SLIEEGGDWDR
sp|Q3T0I4|THOC4_BOVIN	sp|Q3T0I4|THOC4_BOVIN THO complex subunit 4 OS=Bos taurus GN=ALYREF PE=2 SV=1	ALYREF	1	1.46	0.254109	0.0483951	0.349229	29.1842	27.7129	28.6458	30.8234	29.5203	28.8081	30.6629	30.3828	30.6629	28.9814	26953	4.28016	1	SLGTADVHFER
sp|Q3T0S5|ALDOB_BOVIN	sp|Q3T0S5|ALDOB_BOVIN Fructose-bisphosphate aldolase B OS=Bos taurus GN=ALDOB PE=2 SV=1	ALDOB	1	1.37	0.320877	0.182858	0.326755	27.5754	0	24.3239	27.7771	25.8623	26.2535	28.0608	27.1604	27.2535	25.4551	39543	3.57143	2	ETTVQGLDGLSER
sp|Q5E9B7|CLIC1_BOVIN	sp|Q5E9B7|CLIC1_BOVIN Chloride intracellular channel protein 1 OS=Bos taurus GN=CLIC1 PE=2 SV=3	CLIC1	2	-2.7027	0.341869	0.18569	0.513768	22.417	30.4823	30.9677	26.8385	31.3303	30.2759	24.7895	25.604	29.8973	0	26992	9.95851	1	GVTFNVTTVDTK,NSNPALNDNLEK
sp|Q3MHX5|SUCB2_BOVIN	sp|Q3MHX5|SUCB2_BOVIN Succinyl-CoA ligase [GDP-forming] subunit beta, mitochondrial OS=Bos taurus GN=SUCLG2 PE=2 SV=1	SUCLG2	2	1.23	0.226259	0.0407975	0.137174	30.6629	29.5573	29.6458	31.3303	30.4823	30.5754	31.3303	30.8973	30.4823	30.3828	46691	5.09259	1	EQIDIIEGIK,SENEPIENEAAR
sp|P80012|VWF_BOVIN	sp|P80012|VWF_BOVIN von Willebrand factor (Fragment) OS=Bos taurus GN=VWF PE=1 SV=2	VWF	1	529.86	0.280038	0.244906	0.126555	16.9882	0	0	19.5731	0	23.2535	0	28.3828	26.8385	0	102598	2.56137	1	NSQWVCSNEDCPGECLITGQSHFK | Carbamidomethyl [C6 C11 C15]
sp|P23196|APEX1_BOVIN	sp|P23196|APEX1_BOVIN DNA-(apurinic or apyrimidinic site) lyase OS=Bos taurus GN=APEX1 PE=1 SV=2	APEX1	3	1.4	0.312407	0.143673	0.269652	31.1604	28.8081	30.3828	32.0673	31.2759	31.3303	32.6198	30.8234	31.1604	31.099	35569	14.1509	1	EAVGEGAVLYEDPPDQK,EEAPDILCLQETK | Carbamidomethyl [C8],VSYGIGEEEHDQEGR
tr|F1MXX0|F1MXX0_BOVIN	tr|F1MXX0|F1MXX0_BOVIN Uncharacterized protein OS=Bos taurus GN=IMMT PE=1 SV=1	IMMT	4	-2.43902	0.178976	0.0193078	0.0803923	31.4823	30.5754	38.2637	31.099	32.4334	37.0266	29.8973	28.5014	27.6458	29.1604	83043	7.61015	1	AVDEAADALLK,GDTSASTTAGDTLSVPAPVVQHEELIK,YEFEQDLSEK
sp|Q5E951|TBCB_BOVIN	sp|Q5E951|TBCB_BOVIN Tubulin-folding cofactor B OS=Bos taurus GN=TBCB PE=2 SV=1	TBCB	2	-20	0.381828	0.462885	0.651232	24.4551	20.9316	23.7389	22.5869	29.2979	22.895	23.0691	21.1946	22.391	23.632	27518	11.8852	1	LDQDDALLGSYPVDDGCR | Carbamidomethyl [C17],YEISQEAYEQR
tr|F1N102|F1N102_BOVIN	tr|F1N102|F1N102_BOVIN Uncharacterized protein OS=Bos taurus GN=C8B PE=4 SV=2	C8B	9	1.57	0.118254	0.00370557	0.069096	32.5978	30.4823	31.8608	32.6629	31.8973	30.8234	32.7454	33.2193	33.2193	32.5296	66657	17.7966	1	QLPLEYSYGEYR,IGAAITSVYLK,GGASEYVTALAYK
sp|P06623|CN37_BOVIN	sp|P06623|CN37_BOVIN 2',3'-cyclic-nucleotide 3'-phosphodiesterase OS=Bos taurus GN=CNP PE=2 SV=2	CNP	2	-2.63158	0.293951	0.115418	0.234156	26.0813	20.417	24.5754	29.2759	0	24.8385	26.4394	26.2714	24.7389	25.7645	44875	5	1	GEEVGELSR,QLDEDLAACCR | Carbamidomethyl [C9 C10]
sp|P60902|S10AA_BOVIN	sp|P60902|S10AA_BOVIN Protein S100-A10 OS=Bos taurus GN=S100A10 PE=1 SV=2	S100A10	2	-1.5873	0.375297	0.890231	0.436504	33.9848	33.3568	33.5978	34.4209	35.6253	33.099	34.0673	33.7047	34.2897	33.4823	11203	17.5258	1	EFPGFLENQK,EFPGFLENQKDPLAVDK
tr|F6R3I5|F6R3I5_BOVIN	tr|F6R3I5|F6R3I5_BOVIN Uncharacterized protein OS=Bos taurus GN=CRISP3 PE=4 SV=1	CRISP3	1	1.44	0.12673	0.00436732	0.116707	28.0084	23.0854	25.2535	29.4234	18.2877	22.654	28.5014	29.1842	27.6458	28.1115	27144	3.71901	1	FADLSNTLK
tr|G5E513|G5E513_BOVIN	tr|G5E513|G5E513_BOVIN Uncharacterized protein (Fragment) OS=Bos taurus GN=IGHM PE=1 SV=1	IGHM	11	-1.23457	0.173114	0.100501	0.0748474	37.3892	37.2193	37.0266	37.9197	37.1262	35.3568	37.5412	37.4672	37.6116	36.1262	49970	30.1969	2	SSLICQATDFSPK | Carbamidomethyl [C5],DVAMKPPSVYLLPPTR,ALETHTYFER
tr|Q3ZC41|Q3ZC41_BOVIN	tr|Q3ZC41|Q3ZC41_BOVIN Acetyl-Coenzyme A acyltransferase 1 OS=Bos taurus GN=ACAA1 PE=1 SV=1	ACAA1	1	-1.38889	0.0604225	0.0145114	0.00880583	24.3239	19.9316	18.9024	27.9539	23.5165	0	27.5754	18.8727	18.6453	23.2535	44333	5.66038	1	DGGSTTAGNSSQVSDGAAAILLAR
sp|Q3T165|PHB_BOVIN	sp|Q3T165|PHB_BOVIN Prohibitin OS=Bos taurus GN=PHB PE=2 SV=1	PHB	1	-1.35135	0.379609	0.927217	0.582839	29.4629	28.5754	29.4629	30.0349	30.2759	29.2308	30.0349	28.7453	28.8385	28.9539	29804	3.67647	1	FDAGELITQR
sp|Q28056|ASPH_BOVIN	sp|Q28056|ASPH_BOVIN Aspartyl/asparaginyl beta-hydroxylase OS=Bos taurus GN=ASPH PE=1 SV=1	ASPH	5	1.23	0.158199	0.00876496	0.110677	32.7454	31.4334	30.7453	33.5978	32.2759	32.0348	33.3568	32.8422	32.7454	32.6415	84998	10.4775	1	LGIYDADGDGDFDVDDAK,AIETYQEAASLPDAPTDLVK,THGLFLPEDENLR
sp|Q3ZC13|AP2M1_BOVIN	sp|Q3ZC13|AP2M1_BOVIN AP-2 complex subunit mu OS=Bos taurus GN=AP2M1 PE=2 SV=1	AP2M1	3	-1.35135	0.368161	0.973018	0.250567	29.611	29.2759	30.0349	30.1604	30.9677	29.0084	30.3828	29.5014	29.7613	29.5934	49654	7.81609	1	QSIAIDDCTFHQCVR | Carbamidomethyl [C8 C13],SNIWLAAVTK,TFITQQGIK
sp|P11024|NNTM_BOVIN	sp|P11024|NNTM_BOVIN NAD(P) transhydrogenase, mitochondrial OS=Bos taurus GN=NNT PE=1 SV=3	NNT	1	-1.53846	0.346196	0.694466	0.407184	28.9539	27.0608	28.7771	29.3196	29.2308	28.1604	28.8682	27.8973	27.8385	28.1604	113853	1.19705	1	VALSPAGVQALVK
tr|A7MB30|A7MB30_BOVIN	tr|A7MB30|A7MB30_BOVIN EPS15L1 protein OS=Bos taurus GN=EPS15L1 PE=2 SV=1	EPS15L1	1	-5.88235	0.148001	0.0177538	0.0287349	21.1946	25.391	27.0608	22.7182	27.9539	23.1488	24.5754	22.417	24.976	21.8191	88004	2.50941	1	GTPIPDSSSTLGSGEFTGVK
sp|Q2KJI2|STT3A_BOVIN	sp|Q2KJI2|STT3A_BOVIN Dolichyl-diphosphooligosaccharide--protein glycosyltransferase subunit STT3A OS=Bos taurus GN=STT3A PE=2 SV=1	STT3A	1	-1.25	0.0483223	0.000764536	0.0147109	27.4234	19.8876	18.4576	29.1361	20.1946	22.7594	28.5754	25.6595	23.7389	27.1604	80655	1.56028	1	FYSLLDPSYAK
sp|A5D989|EF1D_BOVIN	sp|A5D989|EF1D_BOVIN Elongation factor 1-delta OS=Bos taurus GN=EEF1D PE=2 SV=2	EEF1D	5	1.31	0.322245	0.207914	0.229046	32.13	30.8973	32.099	31.6629	32.5754	31.4334	32.933	32.6415	32.4083	31.9677	31141	26.0714	1	LQIQCVVEDDK | Carbamidomethyl [C5],IASLEVENQSLR,GVVQDLQQAVSK
sp|P30922|CH3L1_BOVIN	sp|P30922|CH3L1_BOVIN Chitinase-3-like protein 1 OS=Bos taurus GN=CHI3L1 PE=1 SV=3	CHI3L1	2	5.19	0.324224	0.163181	0.282548	21.8576	24.7389	26.3745	23.9316	25.0608	29.6798	23.632	20.1946	21.9672	0	43031	8.61619	2	EAQAGTEQLLLSAAVPAGK,GNQWVAYDDQESVK
tr|G3N2D7|G3N2D7_BOVIN	tr|G3N2D7|G3N2D7_BOVIN Uncharacterized protein (Fragment) OS=Bos taurus GN=IGLL1 PE=4 SV=1	IGLL1	4	1.32	0.139188	0.00589755	0.124244	38.6787	37.1262	36.6787	38.3486	37.6787	37.3892	38.3486	38.1735	39.0522	37.9742	12112	37.931	1	VLTQPSSVSGSLGQR,VLTQPSSVSGSLGQR | Deamidated [Q4],VLTQPSSVSGSLGQR | Deamidated [Q14]
sp|Q3ZBZ8|STIP1_BOVIN	sp|Q3ZBZ8|STIP1_BOVIN Stress-induced-phosphoprotein 1 OS=Bos taurus GN=STIP1 PE=2 SV=1	STIP1	6	-1.25	0.345542	0.0665207	0.389763	29.8973	29.7771	30.5754	30.0349	31.0349	30.4823	29.8829	30.0349	29.8534	29.8534	62481	11.2339	1	TVDLKPDWGK,AAALEFLNR,AAALEAMK
tr|G3MZD8|G3MZD8_BOVIN	tr|G3MZD8|G3MZD8_BOVIN Uncharacterized protein (Fragment) OS=Bos taurus GN=LOC101907314 PE=4 SV=1	LOC101907314	2	-1.44928	0.404334	0.824514	0.631785	29.3196	27.8385	29.6964	29.6629	30.0349	28.8973	29.8973	27.4234	28.9259	28.5754	47216	4.34783	1	LQPTWNDLADK,YNSLEDAK
sp|Q08E38|PRP19_BOVIN	sp|Q08E38|PRP19_BOVIN Pre-mRNA-processing factor 19 OS=Bos taurus GN=PRPF19 PE=2 SV=1	PRPF19	1	2.22	0.381747	0.515882	0.350662	27.2535	24.7389	17.8113	22.9672	22.8764	25.7129	28.0608	0	0	26.8385	55194	1.98413	1	SSEQILATLK
tr|Q1JPG7|Q1JPG7_BOVIN	tr|Q1JPG7|Q1JPG7_BOVIN Pyruvate kinase OS=Bos taurus GN=PKLR PE=2 SV=1	PKLR	2	1.26	0.280314	0.0434665	0.26468	30.9677	30.1604	30.2759	30.7453	28.8682	30.1604	30.4823	31.3828	30.4823	30.5754	56870	6.65399	1	IGPEGLETEVENGGVLGSR,TGILQGDPASEVEIVK
sp|P80457|XDH_BOVIN	sp|P80457|XDH_BOVIN Xanthine dehydrogenase/oxidase OS=Bos taurus GN=XDH PE=1 SV=4	XDH	6	-1.5873	0.40575	0.587696	0.66703	29.6285	28.9539	30.8973	30.5754	31.4334	29.6458	30.7453	28.341	29.8973	29.8385	146789	4.95496	2	TVPMDHTFFPSYR,YENELFLR,TLLEAVAK
tr|C4T8B4|C4T8B4_BOVIN	tr|C4T8B4|C4T8B4_BOVIN C-reactive protein OS=Bos taurus GN=CRP PE=2 SV=1	CRP	1	3886.22	0.359773	0.543944	0.296495	0	0	16.2696	0	0	0	0	27.1604	27.2535	0	25292	5.35714	1	THSYSIFSYATK
tr|E1BCW0|E1BCW0_BOVIN	tr|E1BCW0|E1BCW0_BOVIN Uncharacterized protein (Fragment) OS=Bos taurus GN=HGFAC PE=3 SV=2	HGFAC	2	1.16	0.259307	0.0470182	0.185697	29.2979	29.1842	25.976	29.5934	26.9539	28.5014	29.1604	29.1842	29.0349	28.8973	32745	7.40741	1	EALVPLVADHK,VANYVDWINDR
tr|F1MYS7|F1MYS7_BOVIN	tr|F1MYS7|F1MYS7_BOVIN Uncharacterized protein OS=Bos taurus GN=EIF4B PE=1 SV=1	EIF4B	1	1.43	0.21611	0.0180093	0.235276	24.7389	21.7389	23.7389	24.7895	23.9316	23.2244	24.8385	25.141	25.019	24.1015	68817	2.62295	1	TGSESSQTGTSATSGR
sp|P04815|BPT2_BOVIN	sp|P04815|BPT2_BOVIN Spleen trypsin inhibitor I OS=Bos taurus PE=1 SV=2		2	2.29	0.405414	0.989666	0.694963	30.0349	28.4234	30.3828	27.0608	28.7129	30.2759	26.8385	31.7047	30.5754	30.3828	10843	22	2	AGFCETFVYGGCK | Carbamidomethyl [C4 C12],TCGGAIGPR | Carbamidomethyl [C2]
tr|E1BLI9|E1BLI9_BOVIN	tr|E1BLI9|E1BLI9_BOVIN Protein S100-A9 OS=Bos taurus GN=S100A9 PE=1 SV=2	S100A9	2	1.33	0.137023	0.176476	0.00698939	33.3568	31.3303	25.5463	29.8973	27.5754	34.1453	25.3239	24.1015	26.9539	25.604	16377	13.6054	2	LTVASHEEMHNTAPPGPGHR,LTVASHEEMHNTAPPGPGHR | Oxidation [M9]
sp|P06394|K1C10_BOVIN	sp|P06394|K1C10_BOVIN Keratin, type I cytoskeletal 10 OS=Bos taurus GN=KRT10 PE=3 SV=1	KRT10	2	3.1	0.337376	0.3462	0.191305	24.1795	26.217	21.3101	28.1115	0	30.0349	25.2535	25.141	21.5165	24.9316	54848	5.89354	2	SLLEGEGSSGGGSYGGGR,STTTGSVGESSSK
sp|P07514|NB5R3_BOVIN	sp|P07514|NB5R3_BOVIN NADH-cytochrome b5 reductase 3 OS=Bos taurus GN=CYB5R3 PE=1 SV=3	CYB5R3	11	-1.2987	0.283791	0.0671757	0.300708	35.1827	35.4823	36.4672	35.2897	36.2549	35.6787	36.0471	34.8042	35.1827	35.1827	34121	34.8837	2	DILLRPELEELR,STPAITLENPDIK,MSQYLESMK
sp|P06868|PLMN_BOVIN	sp|P06868|PLMN_BOVIN Plasminogen OS=Bos taurus GN=PLG PE=1 SV=2	PLG	35	1.12	0.10536	0.00321417	0.0359276	36.2011	35.3236	35.4823	35.9197	35.2897	35.6522	35.6787	36.1068	35.9848	35.8042	91215	55.0493	2	FPLAGLEENYCR | Carbamidomethyl [C11],EPSQADIALLK,EQSVQEIPVSR
sp|Q3ZC10|SMD1_BOVIN	sp|Q3ZC10|SMD1_BOVIN Small nuclear ribonucleoprotein Sm D1 OS=Bos taurus GN=SNRPD1 PE=3 SV=1	SNRPD1	1	-1.42857	0.370284	0.23176	0.514491	26.5754	25.604	27.341	25.3578	28.5754	27.2535	27.7771	21.3645	22.7389	26.9539	13282	9.2437	2	LSHETVTIELK
sp|P15103|GLNA_BOVIN	sp|P15103|GLNA_BOVIN Glutamine synthetase OS=Bos taurus GN=GLUL PE=2 SV=4	GLUL	1	-100	0.386937	0.550371	0.455701	21.0691	0	28.4234	22.8576	28.8682	21.002	0	21.2535	21.3645	0	42031	4.02145	1	TCLLNETGDEPFQYK | Carbamidomethyl [C2]
sp|A1A4K3|DDB1_BOVIN	sp|A1A4K3|DDB1_BOVIN DNA damage-binding protein 1 OS=Bos taurus GN=DDB1 PE=2 SV=1	DDB1	1	-1.20482	0.38705	0.447403	0.499873	26.3239	26.9539	27.2535	27.0608	27.0608	26.5014	27.1604	27.1604	25.5165	26.5609	126929	1.22807	1	QGQGQLVTCSGAFK | Carbamidomethyl [C9]
sp|Q2HJ58|PRPS1_BOVIN	sp|Q2HJ58|PRPS1_BOVIN Ribose-phosphate pyrophosphokinase 1 OS=Bos taurus GN=PRPS1 PE=2 SV=3	PRPS1	4	1.22	0.25176	0.0288261	0.247831	31.7047	30.7453	31.2759	31.6198	31.4823	31.0349	31.8608	32.0348	31.933	31.2759	34834	17.9245	1	MVLVGDVK,IFSGSSHQDLSQK,VAILVDDMADTCGTICHAADK | Carbamidomethyl [C12 C16]
tr|E1B805|E1B805_BOVIN	tr|E1B805|E1B805_BOVIN Uncharacterized protein (Fragment) OS=Bos taurus GN=LOC528040 PE=4 SV=2	LOC528040	3	1.19	0.0618272	0.0088436	0.0175921	30.2759	30.7453	30.5754	30.0349	30.2759	31.3303	30.3828	30.4823	30.3828	30.4823	187266	1.97133	1	QLTSEVER,TIYTPEQSVQYR,VFVSNPDGSPASK
sp|Q32PA4|PHP14_BOVIN	sp|Q32PA4|PHP14_BOVIN 14 kDa phosphohistidine phosphatase OS=Bos taurus GN=PHPT1 PE=2 SV=1	PHPT1	3	1.21	0.228712	0.0189859	0.209382	31.8973	30.9677	31.0349	31.9677	31.9677	31.1604	32.3033	31.933	32.0673	31.8608	13930	29.6	1	GYDCECLGGGR | Carbamidomethyl [C4 C6],VYAAPPSGDPAVETK,WAEYHADIYDK
tr|E1BAP8|E1BAP8_BOVIN	tr|E1BAP8|E1BAP8_BOVIN Uncharacterized protein OS=Bos taurus GN=HBZ PE=3 SV=1	HBZ	1	-1.36986	0.00172154	4.27197e-06	0.000635532	30.6629	37.9197	36.9197	29.6629	36.8042	38.4287	30.7453	30.9677	30.4823	29.2308	15755	11.2676	1	TYFPHFDLHTGSAQLR | Deamidated [Q14]
sp|Q2TBG8|UCHL3_BOVIN	sp|Q2TBG8|UCHL3_BOVIN Ubiquitin carboxyl-terminal hydrolase isozyme L3 OS=Bos taurus GN=UCHL3 PE=2 SV=1	UCHL3	1	-2.22222	0.383561	0.884775	0.358185	27.6458	23.5165	27.9539	28.0084	28.0608	26.8385	27.7129	24.019	25.1015	25.976	26181	8.69565	1	VTHETSAHEGQTEAPNIDEK
tr|F6RWK1|F6RWK1_BOVIN	tr|F6RWK1|F6RWK1_BOVIN Uncharacterized protein OS=Bos taurus GN=ARHGAP1 PE=4 SV=1	ARHGAP1	3	-1.35135	0.366458	0.581149	0.507123	29.6285	28.5754	29.7129	30.5754	30.4823	28.3828	30.7453	28.4234	28.8682	29.6285	50476	6.60592	1	HQIVEVAGDDK,LEQLGIPR,WDDPYYDIAR
sp|P50448|F12AI_BOVIN	sp|P50448|F12AI_BOVIN Factor XIIa inhibitor OS=Bos taurus PE=1 SV=1		6	-1.23457	0.331126	0.0901051	0.40649	31.5754	32.5754	32.0017	31.4334	32.0348	31.9677	31.8234	31.0349	30.8973	32.2478	51723	11.7521	2	SAEAVLGEALTDFSLR,FHPTHLTMPR,LLDSLPEDTR
sp|Q2TBW7|SNX2_BOVIN	sp|Q2TBW7|SNX2_BOVIN Sorting nexin-2 OS=Bos taurus GN=SNX2 PE=2 SV=1	SNX2	5	1.32	0.343666	0.108186	0.460243	30.7453	28.2535	29.7453	30.5754	30.8973	29.8973	31.4334	30.7453	30.7453	30.1604	58453	10.0193	4	ALSQLAEVEEK,EDSSSTEFVEK,YWEAFLPEAK
tr|F1N3P2|F1N3P2_BOVIN	tr|F1N3P2|F1N3P2_BOVIN Ubiquitin carboxyl-terminal hydrolase OS=Bos taurus GN=USP5 PE=1 SV=2	USP5	6	1.35	0.00104271	2.43972e-06	0.000380217	31.5754	28.5014	28.7771	31.099	28.341	28.5754	31.2759	30.9677	30.9677	30.8234	95814	8.50816	1	IFQNAPTDPTQDFSTQVAK,VTSAVEALLSADSASR,LPLPELVR
sp|Q3SZC0|ERH_BOVIN	sp|Q3SZC0|ERH_BOVIN Enhancer of rudimentary homolog OS=Bos taurus GN=ERH PE=3 SV=1	ERH	1	-1.36986	0.349252	0.232606	0.270968	26.5315	18.0426	21.002	27.8385	29.0349	27.2535	28.1115	25.5165	26.4394	26.0401	12259	16.3462	1	TYADYESVNECMEGVCK | Carbamidomethyl [C11 C16]
tr|F1ML72|F1ML72_BOVIN	tr|F1ML72|F1ML72_BOVIN Uncharacterized protein (Fragment) OS=Bos taurus GN=RPL34 PE=4 SV=1	RPL34	1	-1.31579	0.4073	0.476824	0.694635	27.6458	27.8973	28.8385	29.1361	29.1115	28.2979	29.341	27.7129	27.341	27.5014	14617	6.25	1	AFLIEEQK
sp|P52193|CALR_BOVIN	sp|P52193|CALR_BOVIN Calreticulin OS=Bos taurus GN=CALR PE=1 SV=2	CALR	9	-1.40845	0.402383	0.821067	0.624732	33.8974	32.8608	34.3568	34.5978	34.8516	33.3568	34.2897	33.5978	33.8974	33.4823	48038	30.9353	2	IDDPTDSKPEDWDKPEHIPDPDAK,HEQNIDCGGGYVK | Carbamidomethyl [C7],EQFLDGDGWTER
tr|E1BPW1|E1BPW1_BOVIN	tr|E1BPW1|E1BPW1_BOVIN Oxysterol-binding protein (Fragment) OS=Bos taurus GN=OSBP PE=3 SV=2	OSBP	2	1.95	0.183885	0.0129357	0.090087	28.5389	25.4234	27.5754	28.5014	28.5389	25.976	29.7129	29.2077	29.341	28.8682	78808	3.75723	1	LTEDLEYHELLDR,VEDLSTCNDLIAK | Carbamidomethyl [C7]
tr|G5E630|G5E630_BOVIN	tr|G5E630|G5E630_BOVIN Ubiquitin carboxyl-terminal hydrolase OS=Bos taurus GN=USP9X PE=3 SV=1	USP9X	1	1.98	0.340049	0.11149	0.426661	27.5754	0	24.1795	28.1115	26.1604	21.5165	27.8973	28.2535	28.611	27.2535	290297	0.430697	1	ILTDEAVSGWK
sp|Q28019|LTBP2_BOVIN	sp|Q28019|LTBP2_BOVIN Latent-transforming growth factor beta-binding protein 2 OS=Bos taurus GN=LTBP2 PE=2 SV=2	LTBP2	1	0	0.37941	0.289403	0.419753	0	0	0	0	27.1604	0	0	0	0	0	198408	0.760043	2	LLGPGTCALPLAQR | Carbamidomethyl [C7]
tr|F1N726|F1N726_BOVIN	tr|F1N726|F1N726_BOVIN Uncharacterized protein OS=Bos taurus GN=GP2 PE=4 SV=1	GP2	1	Infinity	0	0	0	0	0	0	0	0	26.217	0	0	0	0	59248	2.80899	1	STENTEDIQGCDSDK | Carbamidomethyl [C11]
tr|Q2KIV7|Q2KIV7_BOVIN	tr|Q2KIV7|Q2KIV7_BOVIN Pyrophosphatase (Inorganic) 2 OS=Bos taurus GN=PPA2 PE=2 SV=1	PPA2	1	Infinity	0.405541	0.492726	0.550415	0	0	0	0	0	0	0	0	26.5315	0	36963	3.97554	1	LIAINVNDPEASK
sp|P62194|PRS8_BOVIN	sp|P62194|PRS8_BOVIN 26S protease regulatory subunit 8 OS=Bos taurus GN=PSMC5 PE=2 SV=1	PSMC5	7	1.22	0.41101	0.513411	0.680019	31.4334	30.1604	31.4823	30.4823	30.9677	31.0349	31.8973	31.099	30.7453	31.3828	45626	21.6749	1	IAELMPGASGAEVK,EVIELPVK,VSGSELVQK
sp|Q29RK1|CISY_BOVIN	sp|Q29RK1|CISY_BOVIN Citrate synthase, mitochondrial OS=Bos taurus GN=CS PE=1 SV=1	CS	3	-1.53846	0.408487	0.871095	0.482777	30.8234	29.2308	30.6629	31.4823	31.6629	30.3828	31.099	30.1604	30.0349	29.8534	51772	7.51073	1	AYSEGINR,GLVYETSVLDPDEGIR,VVPGYGHAVLR
sp|Q5EAC7|CPIN1_BOVIN	sp|Q5EAC7|CPIN1_BOVIN Anamorsin OS=Bos taurus GN=CIAPIN1 PE=2 SV=1	CIAPIN1	1	-1.51515	0.344493	0.108916	0.46661	25.604	27.7771	28.611	28.0084	28.8385	28.1604	26.8385	28.7453	24.7895	25.6595	33204	3.87097	1	ESLSPEEIQSVR
sp|Q3MHN5|VTDB_BOVIN	sp|Q3MHN5|VTDB_BOVIN Vitamin D-binding protein OS=Bos taurus GN=GC PE=2 SV=1	GC	15	-1.31579	0.181746	0.0888751	0.0286717	37.3892	37.6787	38.5047	37.4672	38.7428	37.3067	37.6787	37.6116	37.8042	37.8042	53341	39.2405	1	FPDATETDLQELVAK,SCESNSPFPVHPGTPECCTHEGLEK | Carbamidomethyl [C2 C17 C18],HQPQEFPTYVEPTNDEICEAFR | Carbamidomethyl [C18]
tr|E1BLZ8|E1BLZ8_BOVIN	tr|E1BLZ8|E1BLZ8_BOVIN Uncharacterized protein (Fragment) OS=Bos taurus GN=EIF3F PE=3 SV=2	EIF3F	1	1.95	0.304728	0.0619826	0.359586	26.9539	0	21.895	26.7129	23.019	18.4576	27.8973	26.019	26.7129	25.9977	40188	2.86458	1	VIGTLLGTVDK
tr|F1MDH3|F1MDH3_BOVIN	tr|F1MDH3|F1MDH3_BOVIN Uncharacterized protein (Fragment) OS=Bos taurus GN=TLN1 PE=1 SV=2	TLN1	68	-1.38889	0.0190015	0.000106869	0.00730852	33.4823	35.7553	35.3892	34.2193	35.8974	36.3236	34.2193	33.4823	33.4823	33.5978	270813	33.6471	2	QELAVFCSPEPPAK | Carbamidomethyl [C7],VMVTNVTSLLK,IGITNHDEYSLVR
sp|Q17QL1|GNPI2_BOVIN	sp|Q17QL1|GNPI2_BOVIN Glucosamine-6-phosphate isomerase 2 OS=Bos taurus GN=GNPDA2 PE=2 SV=1	GNPDA2	1	-4.16667	0.325549	0.0758237	0.405827	0	0	0	26.8385	0	0	0	20.0691	19.7307	24.632	31165	4.34783	1	TLAMDTILANAK
sp|Q3MHY1|CSRP1_BOVIN	sp|Q3MHY1|CSRP1_BOVIN Cysteine and glycine-rich protein 1 OS=Bos taurus GN=CSRP1 PE=2 SV=3	CSRP1	7	-1.49254	0.371203	0.737889	0.530123	32.8042	31.1604	33.3568	33.2193	33.5978	31.5754	33.3568	31.7453	32.4083	32.2478	20612	51.8135	1	GFGFGQGAGALVHSE,GYGYGQGAGTLSMDK,TVYFAEEVQCEGSSFHK | Carbamidomethyl [C10]
tr|Q2TBH2|Q2TBH2_BOVIN	tr|Q2TBH2|Q2TBH2_BOVIN Related RAS viral (R-ras) oncogene homolog OS=Bos taurus GN=RRAS PE=1 SV=1	RRAS	5	-2.27273	0.37405	0.921929	0.286049	30.7453	29.0349	32.5062	31.2193	32.9505	29.341	31.099	30.5754	31.0349	30.5754	23611	28.4404	2	DRDDFPVVLVGNK,ICTVDGVPAR | Carbamidomethyl [C2],LVVVGGGGVGK
tr|F1MHP6|F1MHP6_BOVIN	tr|F1MHP6|F1MHP6_BOVIN Adenylosuccinate lyase OS=Bos taurus GN=ADSL PE=3 SV=2	ADSL	4	1.21	0.36831	0.532937	0.266438	32.0348	32.4581	32.099	31.8234	31.4823	32.7849	32.0017	32.6629	31.8608	31.8234	55467	7.95918	1	SNLDNIDFR,VLSQQAAAVVK,TLDDSANR
sp|Q2HJD5|ECHD1_BOVIN	sp|Q2HJD5|ECHD1_BOVIN Ethylmalonyl-CoA decarboxylase OS=Bos taurus GN=ECHDC1 PE=2 SV=1	ECHDC1	8	-1.47059	0.378018	0.411837	0.514853	33.3568	31.933	33.1604	34.2897	33.9848	32.3033	33.8974	32.8042	32.8042	32.5754	33542	32.0261	1	VIELENWTEGK,ENSGIGILTLNNPSK,ELCLEEALQR | Carbamidomethyl [C3]
sp|P00735|THRB_BOVIN	sp|P00735|THRB_BOVIN Prothrombin OS=Bos taurus GN=F2 PE=1 SV=2	F2	25	1.12	0.182619	0.0576188	0.072098	36.0673	36.5267	35.9848	35.9848	36.2372	36.8042	36.2897	36.1827	36.1641	36.1453	70505	44	1	RPIELSDYIHPVCLPDK | Carbamidomethyl [C13],LGEDPDPDAAIEGR,SPQELLCGASLISDR | Carbamidomethyl [C7]
tr|Q3ZBH5|Q3ZBH5_BOVIN	tr|Q3ZBH5|Q3ZBH5_BOVIN Proliferation-associated 2G4, 38kDa OS=Bos taurus GN=PA2G4 PE=1 SV=1	PA2G4	5	1.31	0.178376	0.00788597	0.127349	30.6629	27.6458	28.7453	31.2193	29.7927	29.2077	31.3303	30.2759	30.6629	30.1604	43803	14.2132	1	ITSGPFEPDLYK,LVKPGNQNTQVTEAWNK,TIIQNPTDQQK
tr|F1MHT1|F1MHT1_BOVIN	tr|F1MHT1|F1MHT1_BOVIN Uncharacterized protein OS=Bos taurus GN=AGL PE=1 SV=2	AGL	1	-7.14286	0.412641	0.379398	0.663597	23.632	21.4676	22.2535	21.6096	27.341	22.7182	22.417	21.4676	23.1642	20.7796	174085	0.913838	1	LFYVSEDPSDVSEK
sp|Q9MZ13|VDAC3_BOVIN	sp|Q9MZ13|VDAC3_BOVIN Voltage-dependent anion-selective channel protein 3 OS=Bos taurus GN=VDAC3 PE=2 SV=1	VDAC3	2	1.56	0.346458	0.105272	0.414503	30.0349	0	24.7895	30.5754	29.0349	23.019	30.8973	29.8973	29.7927	30.0349	30739	7.42049	2	ICNYGLTFTQK | Carbamidomethyl [C2],LTLSALIDGK
sp|Q2HJD7|3HIDH_BOVIN	sp|Q2HJD7|3HIDH_BOVIN 3-hydroxyisobutyrate dehydrogenase, mitochondrial OS=Bos taurus GN=HIBADH PE=2 SV=1	HIBADH	1	1.1	0.0321263	0.000201563	0.0113459	28.2535	21.1946	21.7389	28.8081	20.1946	22.2535	28.8682	26.8385	25.141	27.7129	35410	5.65476	1	EFLDAGEQVVSSPADVAEK
tr|F1MN60|F1MN60_BOVIN	tr|F1MN60|F1MN60_BOVIN Calcium-transporting ATPase OS=Bos taurus GN=ATP2B2 PE=3 SV=2	ATP2B2	3	-1.47059	0.422331	0.697138	0.629501	29.8973	28.6458	29.8385	30.6629	30.8973	29.3196	30.1604	29.5754	29.4629	29.4433	132540	3.00501	2	MVTGDNINTAR,QVVAVTGDGTNDGPALK,VYTFNSVR
sp|Q3MHW6|MOT1_BOVIN	sp|Q3MHW6|MOT1_BOVIN Monocarboxylate transporter 1 OS=Bos taurus GN=SLC16A1 PE=2 SV=2	SLC16A1	3	-1.5873	0.401575	0.920295	0.352556	31.5754	30.2759	32.3033	33.3568	31.8608	31.6198	32.6629	31.0349	30.1604	30.7453	54297	7.98403	1	DEETNVDVAEKPK,EVIDAAESPEHK,GASDANTDLIGGNPK
sp|Q2TBW8|RL10L_BOVIN	sp|Q2TBW8|RL10L_BOVIN 60S ribosomal protein L10-like OS=Bos taurus GN=RPL10L PE=2 SV=1	RPL10L	1	-5.88235	0.0131757	4.79205e-05	0.00419937	22.1946	27.6458	29.6458	20.417	29.8234	28.2535	21.6971	23.391	22.654	22.7594	24586	3.73832	3	EHVIEALR
sp|Q8SPP7|PGRP1_BOVIN	sp|Q8SPP7|PGRP1_BOVIN Peptidoglycan recognition protein 1 OS=Bos taurus GN=PGLYRP1 PE=1 SV=1	PGLYRP1	4	1.25	0.233688	0.0473286	0.0674667	33.9848	32.13	31.4334	33.1753	32.3033	33.2193	33.0832	33.3568	32.13	33.8042	21063	27.8947	1	DVQQTLSPGDELYK,VPPASALR,YVVVSHTAGSVCNTPASCQR | Carbamidomethyl [C12 C18]
sp|Q32LE5|ASGL1_BOVIN	sp|Q32LE5|ASGL1_BOVIN Isoaspartyl peptidase/L-asparaginase OS=Bos taurus GN=ASRGL1 PE=2 SV=1	ASRGL1	6	1.24	0.24191	0.0187927	0.231839	31.7849	30.7453	31.099	32.099	31.7453	31.099	32.4823	31.9677	31.8234	31.7047	32050	23.3766	1	GVGGIIMVNK,DLSAGAVSAVR,LALFHVEQGK
sp|Q5E987|PSA5_BOVIN	sp|Q5E987|PSA5_BOVIN Proteasome subunit alpha type-5 OS=Bos taurus GN=PSMA5 PE=1 SV=1	PSMA5	2	-1.1236	0.405707	0.836428	0.307704	30.9677	30.2759	30.6629	30.7453	30.9677	30.7453	30.9677	30.3828	30.2759	30.3828	26411	8.71369	1	EELEEVIK,ITSPLMEPSSIEK | Oxidation [M6]
tr|F1N4W2|F1N4W2_BOVIN	tr|F1N4W2|F1N4W2_BOVIN Uncharacterized protein OS=Bos taurus GN=LOC526823 PE=4 SV=2	LOC526823	4	8	0.335574	0.156155	0.186849	27.5014	27.5754	27.7771	27.5014	26.2354	25.4234	26.0813	30.2759	28.8385	32.2759	57851	9.94036	1	FEQDYHQVPR,SFQENIAQLTEK,LNGHPITEDQYLENALK | Deamidated [N2]
tr|Q9XSW5|Q9XSW5_BOVIN	tr|Q9XSW5|Q9XSW5_BOVIN Anion exchange protein OS=Bos taurus GN=BEB3 PE=2 SV=1	BEB3	28	1.2	0.275064	0.097982	0.15748	37.3892	36.6787	36.5412	37.0266	35.3892	37.0266	36.4519	37.4672	36.9197	37.1262	104374	28.8172	1	ALLSLVPVQK,LSVPEGLSVSNPTER,LVTIFQDHPLQK
sp|Q7SIH1|A2MG_BOVIN	sp|Q7SIH1|A2MG_BOVIN Alpha-2-macroglobulin OS=Bos taurus GN=A2M PE=1 SV=2	A2M	61	-1.66667	0.309681	0.803607	0.0931628	38.6456	37.7428	40.0006	39.1735	40.4481	37.0266	38.9742	38.6116	39.3892	38.9197	167575	48.2781	1	GSGGTAEHPFTVEEFVLPK,DTIIKPLLVEPEGLEK,NEESLVFVQTDKPIYKPEQTVK
tr|E1BE76|E1BE76_BOVIN	tr|E1BE76|E1BE76_BOVIN Uncharacterized protein OS=Bos taurus GN=TPD52 PE=4 SV=2	TPD52	2	-1.31579	0.406068	0.6701	0.624059	28.7771	28.1604	29.1361	29.8385	29.5754	28.5389	29.1115	28.6458	28.8973	28.7771	26984	9.31174	1	GWQDVTATSAYK,TSETLSQAGQK
tr|H9GW43|H9GW43_BOVIN	tr|H9GW43|H9GW43_BOVIN Uncharacterized protein OS=Bos taurus GN=RNH1 PE=1 SV=1	RNH1	7	-1.75439	0.406878	0.572128	0.544684	32.8974	31.6198	34.2897	33.0832	34.4823	32.5062	33.4823	32.4083	32.5296	32.6629	25835	29.8755	1	GLAESACQLETLK | Carbamidomethyl [C7],ELHLSDNPLGDAGLR,LLCEGLLDPR | Carbamidomethyl [C3]
sp|Q3ZBH3|CD151_BOVIN	sp|Q3ZBH3|CD151_BOVIN CD151 antigen OS=Bos taurus GN=CD151 PE=2 SV=1	CD151	4	1.66	0.18151	0.00903681	0.101078	32.0348	29.8829	31.7047	32.684	31.6198	30.2759	33.3568	32.3033	33.0512	32.3828	27986	19.3676	2	YHQPGHEGVTSAVDK,DWQDSEWIHSGEAGGR,VEGGCITK | Carbamidomethyl [C5]
tr|F1MNV5|F1MNV5_BOVIN	tr|F1MNV5|F1MNV5_BOVIN Kininogen-1 OS=Bos taurus GN=KNG1 PE=1 SV=2	KNG1	2	-1.66667	0.395608	0.2156	0.536856	28.1115	31.7453	30.4823	31.7849	32.3303	31.5296	31.3303	24.5165	28.4629	31.2193	48421	3.89908	1	VYPTVNCQSLGQTSLMK | Carbamidomethyl [C7],VYPTVNCQSLGQTSLMK | Carbamidomethyl [C7] Oxidation [M16]
sp|Q3ZBD7|G6PI_BOVIN	sp|Q3ZBD7|G6PI_BOVIN Glucose-6-phosphate isomerase OS=Bos taurus GN=GPI PE=2 SV=4	GPI	11	-1.5625	0.380193	0.406179	0.415643	34.3568	32.6415	33.3568	34.9417	34.8516	33.2193	34.4823	33.3568	33.1146	33.5978	62854	21.0054	1	TWYEQHGSDLNLR,VWFVSNIDGTHIAK,TFTTQETITNAETAK
sp|Q3SZA0|CSN4_BOVIN	sp|Q3SZA0|CSN4_BOVIN COP9 signalosome complex subunit 4 OS=Bos taurus GN=COPS4 PE=2 SV=1	COPS4	3	-1.28205	0.351984	0.325508	0.461197	29.2077	28.4629	29.0084	30.0349	29.5573	28.341	29.8385	28.8081	28.5389	28.9539	46284	11.0837	1	LYLEDDDPVQAEAYINR,NAAQVLVGIPLETGQK,VISFEEQVASIR
sp|Q9BDK2|AIF1_BOVIN	sp|Q9BDK2|AIF1_BOVIN Allograft inflammatory factor 1 OS=Bos taurus GN=AIF1 PE=2 SV=1	AIF1	1	-1.16279	0.418383	0.388934	0.54194	25.3578	26.141	29.5754	28.1604	29.4433	29.0349	29.4234	0	24.4551	28.4629	16854	8.84354	1	INEINQQFLDDPK
sp|Q29RM3|REEP5_BOVIN	sp|Q29RM3|REEP5_BOVIN Receptor expression-enhancing protein 5 OS=Bos taurus GN=REEP5 PE=2 SV=1	REEP5	2	-1.51515	0.378887	0.714453	0.273403	30.6629	30.3828	31.3828	31.3303	32.6415	30.2759	31.3828	31.0349	30.9677	30.5754	21417	12.1693	2	AAVSLLGEEK,HESQVDNVVNDLK
sp|Q3T004|SAMP_BOVIN	sp|Q3T004|SAMP_BOVIN Serum amyloid P-component OS=Bos taurus GN=APCS PE=2 SV=1	APCS	5	-1.63934	0.359272	0.0986265	0.375272	34.2193	33.5978	33.5978	30.9677	33.8042	34.0673	32.2478	32.8792	30.5754	32.6629	25183	25.8929	1	IVLGQEQDSYGGGFDK,ESSTDHVTLITK,DNELLVFK
sp|P13272|UCRI_BOVIN	sp|P13272|UCRI_BOVIN Cytochrome b-c1 complex subunit Rieske, mitochondrial OS=Bos taurus GN=UQCRFS1 PE=1 SV=3	UQCRFS1	1	-25	0.343391	0.28586	0.415591	26.4394	0	23.8385	28.8682	23.632	0	23.391	19.7307	23.632	0	29547	5.10949	2	EIDQEAAVEVSQLR
sp|P37980|IPYR_BOVIN	sp|P37980|IPYR_BOVIN Inorganic pyrophosphatase OS=Bos taurus GN=PPA1 PE=1 SV=2	PPA1	2	-3.84615	0.372714	0.180285	0.297055	26.7129	25.5463	29.8081	25.8858	29.8081	26.7129	27.2535	26.5609	26.1984	26.5463	32814	9.68858	1	HTGCCGDNDPIDVCEIGSK | Carbamidomethyl [C4 C5 C14],YVANLFPYK
sp|Q3T0X6|RS16_BOVIN	sp|Q3T0X6|RS16_BOVIN 40S ribosomal protein S16 OS=Bos taurus GN=RPS16 PE=2 SV=3	RPS16	1	1.12	0.335424	0.270323	0.423473	33.7047	34.0673	33.9848	33.2193	33.4823	34.1453	33.9848	33.4823	33.8042	33.9848	16445	5.47945	2	TLLVADPR
tr|Q2TBQ1|Q2TBQ1_BOVIN	tr|Q2TBQ1|Q2TBQ1_BOVIN Coagulation factor XIII, B polypeptide OS=Bos taurus GN=F13B PE=2 SV=1	F13B	4	1.21	0.307321	0.0611154	0.255467	31.9677	30.0349	29.7613	30.8973	31.0349	30.8234	30.7453	31.8973	31.0349	31.3303	75166	7.5643	1	MLSYQEPLR,ILHGDLIDFVCK | Carbamidomethyl [C11],GPGEITCNR | Carbamidomethyl [C7]
tr|F1MMU4|F1MMU4_BOVIN	tr|F1MMU4|F1MMU4_BOVIN Uncharacterized protein OS=Bos taurus GN=H1FX PE=1 SV=2	H1FX	4	1.15	0.282816	0.077149	0.101635	32.5978	31.2759	31.3303	33.8042	32.6415	32.9153	33.3568	32.3568	32.7653	32.6415	22361	20.0935	1	YSQLVVETIR,ALVQNDTLLQVK,AGGSAALSPSK
sp|Q3T0Y5|PSA2_BOVIN	sp|Q3T0Y5|PSA2_BOVIN Proteasome subunit alpha type-2 OS=Bos taurus GN=PSMA2 PE=1 SV=3	PSMA2	3	1.38	0.0311022	0.000162423	0.0139955	33.3568	30.4823	31.1604	33.4823	31.4334	30.9677	33.1604	32.6629	33.7047	33.099	25898	10.6838	1	AANGVVLATEK,HIGLVYSGMGPDYR,HIGLVYSGMGPDYR | Oxidation [M9]
tr|F1MNW4|F1MNW4_BOVIN	tr|F1MNW4|F1MNW4_BOVIN Inter-alpha-trypsin inhibitor heavy chain H2 OS=Bos taurus GN=ITIH2 PE=4 SV=2	ITIH2	13	1.26	0.274635	0.03281	0.29827	35.3892	34.4209	34.1453	35.0673	34.8042	34.5412	35.1068	35.9417	35.0673	34.7553	106156	15.222	1	TEDHFSVVDFNHNVR,IQPSGGTNINEALLR,FYNQVSTPLLR
sp|O46375|TTHY_BOVIN	sp|O46375|TTHY_BOVIN Transthyretin OS=Bos taurus GN=TTR PE=1 SV=1	TTR	3	1.12	0.18613	0.025539	0.021417	35.7302	35.3236	34.6522	36.3731	35.1827	35.8746	35.78	35.8042	35.5698	35.5978	15727	25.8503	1	AADETWEPFASGK,GSPAANVGVK,TSESGELHGLTTEDK
tr|F1N1G7|F1N1G7_BOVIN	tr|F1N1G7|F1N1G7_BOVIN Kinesin-like protein OS=Bos taurus GN=KIF5B PE=1 SV=2	KIF5B	1	1.47	0.167169	0.00467878	0.123133	27.9539	19.9316	23.1488	28.3828	25.8385	22.8576	27.9539	27.2535	28.5014	27.4234	109778	1.45379	1	TQMLDQEELLASTR
sp|Q5E9E1|PDLI1_BOVIN	sp|Q5E9E1|PDLI1_BOVIN PDZ and LIM domain protein 1 OS=Bos taurus GN=PDLIM1 PE=2 SV=3	PDLIM1	3	-1.81818	0.413715	0.863298	0.636843	30.1604	27.5754	31.099	29.8534	30.3828	28.5754	30.1604	28.7771	28.8682	29.4433	35880	10.061	2	CGTGIVGVFVK | Carbamidomethyl [C1],GCTDNMTLTVAR | Carbamidomethyl [C2],VAASIGNAQK
tr|A6QLB3|A6QLB3_BOVIN	tr|A6QLB3|A6QLB3_BOVIN ITGA2B protein OS=Bos taurus GN=ITGA2B PE=2 SV=1	ITGA2B	1	-1.63934	0.428309	0.744656	0.33396	27.9539	26.5165	28.4629	27.0608	29.362	26.5609	26.5165	28.5389	27.1604	27.7129	113701	1.06383	1	SIGTQTFQTFK
tr|F1MKB7|F1MKB7_BOVIN	tr|F1MKB7|F1MKB7_BOVIN Uncharacterized protein OS=Bos taurus GN=GSTO1 PE=3 SV=2	GSTO1	1	-1.88679	0.437331	0.481973	0.687524	31.6629	28.4629	32.1901	27.341	31.5296	29.0864	24.391	31.3828	27.2535	31.3303	27253	7.05394	1	LEALELNECVDHAPTLK | Carbamidomethyl [C9]
sp|P02666|CASB_BOVIN	sp|P02666|CASB_BOVIN Beta-casein OS=Bos taurus GN=CSN2 PE=1 SV=2	CSN2	2	6.53	0.254835	0.3242	0.0459222	29.2308	33.1604	28.2077	30.2759	27.1604	36.1068	29.8973	30.2759	29.1842	30.1604	25107	7.14286	1	FQSEEQQQTEDELQDK,FQSEEQQQTEDELQDK | Deamidated [Q14]
sp|Q6UC88|LYVE1_BOVIN	sp|Q6UC88|LYVE1_BOVIN Lymphatic vessel endothelial hyaluronic acid receptor 1 OS=Bos taurus GN=LYVE1 PE=1 SV=1	LYVE1	3	1.77	0.19939	0.00852732	0.133505	29.3828	25.019	28.2077	29.4234	28.2077	26.3066	29.7927	29.5014	29.5203	30.0349	35561	11.1801	1	IMGVTLVTK,LVGLTLASQDQVEEAR,SEEISILGPCR | Carbamidomethyl [C10]
tr|F1MMR8|F1MMR8_BOVIN	tr|F1MMR8|F1MMR8_BOVIN Uncharacterized protein OS=Bos taurus GN=NUDT5 PE=3 SV=1	NUDT5	3	1.21	0.393817	0.171279	0.373815	31.2759	31.2193	30.8234	31.3303	31.3303	30.9677	31.5754	32.0673	31.4334	30.9677	18648	23.2558	1	ELEEETGYK,GQSADGVAIIPVLQR,NTEQSIISEELIAEGK | Deamidated [Q4]
sp|A5PJI5|ASNA_BOVIN	sp|A5PJI5|ASNA_BOVIN ATPase ASNA1 OS=Bos taurus GN=ASNA1 PE=2 SV=1	ASNA1	2	-1.6129	0.441464	0.521156	0.651888	28.2535	27.4234	29.5014	28.8973	30.0349	28.341	29.1361	27.8385	27.7771	28.5754	38792	5.17241	1	LEETLPVIR,LPLLPHEVR
sp|P04975|CLCB_BOVIN	sp|P04975|CLCB_BOVIN Clathrin light chain B OS=Bos taurus GN=CLTB PE=1 SV=1	CLTB	3	-1.17647	0.304007	0.0941382	0.163578	30.2759	30.0349	29.8973	30.8973	30.2759	29.0864	30.8234	29.7613	30.3828	29.8973	25082	11.8421	2	DLEEWNQR,LTQEPESIR,VAQLCDFNPK | Carbamidomethyl [C5]
sp|Q3ZCJ8|CATC_BOVIN	sp|Q3ZCJ8|CATC_BOVIN Dipeptidyl peptidase 1 OS=Bos taurus GN=CTSC PE=2 SV=1	CTSC	1	-1.6129	0.437643	0.479642	0.624307	29.4823	26.3578	29.7292	24.5165	30.1604	26.341	29.8682	23.0526	22.5869	29.5203	51949	2.59179	2	NVHGINFVTPVR
tr|A4FUZ3|A4FUZ3_BOVIN	tr|A4FUZ3|A4FUZ3_BOVIN Proteasome (Prosome, macropain) 26S subunit, ATPase, 1 OS=Bos taurus GN=PSMC1 PE=1 SV=1	PSMC1	2	1.35	0.334714	0.12036	0.166978	28.9539	28.0084	28.6458	28.8973	29.6458	28.1604	29.3828	30.1604	29.3196	29.0608	49184	7.27273	1	APQETYADIGGLDNQIQEIK,AVANQTSATFLR
sp|P33097|AATC_BOVIN	sp|P33097|AATC_BOVIN Aspartate aminotransferase, cytoplasmic OS=Bos taurus GN=GOT1 PE=1 SV=3	GOT1	4	-1.20482	0.479144	0.641765	0.653608	30.4823	29.6798	30.5754	30.8234	30.8234	30.0349	30.6629	30.0349	30.6629	29.8829	46398	11.8644	1	LALGDDSPALQEK,ITWSNPPAQGAR,NLEYVATSIHEAVTK
sp|Q56JZ1|RL13_BOVIN	sp|Q56JZ1|RL13_BOVIN 60S ribosomal protein L13 OS=Bos taurus GN=RPL13 PE=2 SV=3	RPL13	5	1.22	0.157622	0.00400667	0.111756	30.4823	29.6458	29.6629	31.2759	30.0349	29.7927	31.1604	30.3828	30.6629	30.8973	24291	24.6446	2	TIGISVDPR,VATWFNQPAR,CTESLQANVQR | Carbamidomethyl [C1]
sp|P81623|ERP29_BOVIN	sp|P81623|ERP29_BOVIN Endoplasmic reticulum resident protein 29 OS=Bos taurus GN=ERP29 PE=1 SV=2	ERP29	3	-1.66667	0.358439	0.286594	0.440329	30.0349	28.4234	29.5573	31.2759	30.8234	28.8081	29.8973	29.7771	29.8385	29.2535	28806	10.8527	1	FDTQYPYGEK,LNMELSEK,QGQDNLASVK
sp|P63243|GBLP_BOVIN	sp|P63243|GBLP_BOVIN Guanine nucleotide-binding protein subunit beta-2-like 1 OS=Bos taurus GN=GNB2L1 PE=2 SV=3	GNB2L1	3	1.45	0.237345	0.0108585	0.143598	31.6198	29.8234	30.7453	32.13	31.4823	30.1604	32.5978	31.7453	32.3033	31.5296	35076	15.7729	1	LWDLTTGTTTR,TNHIGHTGYLNTVTVSPDGSLCASGGK | Carbamidomethyl [C22],YWLCAATGPSIK | Carbamidomethyl [C4]
sp|Q58DS7|PON2_BOVIN	sp|Q58DS7|PON2_BOVIN Serum paraoxonase/arylesterase 2 OS=Bos taurus GN=PON2 PE=2 SV=1	PON2	1	-1.26582	0.429664	0.950171	0.377471	29.0349	28.5014	29.8973	29.5014	29.8534	28.6798	29.5014	29.0864	29.2759	28.8682	39421	3.38983	1	FEEEENSLLHLK
tr|A6QNQ7|A6QNQ7_BOVIN	tr|A6QNQ7|A6QNQ7_BOVIN Elongation of very long chain fatty acids protein OS=Bos taurus GN=MGC139109 PE=2 SV=1	MGC139109	1	-50	0.424456	0.537866	0.588066	0	0	0	0	30.1604	22.632	23.0691	0	0	21.9672	31282	5.68182	1	HSVCDQGFYNGPVSK | Carbamidomethyl [C4]
tr|E1B9R3|E1B9R3_BOVIN	tr|E1B9R3|E1B9R3_BOVIN Uncharacterized protein OS=Bos taurus GN=UGGT1 PE=4 SV=2	UGGT1	3	1.53	0.351313	0.0704737	0.307388	28.0608	25.604	27.8973	28.7771	28.6458	26.8385	29.7453	28.3828	28.8682	28.4629	177690	2.37942	1	EQLDPDELETITMHK,IEYQFFEDR,IVPEWQDYDQEIK
tr|A5PJT7|A5PJT7_BOVIN	tr|A5PJT7|A5PJT7_BOVIN ECM1 protein OS=Bos taurus GN=ECM1 PE=2 SV=1	ECM1	6	1.17	0.288542	0.0319923	0.194782	32.3828	32.0348	32.0673	33.0673	32.8233	32.0348	32.933	33.0017	32.7849	32.8422	57636	12.9594	1	FCEAEFSVK | Carbamidomethyl [C2],DILTLDLSR,LDCAELVWEDSVTR | Carbamidomethyl [C3]
sp|P17690|APOH_BOVIN	sp|P17690|APOH_BOVIN Beta-2-glycoprotein 1 OS=Bos taurus GN=APOH PE=1 SV=4	APOH	9	-2.22222	0.403822	0.582657	0.234612	34.9848	33.8042	37.0266	35.0673	37.3067	34.1453	35.3892	35.1068	34.8974	35.4209	38252	44.3478	1	TCPKPDELPFSTVVPLK | Carbamidomethyl [C2],CSYTEDAQCIDGTIEIPK | Carbamidomethyl [C1 C9],FTCPLTGLWPINTLK | Carbamidomethyl [C3]
tr|F1MQI1|F1MQI1_BOVIN	tr|F1MQI1|F1MQI1_BOVIN Uncharacterized protein OS=Bos taurus GN=TLN2 PE=4 SV=2	TLN2	12	-2	0.432395	0.957962	0.634184	30.0349	28.2077	29.0084	29.6629	31.8608	28.5014	30.3828	29.1842	28.5014	28.8682	271478	5.78512	1	NPAAQQQLVQSCK | Carbamidomethyl [C12],TGDLPAFGECVGIASK | Carbamidomethyl [C10],NLATSLAELR
sp|P19483|ATPA_BOVIN	sp|P19483|ATPA_BOVIN ATP synthase subunit alpha, mitochondrial OS=Bos taurus GN=ATP5A1 PE=1 SV=1	ATP5A1	10	1.37	0.0547057	0.000335539	0.0241472	36.1827	32.9505	33.8974	36.4672	34.5412	33.5978	36.2011	36.2897	36.1453	35.6522	59719	20.0723	2	ILGADTSVDLEETGR,TGTAEVSSILEER,TSIAIDTIINQK
tr|Q2KIS4|Q2KIS4_BOVIN	tr|Q2KIS4|Q2KIS4_BOVIN Dehydrogenase/reductase (SDR family) member 1 OS=Bos taurus GN=DHRS1 PE=2 SV=1	DHRS1	1	-1.17647	0.433184	0.351176	0.46895	26.7129	0	27.5754	26.5463	27.8385	26.8385	26.9539	26.4551	27.1604	25.9316	34020	3.84615	1	FSSAETTEMSGK
sp|P02690|MYP2_BOVIN	sp|P02690|MYP2_BOVIN Myelin P2 protein OS=Bos taurus GN=PMP2 PE=1 SV=2	PMP2	6	-20	0.405261	0.872466	0.26615	28.8081	30.6629	29.4629	36.9197	30.5754	31.0349	29.1604	30.3828	30.2759	28.6458	14950	37.8788	1	LVSSENFDEYMK,LGQEFEETTADNR,ALGVGLATR
sp|P11179|ODO2_BOVIN	sp|P11179|ODO2_BOVIN Dihydrolipoyllysine-residue succinyltransferase component of 2-oxoglutarate dehydrogenase complex, mitochondrial OS=Bos taurus GN=DLST PE=1 SV=2	DLST	4	-1.66667	0.45159	0.788404	0.687615	31.0349	30.0349	32.1604	32.099	32.8233	30.9677	31.5754	30.8973	31.2759	31.099	48972	9.89011	2	VEGGTPLFTLR,TPAFAESVTEGDVR,GLVVPVIR
sp|Q5E9M1|PRAF3_BOVIN	sp|Q5E9M1|PRAF3_BOVIN PRA1 family protein 3 OS=Bos taurus GN=ARL6IP5 PE=2 SV=1	ARL6IP5	2	-1.2987	0.358974	0.284952	0.382825	31.1604	30.3828	31.2193	32.099	31.7453	30.2759	31.5296	30.8234	31.3828	30.8973	21666	10.1064	1	TPMGIVLDALEQQEETITK,TPMGIVLDALEQQEETITK | Deamidated [Q13]
sp|P81125|SNAA_BOVIN	sp|P81125|SNAA_BOVIN Alpha-soluble NSF attachment protein OS=Bos taurus GN=NAPA PE=1 SV=1	NAPA	5	1.3	0.153481	0.0029587	0.0905513	31.3303	28.2979	29.362	31.9677	30.2759	29.4032	31.8608	31.5296	30.9677	30.9677	33224	22.7119	2	LLEAHEEQNVDSYTEAVK,YEELFPAFSDSR,TIQGDEEDLR
sp|Q3SYX0|NDRG1_BOVIN	sp|Q3SYX0|NDRG1_BOVIN Protein NDRG1 OS=Bos taurus GN=NDRG1 PE=2 SV=1	NDRG1	2	1.38	0.265901	0.0173327	0.230462	30.6629	21.1946	21.654	30.9677	30.5754	23.9316	30.9677	30.7453	30.8973	30.3828	41627	7.55208	2	MADCGGLPQISQPAK | Carbamidomethyl [C4],TASGSSVTSLEGAR
tr|Q24JZ7|Q24JZ7_BOVIN	tr|Q24JZ7|Q24JZ7_BOVIN Succinyl-CoA:3-ketoacid-coenzyme A transferase OS=Bos taurus GN=OXCT1 PE=1 SV=1	OXCT1	7	-1.2987	0.215609	0.0147214	0.073587	30.5754	34.5978	31.5754	32.4083	32.4334	34.5978	31.0349	30.2759	30.9677	29.7927	56453	15	1	AVFDVDSK,FYTDPVEAVK,VVVTMEHSAK
tr|G3X736|G3X736_BOVIN	tr|G3X736|G3X736_BOVIN Uncharacterized protein OS=Bos taurus GN=COPS2 PE=4 SV=1	COPS2	1	1.23	0.289062	0.0300383	0.125013	30.8973	30.2759	28.7771	31.4823	29.2077	30.2759	31.6198	30.0349	30.3828	30.8234	52404	3.11111	1	IDQVNQLLELDHQK
tr|F1MWE0|F1MWE0_BOVIN	tr|F1MWE0|F1MWE0_BOVIN Uncharacterized protein OS=Bos taurus GN=PSMC3 PE=3 SV=2	PSMC3	3	1.34	0.0727399	0.000417378	0.0233616	30.7453	29.0608	29.5573	30.8234	29.8829	29.0864	30.8973	30.9677	30.8234	30.3828	51054	7.45614	1	LKPGDLVGVNK,MNVSPDVNYEELAR,VTHELQAMK
sp|A7MB35|ODPA_BOVIN	sp|A7MB35|ODPA_BOVIN Pyruvate dehydrogenase E1 component subunit alpha, somatic form, mitochondrial OS=Bos taurus GN=PDHA1 PE=2 SV=1	PDHA1	2	-1.96078	0.443796	0.946843	0.359572	29.4629	27.1604	29.5203	30.8234	30.8973	29.5203	29.8973	28.2535	28.611	28.2535	43387	6.66667	1	LEEGPPVTTVLTR,MVNSNLASVEELK
tr|Q56JW2|Q56JW2_BOVIN	tr|Q56JW2|Q56JW2_BOVIN Placenta-specific 8 OS=Bos taurus GN=PLAC8 PE=2 SV=1	PLAC8	1	1.69	0.309214	0.252299	0.066019	30.3828	29.7453	30.2759	28.8385	29.1115	31.8973	29.1842	30.4823	29.341	29.8973	11937	8.25688	1	YGIPGSICK | Carbamidomethyl [C8]
tr|Q3SYR8|Q3SYR8_BOVIN	tr|Q3SYR8|Q3SYR8_BOVIN Immunoglobulin J chain OS=Bos taurus GN=IGJ PE=1 SV=1	IGJ	3	-1.33333	0.212777	0.024197	0.141326	34.2897	33.1146	33.2193	34.7553	33.4823	32.3303	33.8974	33.8974	33.9848	32.7252	17857	24.8408	1	FVYHLSDLCK | Carbamidomethyl [C9],IIPSAEDPSQDIVER,MVETALTPDSCYPD | Carbamidomethyl [C11]
sp|O18778|PAHX_BOVIN	sp|O18778|PAHX_BOVIN Phytanoyl-CoA dioxygenase, peroxisomal OS=Bos taurus GN=PHYH PE=2 SV=2	PHYH	1	-33.3333	0.222499	0.061898	0.0211739	0	25.1015	26.9539	0	27.5754	0	19.2877	0	23.2535	0	38770	2.96736	1	NLVSDADIQR
sp|Q08D83|RTN3_BOVIN	sp|Q08D83|RTN3_BOVIN Reticulon-3 OS=Bos taurus GN=RTN3 PE=2 SV=1	RTN3	3	-1.25	0.426136	0.537672	0.356551	33.7047	32.7849	33.9848	33.9848	34.2897	32.8422	33.9848	33.4823	33.8042	33.2193	27455	10.5469	2	SEEGHPFK,SVIQAVQK,TQIDHYVGIAR
tr|A0A0A0MP92|A0A0A0MP92_BOVIN	tr|A0A0A0MP92|A0A0A0MP92_BOVIN Serpin A3-7 OS=Bos taurus GN=SERPINA3-7 PE=1 SV=1	SERPINA3	12	1.17	0.176562	0.00404766	0.114142	38.7111	38.3892	38.3892	39.6116	37.9742	38.1735	39.0773	39.0522	39.0006	39.2416	47015	29.2566	7	LTPETLTR,FSISSHYQLK,ETQSIIFLGK
sp|O46510|EPB42_BOVIN	sp|O46510|EPB42_BOVIN Erythrocyte membrane protein band 4.2 OS=Bos taurus GN=EPB42 PE=2 SV=3	EPB42	13	1.18	0.396427	0.254915	0.342236	33.5978	33.3568	33.0673	33.2193	31.4823	33.3568	32.933	33.8042	33.1453	33.3568	76616	21.5429	1	EDAVFLGNEAQR,WGNPVHVAR,APSSLALGK
tr|F1MYC9|F1MYC9_BOVIN	tr|F1MYC9|F1MYC9_BOVIN Uncharacterized protein OS=Bos taurus GN=SPTBN1 PE=4 SV=1	SPTBN1	71	1.31	0.124055	0.00181067	0.0714697	34.8516	32.13	33.1146	34.4209	33.7047	32.7454	34.6522	34.6522	34.4209	34.4823	274389	36.2675	2	TQTAIASEDMPNTLTEAEK,TQETPSAQMEGFLNR,LQALDTGWNELHK
sp|P01045|KNG2_BOVIN	sp|P01045|KNG2_BOVIN Kininogen-2 OS=Bos taurus GN=KNG2 PE=1 SV=1	KNG2	3	2.28	0.154852	0.00313112	0.0788888	35.7302	28.7453	33.4823	34.8974	31.3828	29.6798	34.9848	36.3067	36.4051	34.7047	68710	6.13893	1	ATVQVVGGLK,DSAQAATGQCTATVAK | Carbamidomethyl [C10] Deamidated [Q9],LNAEHDGTFYFK
sp|Q9TRY0|FKBP4_BOVIN	sp|Q9TRY0|FKBP4_BOVIN Peptidyl-prolyl cis-trans isomerase FKBP4 OS=Bos taurus GN=FKBP4 PE=1 SV=4	FKBP4	1	1.3	0.0800304	0.000604955	0.0330453	28.341	0	0	28.9539	17.3752	0	28.4234	28.2077	27.4234	28.0084	51529	3.05011	2	GEDLTEEEDGGIIR
sp|Q3MI00|DNJB1_BOVIN	sp|Q3MI00|DNJB1_BOVIN DnaJ homolog subfamily B member 1 OS=Bos taurus GN=DNAJB1 PE=2 SV=3	DNAJB1	1	-16.6667	0.358817	0.0667155	0.392125	21.3645	23.632	27.7771	0	28.2535	24.7389	20.6096	0	22.2535	0	38217	3.52941	1	VSLEEIYSGCTK | Carbamidomethyl [C10]
sp|Q9TR36|PIPNB_BOVIN	sp|Q9TR36|PIPNB_BOVIN Phosphatidylinositol transfer protein beta isoform OS=Bos taurus GN=PITPNB PE=1 SV=3	PITPNB	1	-50	0.440619	0.311844	0.528517	0	0	29.5934	28.2077	27.5754	21.5165	24.5165	0	0	0	31539	4.42804	1	ADEDPALFQSVK
tr|E1BAV2|E1BAV2_BOVIN	tr|E1BAV2|E1BAV2_BOVIN Uncharacterized protein OS=Bos taurus GN=HERC4 PE=4 SV=2	HERC4	1	-7.14286	0.296311	0.381523	0.0513229	27.4234	22.0691	31.6198	27.5754	30.9677	18.0951	27.5754	27.7129	27.7771	27.341	118588	1.41911	1	VIFVGEDAVDAGGVR
tr|F1MJ70|F1MJ70_BOVIN	tr|F1MJ70|F1MJ70_BOVIN Uncharacterized protein (Fragment) OS=Bos taurus GN=HSPA12A PE=4 SV=2	HSPA12A	5	1.27	0.308676	0.0274488	0.272684	31.3303	29.2308	30.5754	32.3568	31.6629	30.2759	32.0348	31.8973	32.0017	31.6629	74749	10.4012	2	ELSDQAGSEFENSDVR,SPLTYGVGVLNR,TPTTILLTPER
sp|P31836|NCAM1_BOVIN	sp|P31836|NCAM1_BOVIN Neural cell adhesion molecule 1 OS=Bos taurus GN=NCAM1 PE=1 SV=1	NCAM1	1	-3.22581	0.419133	0.392514	0.449884	25.1795	24.1015	25.604	28.9259	26.5754	24.7389	25.4862	25.3578	25.7129	25.5165	93893	1.52403	3	YLFSDDSSELTIR
sp|Q2YDE4|PSA6_BOVIN	sp|Q2YDE4|PSA6_BOVIN Proteasome subunit alpha type-6 OS=Bos taurus GN=PSMA6 PE=1 SV=1	PSMA6	7	1.13	0.403443	0.125339	0.431028	32.2478	31.3828	31.7453	32.0673	32.0673	31.8973	32.5296	32.3033	31.8608	31.8234	27399	31.7073	2	AINQGGLTSVAVR,DCAVIVTQK | Carbamidomethyl [C2],LLDSSTVTHLFK
sp|Q2TBX2|PFD3_BOVIN	sp|Q2TBX2|PFD3_BOVIN Prefoldin subunit 3 OS=Bos taurus GN=VBP1 PE=2 SV=1	VBP1	2	1.91	0.0280805	8.8481e-05	0.00580437	30.0349	25.632	26.2714	29.7453	27.6458	25.0608	30.3828	30.0349	30.0349	29.6285	22483	11.1675	2	DQFTTTEVNMAR,FLLADNLYCK | Carbamidomethyl [C9]
tr|G5E631|G5E631_BOVIN	tr|G5E631|G5E631_BOVIN Uncharacterized protein OS=Bos taurus GN=DDX3X PE=1 SV=1	DDX3X	2	1.45	0.377304	0.0724636	0.403034	27.9539	20.3101	26.9539	29.1604	27.7129	25.4234	29.5754	28.1115	28.4234	27.8973	73128	3.47958	1	SPILVATAVAAR,VGSTSENITQK
tr|F1N7Q7|F1N7Q7_BOVIN	tr|F1N7Q7|F1N7Q7_BOVIN Collagen alpha-2(IV) chain (Fragment) OS=Bos taurus GN=COL4A2 PE=4 SV=2	COL4A2	2	-1.53846	0.445414	0.86355	0.342561	30.0349	28.8385	31.8608	30.8234	31.099	28.8385	31.3828	29.341	30.4823	29.6798	161020	1.45455	1	AHNQDLGLAGSCLAR | Carbamidomethyl [C12],GTCHYYANK | Carbamidomethyl [C3]
tr|A7YW37|A7YW37_BOVIN	tr|A7YW37|A7YW37_BOVIN CD58 protein (Fragment) OS=Bos taurus GN=CD58 PE=2 SV=1	CD58	1	1.33	0.0933941	0.000767125	0.0383569	28.6798	0	18.1457	29.0084	0	0	28.6798	27.8385	28.2535	28.1115	28707	4.23077	1	GLSPSEAYVLK
sp|Q6Y1E2|PLP2_BOVIN	sp|Q6Y1E2|PLP2_BOVIN Proteolipid protein 2 OS=Bos taurus GN=PLP2 PE=2 SV=1	PLP2	1	1.32	0.424798	0.912333	0.223996	31.3303	31.8973	30.7453	31.7849	30.9677	32.3303	32.4823	30.8234	31.3828	31.3828	16645	8.55263	1	HTAAPTDPADGPV
tr|F1MCK2|F1MCK2_BOVIN	tr|F1MCK2|F1MCK2_BOVIN Uncharacterized protein OS=Bos taurus GN=AHNAK PE=1 SV=2	AHNAK	128	-1.23457	0.439107	0.632558	0.533398	37.3067	36.3892	37.3067	37.6116	37.9742	36.5412	37.8042	36.6787	37.1262	36.9197	586965	47.2605	1	GEGPEVDVNLPK,VDIDVPDVNIEGPDAK,VDIEAPDVSLEGPEGK
sp|Q3SWZ6|SBDS_BOVIN	sp|Q3SWZ6|SBDS_BOVIN Ribosome maturation protein SBDS OS=Bos taurus GN=SBDS PE=2 SV=1	SBDS	1	-1.28205	0.380377	0.487593	0.109649	29.0349	28.341	29.8973	29.5389	29.8973	27.7771	29.8534	28.8081	29.2759	29.1361	28718	3.6	1	DIATIVADK
tr|F1MPK6|F1MPK6_BOVIN	tr|F1MPK6|F1MPK6_BOVIN Uncharacterized protein (Fragment) OS=Bos taurus GN=TNXB PE=4 SV=2	TNXB	18	1.22	0.395989	0.0863298	0.424036	31.1604	28.2979	29.611	31.1604	31.8234	29.7927	30.8973	31.3828	31.4823	31.5296	NaN	7.39098	1	MNLYGFHDR,VGPISAIAVTEPAPR,GLAPGQEYQVTVR
tr|A4IFN6|A4IFN6_BOVIN	tr|A4IFN6|A4IFN6_BOVIN Sorting nexin OS=Bos taurus GN=SNX18 PE=1 SV=1	SNX18	1	1.61	0.145724	0.00195166	0.0727721	28.4629	26.7129	26.3066	28.2535	25.8142	25.8623	29.4032	27.7129	28.1604	27.7129	69178	1.91693	1	FPVISVPHLPEK
sp|P02548|NFL_BOVIN	sp|P02548|NFL_BOVIN Neurofilament light polypeptide OS=Bos taurus GN=NEFL PE=1 SV=3	NEFL	4	-20	0.364044	0.0666501	0.249168	25.4862	17.9882	24.7895	32.0673	0	21.002	25.5463	25.7389	25.8385	25.9539	62645	10.2703	1	EGLEETLR,LAAEDATNEK,EKEEAEAEAEAEAEAEAEEEEGAQEEEAAK
tr|G5E5V1|G5E5V1_BOVIN	tr|G5E5V1|G5E5V1_BOVIN Uncharacterized protein OS=Bos taurus GN=LOC100297594 PE=4 SV=1	LOC100297594	1	1.25	0.280162	0.0159405	0.210259	35.8516	34.0673	33.7047	35.2549	34.9848	34.3568	35.3236	34.9848	36.0872	35.1453	14478	6.42857	1	TLIYGDTSR
sp|P00829|ATPB_BOVIN	sp|P00829|ATPB_BOVIN ATP synthase subunit beta, mitochondrial OS=Bos taurus GN=ATP5B PE=1 SV=2	ATP5B	14	-1.47059	0.466657	0.978905	0.728411	34.1453	32.8792	34.4823	34.7553	35.4519	33.7047	34.6522	33.8042	33.8042	33.7047	56283	34.2803	1	LVLEVAQHLGESTVR,IPVGPETLGR,IPSAVGYQPTLATDMGTMQER
sp|P50227|ST1A1_BOVIN	sp|P50227|ST1A1_BOVIN Sulfotransferase 1A1 OS=Bos taurus GN=SULT1A1 PE=1 SV=2	SULT1A1	3	-1.47059	0.47945	0.622479	0.607025	34.1453	32.4581	34.4823	34.7047	34.9848	33.099	34.6522	33.3568	34.1453	33.3568	34183	12.5424	2	SLPEETVDHIVQR,THLPLALLPK,VHPDPGTWDSFLEK
sp|Q8SPX7|CRYL1_BOVIN	sp|Q8SPX7|CRYL1_BOVIN Lambda-crystallin homolog OS=Bos taurus GN=CRYL1 PE=2 SV=3	CRYL1	2	1.24	0.3079	0.0291165	0.2427	30.8234	28.1604	29.5573	30.9677	30.2759	29.6798	30.2759	31.3303	30.2759	30.7453	35071	8.09969	1	TFGPVPEFSGATAEK,VPDDAEHLAAR
sp|Q3SX40|PDLI7_BOVIN	sp|Q3SX40|PDLI7_BOVIN PDZ and LIM domain protein 7 OS=Bos taurus GN=PDLIM7 PE=2 SV=1	PDLIM7	3	1.28	0.374675	0.0653475	0.352358	29.7771	21.654	28.0084	30.1604	28.6798	27.0608	30.4823	28.9814	29.6798	29.0349	46433	9.19811	2	AFYMEEGAPYCEPDYEK | Carbamidomethyl [C11],DFNVPLSISR,GAIFCPPCYDVR | Carbamidomethyl [C5 C8]
tr|F1MSA6|F1MSA6_BOVIN	tr|F1MSA6|F1MSA6_BOVIN Uncharacterized protein OS=Bos taurus GN=KRT34 PE=3 SV=1	KRT34	1	-6.66667	0.473871	0.380426	0.620893	27.9539	25.7389	28.341	28.6458	32.8042	28.9539	27.8973	27.341	26.7129	27.5014	44726	2.8133	1	QLVESDINSLR
sp|Q17Q89|PFD6_BOVIN	sp|Q17Q89|PFD6_BOVIN Prefoldin subunit 6 OS=Bos taurus GN=PFDN6 PE=2 SV=1	PFDN6	1	1.5	0.137669	0.0019463	0.0395268	28.8385	26.5754	27.5754	28.7771	28.2077	26.5754	29.1842	29.2308	29.1115	28.6458	14555	9.30233	1	LEAQLTENNIVK
tr|G3X6N3|G3X6N3_BOVIN	tr|G3X6N3|G3X6N3_BOVIN Serotransferrin OS=Bos taurus GN=TF PE=1 SV=1	TF	53	1.1	0.211901	0.0116952	0.0631924	39.8631	38.9197	38.9472	39.8631	39.4861	39.4672	39.6287	39.8631	39.6787	39.4287	77665	60.9375	4	HSTVFDNLPNPEDR,FDEFFSAGCAPGSPR | Carbamidomethyl [C9],ELPDPQESIQR
sp|Q3SZJ0|ARLY_BOVIN	sp|Q3SZJ0|ARLY_BOVIN Argininosuccinate lyase OS=Bos taurus GN=ASL PE=2 SV=1	ASL	2	1.28	0.258291	0.010766	0.186286	28.1115	26.4394	26.8385	29.2979	27.9539	26.9539	29.2979	28.2535	28.5754	28.2077	52743	4.86258	1	DVLFPGYTHLQR,SSVDWQIGQLR
sp|Q2TA49|VASP_BOVIN	sp|Q2TA49|VASP_BOVIN Vasodilator-stimulated phosphoprotein OS=Bos taurus GN=VASP PE=2 SV=3	VASP	2	1.2	0.343189	0.0475451	0.269835	28.9814	27.5754	28.6458	28.5754	28.5754	28.0084	28.9259	29.2759	28.9814	28.5389	40463	6.26632	1	DESANQEESDAR,QEEASAGPVAPK
tr|G8JKW7|G8JKW7_BOVIN	tr|G8JKW7|G8JKW7_BOVIN Uncharacterized protein OS=Bos taurus GN=SERPINA3 PE=3 SV=1	SERPINA3	4	1.19	0.373476	0.0477766	0.238889	36.6787	36.8042	37.1262	37.9742	36.4823	36.4365	37.1262	37.6116	37.5412	37.7428	46344	23.0583	2	VLYSSEAFPTNFGDPEAAK,HTEQAEFHVSK,IFTDADLSGITGTADLVVSQVVHGTALDVDEEGTEGAAATGIGIEK
tr|F1N1S2|F1N1S2_BOVIN	tr|F1N1S2|F1N1S2_BOVIN Uncharacterized protein OS=Bos taurus GN=MAP1B PE=4 SV=2	MAP1B	3	-1.92308	0.436301	0.168966	0.418022	27.1604	0	24.1015	29.6629	27.7129	23.391	28.1115	26.7129	27.0608	26.5463	270271	1.54096	1	AIGNIELGIR,AVLDALLEGK,SSYYVVSGNDPAAEEPSR
tr|F1MMP5|F1MMP5_BOVIN	tr|F1MMP5|F1MMP5_BOVIN Inter-alpha-trypsin inhibitor heavy chain H1 OS=Bos taurus GN=ITIH1 PE=4 SV=1	ITIH1	18	1.12	0.370696	0.058624	0.370228	36.0059	35.0673	34.4209	34.7553	34.5412	34.7553	35.6253	35.3568	35.1068	35.2897	101237	16.4459	2	GSLVQASPANLEAAR,EVSFNVEIPK,AAISGENAGLVR
tr|G5E5T5|G5E5T5_BOVIN	tr|G5E5T5|G5E5T5_BOVIN Uncharacterized protein (Fragment) OS=Bos taurus GN=IGHM PE=1 SV=1	IGHM	4	-1.17647	0.277573	0.0757209	0.121453	36.0471	35.9634	35.5698	36.5121	35.4519	34.3568	36.1068	36.1641	36.1827	34.9417	NaN	14.91	1	AYSMLTITER,AEVLSPVVSVFVPPR,FWTFPEVLR
tr|F1MPE5|F1MPE5_BOVIN	tr|F1MPE5|F1MPE5_BOVIN Uncharacterized protein (Fragment) OS=Bos taurus GN=IPO5 PE=1 SV=2	IPO5	3	1.66	0.0644075	0.000386666	0.0115	28.9259	26.5754	27.341	28.9539	27.9539	26.1795	28.9539	29.1604	29.0608	29.6798	125019	2.7027	1	HIVENAVQK,ICDIAAELAR | Carbamidomethyl [C2],SLVEIADTVPK
tr|F2Z4F5|F2Z4F5_BOVIN	tr|F2Z4F5|F2Z4F5_BOVIN Uncharacterized protein OS=Bos taurus GN=DPP3 PE=1 SV=1	DPP3	5	1.39	0.235042	0.00777284	0.136715	30.4823	28.2077	29.4234	30.3828	29.7453	28.6798	31.1604	30.4823	30.1604	30.1604	82031	7.26027	1	LTFLEEEDK,FLEDGPELEK,FSTIASSYEECR | Carbamidomethyl [C11]
sp|Q3T0F5|RAB7A_BOVIN	sp|Q3T0F5|RAB7A_BOVIN Ras-related protein Rab-7a OS=Bos taurus GN=RAB7A PE=2 SV=1	RAB7A	5	1.41	0.369528	0.0707557	0.300325	32.3303	30.8973	32.0017	32.4083	32.2478	31.3303	33.4823	31.933	32.1604	33.0017	23544	27.0531	2	VIILGDSGVGK,ATIGADFLTK,NNIPYFETSAK
sp|P08760|KAD3_BOVIN	sp|P08760|KAD3_BOVIN GTP:AMP phosphotransferase AK3, mitochondrial OS=Bos taurus GN=AK3 PE=1 SV=3	AK3	2	-1.42857	0.486075	0.66132	0.595852	28.9539	27.8385	29.8682	29.8973	30.1604	29.2979	29.8682	28.2535	28.5014	28.611	25671	12.3348	1	GVLETFSGTETNK,TMGIDDLTGEPLVQR
sp|Q58D08|P5CR3_BOVIN	sp|Q58D08|P5CR3_BOVIN Pyrroline-5-carboxylate reductase 3 OS=Bos taurus GN=PYCRL PE=2 SV=1	PYCRL	4	-1.2987	0.434771	0.68464	0.469827	30.9677	29.5203	30.7453	31.2193	31.2759	30.3828	30.8234	30.0349	30.0349	30.8234	32035	16.2338	1	MAEAIAQGLIQAGK,ATAMSAVEAATCR | Carbamidomethyl [C12],GCCAGSYEAQLLR | Carbamidomethyl [C2 C3]
sp|P30932|CD9_BOVIN	sp|P30932|CD9_BOVIN CD9 antigen OS=Bos taurus GN=CD9 PE=2 SV=2	CD9	2	1.23	0.187898	0.00427665	0.114876	34.1453	32.684	33.4823	34.8042	33.3568	33.1604	34.8042	34.1453	34.4209	33.8974	25258	9.29204	1	FYEDTYNK,TRPCPEAIDEIFR | Carbamidomethyl [C4]
tr|F1N338|F1N338_BOVIN	tr|F1N338|F1N338_BOVIN Uncharacterized protein OS=Bos taurus GN=HADH PE=1 SV=1	HADH	4	-1.33333	0.507367	0.901417	0.756033	32.0673	31.1604	32.2193	32.6198	33.2193	31.933	32.5754	31.6629	31.3828	32.13	34391	13.0573	1	NPLFQPCPSLNK | Carbamidomethyl [C7],DTPGFIVNR,FILDGWHEMDSK
sp|P13620|ATP5H_BOVIN	sp|P13620|ATP5H_BOVIN ATP synthase subunit d, mitochondrial OS=Bos taurus GN=ATP5H PE=1 SV=2	ATP5H	1	1.33	0.442928	0.706418	0.375139	25.4234	26.8385	27.6458	27.6458	28.5389	27.6458	28.611	27.8385	28.4629	26.3578	18692	5.59006	1	SWNETLTSR
sp|Q3MHR3|DYL2_BOVIN	sp|Q3MHR3|DYL2_BOVIN Dynein light chain 2, cytoplasmic OS=Bos taurus GN=DYNLL2 PE=3 SV=1	DYNLL2	1	-4.16667	0.420782	0.0971642	0.452826	19.8269	27.341	29.8385	17.9316	30.1604	28.8973	0	23.1795	25.3578	24.019	10350	24.7191	1	NADMSEDMQQDAVDCATQAMEK | Carbamidomethyl [C15]
sp|Q95M18|ENPL_BOVIN	sp|Q95M18|ENPL_BOVIN Endoplasmin OS=Bos taurus GN=HSP90B1 PE=2 SV=1	HSP90B1	14	-1.36986	0.482592	0.798143	0.630003	33.3568	32.13	33.8974	33.8974	34.2897	32.7653	33.7047	32.9677	33.2193	33.2193	92426	21.8905	3	ELISNASDALDK,SILFVPTSAPR,GVVDSDDLPLNVSR
sp|Q9XTA2|PPCE_BOVIN	sp|Q9XTA2|PPCE_BOVIN Prolyl endopeptidase OS=Bos taurus GN=PREP PE=2 SV=1	PREP	1	-1.53846	0.501005	0.777993	0.666414	28.2077	26.7129	28.7771	29.4823	29.2979	27.8385	29.0864	27.6458	28.0084	27.6458	80641	1.83099	2	LINIDFTDPEESR
sp|A5PK65|DOPD_BOVIN	sp|A5PK65|DOPD_BOVIN D-dopachrome decarboxylase OS=Bos taurus GN=DDT PE=3 SV=1	DDT	3	-1.33333	0.431372	0.292177	0.439268	32.7849	31.099	32.1604	33.0832	32.9153	31.6198	32.8792	32.2193	31.8608	31.7453	12877	30.5085	1	KGTVMTFL,LCAATAAILSKPEDR | Carbamidomethyl [C2],PFVELDTSLPAGR
sp|Q2NL31|MTNA_BOVIN	sp|Q2NL31|MTNA_BOVIN Methylthioribose-1-phosphate isomerase OS=Bos taurus GN=MRI1 PE=2 SV=1	MRI1	2	1.23	0.283793	0.0199605	0.245463	30.3828	29.341	30.1604	30.8973	29.7927	29.6964	31.2759	30.5754	30.4823	30.1604	37826	8.37989	1	EIVIEERPDQELTDVNGVR,VGTYQLAIAAK
sp|Q0VCY7|SRSF1_BOVIN	sp|Q0VCY7|SRSF1_BOVIN Serine/arginine-rich splicing factor 1 OS=Bos taurus GN=SRSF1 PE=2 SV=1	SRSF1	2	1.21	0.271917	0.0134483	0.152275	29.8973	28.1115	28.611	30.7453	29.2979	29.0349	30.8234	29.8973	29.4823	29.6964	27744	8.06452	1	DIEDVFYK,EAGDVCYADVYR | Carbamidomethyl [C6]
sp|Q9N0V4|GSTM1_BOVIN	sp|Q9N0V4|GSTM1_BOVIN Glutathione S-transferase Mu 1 OS=Bos taurus GN=GSTM1 PE=1 SV=3	GSTM1	12	-1.40845	0.425005	0.299852	0.354128	35.8746	33.9848	35.0266	36.2549	35.9197	34.7047	35.9634	34.6522	35.0673	34.7553	25635	46.789	3	VDILENQVMDVR,QYSVGDAPDYDR,LLLEYTDTNYEER
sp|Q56JY0|HIKES_BOVIN	sp|Q56JY0|HIKES_BOVIN Protein Hikeshi OS=Bos taurus PE=2 SV=1		1	0	0.439906	0.24906	0.301747	0	0	0	16.2696	28.611	17.1946	0	0	0	0	21653	4.56853	1	LAQNPLFWK
tr|A0JN43|A0JN43_BOVIN	tr|A0JN43|A0JN43_BOVIN Family with sequence similarity 62 (C2 domain containing), member A OS=Bos taurus GN=FAM62A PE=2 SV=1	FAM62A	10	-1.36986	0.475836	0.956447	0.43149	32.5754	31.5754	33.3568	32.8233	33.7047	31.9677	32.6629	32.3568	33.0832	32.2478	123027	11.3924	1	LLAETVAPAVR,AVYSTNCPVWEQAFR | Carbamidomethyl [C7],LTHSDSPPEAPAGPLGQVK
sp|Q3SZ90|RL13A_BOVIN	sp|Q3SZ90|RL13A_BOVIN 60S ribosomal protein L13a OS=Bos taurus GN=RPL13A PE=2 SV=3	RPL13A	2	1.43	0.422461	0.0765983	0.416735	30.7453	28.6798	29.7613	30.6629	30.3828	29.5934	31.5754	30.2759	31.2759	29.6798	23523	9.35961	1	MVVPAALK,YQAVTATLEEK
sp|Q5E966|EIF3I_BOVIN	sp|Q5E966|EIF3I_BOVIN Eukaryotic translation initiation factor 3 subunit I OS=Bos taurus GN=EIF3I PE=2 SV=1	EIF3I	1	-1.36986	0.479794	0.31167	0.537775	24.3239	0	25.7129	24.2535	24.7895	22.417	24.976	23.5165	24.632	23.8385	36473	3.69231	1	HVLTGSADNSCR | Carbamidomethyl [C11]
sp|Q148G7|DCTN6_BOVIN	sp|Q148G7|DCTN6_BOVIN Dynactin subunit 6 OS=Bos taurus GN=DCTN6 PE=2 SV=1	DCTN6	1	-1.13636	0.431841	0.146065	0.308217	26.4234	22.2244	21.895	26.9539	27.4234	25.5754	26.9539	25.6595	26.1214	25.5463	20675	5.26316	1	IGDNNVIESK
sp|Q08E20|ESTD_BOVIN	sp|Q08E20|ESTD_BOVIN S-formylglutathione hydrolase OS=Bos taurus GN=ESD PE=2 SV=1	ESD	4	1.3	0.251191	0.00827705	0.162347	31.6198	29.2077	30.0349	31.7047	31.099	29.8829	32.099	31.1604	31.6198	31.3828	31548	18.7943	1	AFTGYLGTDQSK,WEAYDATYLVK,FAVYLPPK
sp|P43033|LIS1_BOVIN	sp|P43033|LIS1_BOVIN Platelet-activating factor acetylhydrolase IB subunit alpha OS=Bos taurus GN=PAFAH1B1 PE=1 SV=2	PAFAH1B1	1	1.79	0.158983	0.00202955	0.0672007	28.3828	0	0	29.1842	21.0691	0	29.4629	27.341	29.0349	28.0084	46613	2.68293	2	VWDYETGDFER
sp|Q76LV1|HS90B_BOVIN	sp|Q76LV1|HS90B_BOVIN Heat shock protein HSP 90-beta OS=Bos taurus GN=HSP90AB1 PE=2 SV=3	HSP90AB1	3	-1.19048	0.383806	0.0782773	0.380458	30.8973	31.1604	31.6629	31.3828	32.2193	31.8234	31.7047	30.5754	30.8234	30.9677	83252	5.1105	1	ADLVNNLGTIAK,HLEINPDHPIVETLR,LGIHEDSTNR
sp|Q3B7M5|LASP1_BOVIN	sp|Q3B7M5|LASP1_BOVIN LIM and SH3 domain protein 1 OS=Bos taurus GN=LASP1 PE=2 SV=1	LASP1	8	-1.25	0.420212	0.293046	0.340093	32.2759	30.9677	32.4083	32.684	32.5754	30.8973	32.7454	31.5296	32.2478	31.7047	29677	29.6154	1	QQSELQSQVR,TQDQISNIK,QSFTMVADTPENLR
tr|E1BM58|E1BM58_BOVIN	tr|E1BM58|E1BM58_BOVIN Uncharacterized protein (Fragment) OS=Bos taurus GN=PRX PE=4 SV=2	PRX	12	-33.3333	0.412082	0.150597	0.189997	26.8385	23.8385	0	33.9848	24.3239	27.341	26.7129	26.2714	24.976	26.9539	144180	14.7686	1	LPEVQLPK,FTAPQVELVGPR,IPSFGIGVSPPEVK
sp|Q05B57|OTU1_BOVIN	sp|Q05B57|OTU1_BOVIN Ubiquitin thioesterase OTU1 OS=Bos taurus GN=YOD1 PE=2 SV=1	YOD1	3	1.3	0.478601	0.372166	0.685029	29.4032	29.4234	29.1115	29.4823	28.9539	29.3196	28.9814	30.6629	29.3828	29.3196	38021	7.75862	1	ETLPVLAR,GLTGQAEAR,TNEEYCDWIK | Carbamidomethyl [C6]
sp|Q148N0|ODO1_BOVIN	sp|Q148N0|ODO1_BOVIN 2-oxoglutarate dehydrogenase, mitochondrial OS=Bos taurus GN=OGDH PE=2 SV=1	OGDH	3	1.13	0.245609	0.0234532	0.0269571	29.8973	27.8973	27.341	30.5754	28.6458	29.5934	30.3828	29.0084	28.7771	29.2759	115807	3.51906	1	AGPLVEAQPNVDK,DMVEQVAITR,LVEDHLAVQSLIR
tr|E1BGA0|E1BGA0_BOVIN	tr|E1BGA0|E1BGA0_BOVIN Uncharacterized protein OS=Bos taurus GN=ITGA7 PE=3 SV=2	ITGA7	2	1.46	0.376019	0.115983	0.126642	27.8973	26.2714	28.7453	28.1115	28.5014	26.7129	29.1604	28.4629	29.2979	28.4629	124581	2.02287	1	ICQSNLQLVQAR | Carbamidomethyl [C2],VDIDQGADVQK
sp|Q3SZA5|SPSY_BOVIN	sp|Q3SZA5|SPSY_BOVIN Spermine synthase OS=Bos taurus GN=SMS PE=2 SV=1	SMS	1	-50	0.444933	0.933504	0.184231	20.9316	17.5356	0	26.7129	19.1457	19.265	20.1946	0	18.8423	0	41224	3.56164	2	VVYDEDSPYQNIK
tr|Q2KII3|Q2KII3_BOVIN	tr|Q2KII3|Q2KII3_BOVIN Hepatitis A virus cellular receptor 1 N-terminal domain containing protein OS=Bos taurus GN=MGC137099 PE=2 SV=1	MGC137099	2	1.11	0.354471	0.0500889	0.168261	31.7453	31.3303	29.8973	31.4823	29.3828	30.8973	30.9677	31.5754	31.0349	31.3303	14908	17.5573	1	EDIIQTDGYK,NADPSDSGLYCCR | Carbamidomethyl [C11 C12]
sp|P13135|CPNS1_BOVIN	sp|P13135|CPNS1_BOVIN Calpain small subunit 1 OS=Bos taurus GN=CAPNS1 PE=2 SV=1	CAPNS1	2	1.28	0.372325	0.0478874	0.298296	32.9505	31.2193	32.4083	32.9505	32.8792	31.8608	33.7047	32.7047	33.2048	32.7454	27931	9.5057	1	TDGFGIDTCR | Carbamidomethyl [C9],THYSNIEANESEEVR
sp|P54228|CTHL6_BOVIN	sp|P54228|CTHL6_BOVIN Cathelicidin-6 OS=Bos taurus GN=CATHL6 PE=1 SV=1	CATHL6	1	1.21	0.461321	0.414157	0.547123	29.7613	28.1115	29.4823	24.976	29.0864	30.0349	28.0084	29.2535	28.4234	29.4823	17852	7.59494	1	QCVGTVTLDAVK | Carbamidomethyl [C2]
sp|Q9TTE1|SPA31_BOVIN	sp|Q9TTE1|SPA31_BOVIN Serpin A3-1 OS=Bos taurus GN=SERPINA3-1 PE=1 SV=3	SERPINA3	4	1.13	0.172139	0.00236488	0.00847185	33.9848	33.9848	33.9848	34.3568	33.8974	33.4823	34.2897	34.4209	34.4823	34.2193	46236	11.1922	1	FIEDAQVLYSSEAFPTNFR,SNYELNDILSQLGIR,TELVLVNYIYFK
sp|A6QLP2|SAHH3_BOVIN	sp|A6QLP2|SAHH3_BOVIN Adenosylhomocysteinase 3 OS=Bos taurus GN=AHCYL2 PE=1 SV=1	AHCYL2	1	-1.0101	0.520392	0.909737	0.782674	27.0608	22.9134	27.7129	25.4862	29.0349	27.5014	27.2535	28.0084	28.0608	25.8142	66774	2.29133	1	LCVPAMNVNDSVTK | Carbamidomethyl [C2]
sp|P68103|EF1A1_BOVIN	sp|P68103|EF1A1_BOVIN Elongation factor 1-alpha 1 OS=Bos taurus GN=EEF1A1 PE=1 SV=1	EEF1A1	7	-1.2987	0.495451	0.528659	0.616823	35.8974	34.6522	35.78	36.3067	36.5412	35.1453	36.2193	35.3892	35.3892	35.5978	50141	15.1515	2	IGGIGTVPVGR,LPLQDVYK,YYVTIIDAPGHR
sp|Q3MHR0|LYPA1_BOVIN	sp|Q3MHR0|LYPA1_BOVIN Acyl-protein thioesterase 1 OS=Bos taurus GN=LYPLA1 PE=2 SV=1	LYPLA1	1	-1.36986	0.480516	0.572109	0.563311	29.7771	28.0608	29.0608	29.8081	30.2759	28.8081	29.8081	28.6798	29.1604	28.7771	24595	5.65217	1	ASFPQGPIGGVNR
sp|Q2TBQ5|RL7A_BOVIN	sp|Q2TBQ5|RL7A_BOVIN 60S ribosomal protein L7a OS=Bos taurus GN=RPL7A PE=2 SV=3	RPL7A	2	1.19	0.395274	0.0517901	0.248176	31.2759	29.8973	30.5754	32.0673	31.0349	30.8973	32.2478	31.0349	31.2193	31.099	30025	9.02256	1	AGVNTVTTLVENK,NFGIGQDIQPK
sp|P19034|APOC2_BOVIN	sp|P19034|APOC2_BOVIN Apolipoprotein C-II OS=Bos taurus GN=APOC2 PE=1 SV=2	APOC2	1	1.15	0.465265	0.11958	0.461515	30.7453	31.2759	29.8081	30.8973	29.7453	30.1604	30.6629	31.1604	31.1604	30.6629	11061	8.91089	1	TYLPAVDEK
tr|Q3SX33|Q3SX33_BOVIN	tr|Q3SX33|Q3SX33_BOVIN Thy-1 cell surface antigen OS=Bos taurus GN=THY1 PE=2 SV=1	THY1	3	-1.36986	0.466931	0.446796	0.570103	34.3568	32.9848	33.9848	34.9848	35.1453	33.3568	34.8516	33.7047	33.9848	33.7047	18012	26.087	1	LSGPNPSVSNK,VTSLTACLVNQSLR | Carbamidomethyl [C7],WVLSGSNGVTRPEYSSR | Deamidated [N7]
sp|Q17QN6|EM55_BOVIN	sp|Q17QN6|EM55_BOVIN 55 kDa erythrocyte membrane protein OS=Bos taurus GN=MPP1 PE=1 SV=1	MPP1	2	-1.17647	0.513466	0.891066	0.680513	27.6458	25.3239	27.8385	29.6458	28.2535	26.1214	28.8385	20.417	27.0608	29.4234	52184	4.93562	1	TLVLIGASGVGR,VTEEPMGITLK
sp|P38409|GNA11_BOVIN	sp|P38409|GNA11_BOVIN Guanine nucleotide-binding protein subunit alpha-11 OS=Bos taurus GN=GNA11 PE=2 SV=2	GNA11	1	-1.38889	0.502065	0.980905	0.678222	28.5014	27.9539	29.4823	29.8682	30.0349	28.4629	29.6458	28.1604	28.7453	28.8973	42070	4.17827	1	IATSGYLPTQQDVLR
sp|Q2TBU0|HPT_BOVIN	sp|Q2TBU0|HPT_BOVIN Haptoglobin OS=Bos taurus GN=HP PE=2 SV=1	HP	1	1.82	0.495517	0.820556	0.425201	29.7129	28.5389	33.7047	29.2077	32.3568	31.3303	28.2979	34.4209	33.099	31.933	44859	2.24439	1	HYEGVDAPK
sp|Q03763|DSG1_BOVIN	sp|Q03763|DSG1_BOVIN Desmoglein-1 OS=Bos taurus GN=DSG1 PE=1 SV=1	DSG1	5	-2.5641	0.302011	0.0156003	0.148307	26.019	26.4862	31.8973	25.9316	27.8973	30.4823	26.0813	25.2891	25.391	25.1015	112242	4.88974	2	QEPSDSPMFIINR,TMNNFLDR,IHSDCAANQQVTYR | Carbamidomethyl [C5]
tr|A7E3S8|A7E3S8_BOVIN	tr|A7E3S8|A7E3S8_BOVIN Heat shock 70kD protein binding protein OS=Bos taurus GN=ST13 PE=2 SV=1	ST13	3	1.32	0.144051	0.00105702	0.0391489	32.1604	30.4823	31.2759	32.684	31.4334	30.4823	32.7653	32.3828	32.4581	32.0348	41445	10.0271	1	AIDLFTDAIK,AIEINPDSAQPYK,VAAIDALNDGELQK
sp|P02081|HBBF_BOVIN	sp|P02081|HBBF_BOVIN Hemoglobin fetal subunit beta OS=Bos taurus PE=1 SV=1		5	1.7	0.478876	0.316127	0.283372	35.2193	34.5978	32.5527	34.2897	30.3828	34.7553	35.6522	32.3568	32.7252	35.8974	15859	38.6207	1	AAVTSLFAK,GAFASLSELHCDK | Carbamidomethyl [C11],VLDSFCEGLK | Carbamidomethyl [C6]
sp|Q2TBV3|ETFB_BOVIN	sp|Q2TBV3|ETFB_BOVIN Electron transfer flavoprotein subunit beta OS=Bos taurus GN=ETFB PE=1 SV=3	ETFB	3	-1.75439	0.487222	0.788126	0.360097	29.0349	26.5754	28.8385	30.0349	29.8829	28.6458	29.2308	28.2077	28.0608	27.5754	27699	10.9804	1	AGDLGVDLTSK,TGVVTDGVK,VDLVLLGK
sp|P10522|MYP0_BOVIN	sp|P10522|MYP0_BOVIN Myelin protein P0 OS=Bos taurus GN=MPZ PE=1 SV=2	MPZ	6	-100	0.461258	0.393223	0.352146	28.1115	27.7129	29.5389	38.0773	29.362	28.3828	29.1604	28.1115	29.6629	30.0349	27451	20.1613	1	GQPYIDEVGTFK,IQWVGDPHR,DAISIFHYAK
tr|E1BL26|E1BL26_BOVIN	tr|E1BL26|E1BL26_BOVIN Uncharacterized protein OS=Bos taurus GN=RNF123 PE=4 SV=2	RNF123	3	1.3	0.344217	0.0308157	0.127288	29.4823	28.2535	28.341	28.611	29.0084	27.8973	29.1604	29.8973	28.8081	29.4823	148288	2.05636	1	ATIVSVEDWDK,DILAELSK,LLSDYLHR
sp|Q28205|TBCD_BOVIN	sp|Q28205|TBCD_BOVIN Tubulin-specific chaperone D OS=Bos taurus GN=TBCD PE=1 SV=1	TBCD	1	-8.33333	0.421841	0.0726777	0.40811	0	21.1946	25.6595	19.8113	27.2535	24.391	19.8269	0	21.6971	0	133013	1.08424	2	ELLGHLPAVLADR
tr|Q3SX47|Q3SX47_BOVIN	tr|Q3SX47|Q3SX47_BOVIN Heterogeneous nuclear ribonucleoprotein C (C1/C2) OS=Bos taurus GN=HNRPC PE=2 SV=1	HNRPC	2	-1.88679	0.536099	0.996331	0.695145	28.8081	26.7129	30.4823	29.8973	30.6629	28.1604	30.1604	28.5389	28.5389	28.1115	32427	7.14286	1	SEEEQSSSSLK,VDSLLESLEK
sp|Q5KR48|TPM2_BOVIN	sp|Q5KR48|TPM2_BOVIN Tropomyosin beta chain OS=Bos taurus GN=TPM2 PE=2 SV=1	TPM2	7	1.41	0.166286	0.00155322	0.06411	35.8974	32.5296	33.9848	35.8516	34.0673	33.0673	36.4823	35.1453	35.4519	35.4209	32836	21.831	5	IQLVEEELDR,LVILEGELER,ATDAEADVASLNR
sp|P17697|CLUS_BOVIN	sp|P17697|CLUS_BOVIN Clusterin OS=Bos taurus GN=CLU PE=1 SV=1	CLU	9	1.13	0.384842	0.323929	0.0500208	33.9848	32.7047	33.8974	34.0673	33.2193	34.2897	34.0673	33.5978	33.4823	33.5978	51114	21.6401	1	LLLSSLEEAK,LYDQLLQSYQQK,EQSHVMDVMEDSFTR
sp|P80227|ACPH_BOVIN	sp|P80227|ACPH_BOVIN Acylamino-acid-releasing enzyme OS=Bos taurus GN=APEH PE=1 SV=2	APEH	5	1.12	0.322012	0.0280024	0.0928999	32.1604	31.0349	31.099	31.6198	30.4823	31.3828	31.3828	32.0673	31.2193	31.5754	81093	9.31507	1	QVLLSEPEEAAALYR,SFNLSALEK,TVHTEWTQR
sp|P20072|ANXA7_BOVIN	sp|P20072|ANXA7_BOVIN Annexin A7 OS=Bos taurus GN=ANXA7 PE=1 SV=2	ANXA7	4	1.48	0.210309	0.00405863	0.101631	30.8973	27.0608	29.0864	30.6629	29.4433	27.8385	31.3303	30.5754	30.8973	30.1604	49940	9.28726	1	SEIDLVQIK,GAGTDDSTLVR,CYQSEFGR | Carbamidomethyl [C1]
sp|Q3ZCL8|SH3L3_BOVIN	sp|Q3ZCL8|SH3L3_BOVIN SH3 domain-binding glutamic acid-rich-like protein 3 OS=Bos taurus GN=SH3BGRL3 PE=3 SV=1	SH3BGRL3	2	1.2	0.356811	0.0303325	0.292318	32.2759	30.5754	31.4823	32.3033	32.0017	31.2759	32.5978	32.0673	32.5527	31.7453	10438	19.3548	2	SQQSEVTR,VYSTSVTGSR
sp|Q5E956|TPIS_BOVIN	sp|Q5E956|TPIS_BOVIN Triosephosphate isomerase OS=Bos taurus GN=TPI1 PE=2 SV=3	TPI1	11	-1.36986	0.511165	0.55178	0.617376	34.2897	32.9677	34.1453	34.8042	35.2193	33.4823	34.5412	33.8042	34.2193	33.8042	26689	39.759	1	HVFGESDELIGQK,IIYGGSVTGATCK | Carbamidomethyl [C12],SNVSDAVAQSAR
tr|F1MBS3|F1MBS3_BOVIN	tr|F1MBS3|F1MBS3_BOVIN Transforming growth factor-beta-induced protein ig-h3 (Fragment) OS=Bos taurus GN=TGFBI PE=4 SV=2	TGFBI	10	-1.28205	0.450079	0.219637	0.35548	33.3568	31.9677	33.0017	33.8974	33.8042	31.8234	33.8042	32.3568	32.8792	33.3568	72251	22.6929	1	YLYHGQTLDTLGGR,ILGDPEALR,DLLNNHILK
tr|F1MVB0|F1MVB0_BOVIN	tr|F1MVB0|F1MVB0_BOVIN Uncharacterized protein OS=Bos taurus GN=MPO PE=1 SV=1	MPO	2	3.27	0.322576	0.176791	0.0434985	26.8385	27.0608	25.4862	25.1015	25.9089	29.8973	26.1604	26.4707	24.391	27.1604	81907	2.64256	1	DHGLPGYNAWR,NNIFMSNR | Oxidation [M5]
tr|E1BGW2|E1BGW2_BOVIN	tr|E1BGW2|E1BGW2_BOVIN Histone H2B OS=Bos taurus GN=HIST1H2BJ PE=3 SV=1	HIST1H2BJ	1	-1.5625	0.527202	0.642521	0.667082	32.3303	31.6198	32.3303	34.2193	33.8042	32.0017	33.3568	31.2759	32.8422	32.5978	13874	7.14286	2	ESYSIYVYK
tr|A6QLZ0|A6QLZ0_BOVIN	tr|A6QLZ0|A6QLZ0_BOVIN Galectin OS=Bos taurus GN=LGALS3 PE=1 SV=1	LGALS3	2	-1.40845	0.489902	0.57832	0.451936	33.1753	31.6629	34.2193	33.8974	33.8042	31.9677	33.9848	32.3033	33.2048	33.0832	27646	8.30189	1	GNDVAFHFNPR,IQVLVEPDHFK
sp|Q0VCA5|SAMH1_BOVIN	sp|Q0VCA5|SAMH1_BOVIN Deoxynucleoside triphosphate triphosphohydrolase SAMHD1 OS=Bos taurus GN=SAMHD1 PE=2 SV=1	SAMHD1	1	-50	0.45497	0.279595	0.178796	0	0	26.5463	21.3645	0	20.7796	0	0	0	0	68239	2.20713	2	ADDHIEITGSAGR
tr|Q2TA22|Q2TA22_BOVIN	tr|Q2TA22|Q2TA22_BOVIN Acyl-CoA synthetase long-chain family member 6 OS=Bos taurus GN=ACSL6 PE=2 SV=1	ACSL6	1	2.46	0.480382	0.201174	0.413574	27.2535	0	0	0	20.1946	0	27.5014	26.3239	0	26.7129	78042	1.86514	1	GIEGTYAELCTNK | Carbamidomethyl [C10]
tr|F1MWX8|F1MWX8_BOVIN	tr|F1MWX8|F1MWX8_BOVIN Uncharacterized protein OS=Bos taurus GN=JSP.1 PE=3 SV=1	JSP	1	1.64	0.490799	0.407061	0.471882	28.5754	19.8113	26.7129	23.7389	24.5165	18.9024	29.7453	20.417	22.2535	23.2535	41025	4.14365	1	WVEQEGPEYWDQETR
tr|A2VDX0|A2VDX0_BOVIN	tr|A2VDX0|A2VDX0_BOVIN TWF2 protein OS=Bos taurus GN=TWF2 PE=2 SV=1	TWF2	1	-1.26582	0.535038	0.870132	0.788092	28.6798	27.9539	29.2535	29.3828	29.6629	28.7129	29.2979	28.3828	28.341	28.8682	39564	5.44413	2	ETIELVHTEPTDVAQLPSR
tr|E1BIK4|E1BIK4_BOVIN	tr|E1BIK4|E1BIK4_BOVIN C-X-C motif chemokine OS=Bos taurus GN=PPBP PE=3 SV=1	PPBP	1	-5.88235	0.428177	0.0691854	0.396368	0	28.2535	30.3828	22.4923	29.8829	28.4629	0	25.217	25.019	0	12912	14.2857	1	TISGIPSSNIQSLEVNR
tr|F6RJY8|F6RJY8_BOVIN	tr|F6RJY8|F6RJY8_BOVIN Uncharacterized protein OS=Bos taurus GN=TIMM13 PE=4 SV=1	TIMM13	2	-1.21951	0.515349	0.36174	0.556147	28.0084	28.6798	28.341	29.2077	29.6798	29.1115	29.362	26.3745	28.4629	28.341	16172	16.5563	1	LDPGLIMEQVK,VQIAVANAQELLQR
sp|P61085|UBE2K_BOVIN	sp|P61085|UBE2K_BOVIN Ubiquitin-conjugating enzyme E2 K OS=Bos taurus GN=UBE2K PE=1 SV=3	UBE2K	1	-1.78571	0.528213	0.67746	0.689718	26.5609	24.3239	26.9539	27.7771	28.0608	25.5754	26.9539	26.5165	26.8385	24.976	22406	6	1	VDLVDENFTELR
sp|Q05204|LAMP1_BOVIN	sp|Q05204|LAMP1_BOVIN Lysosome-associated membrane glycoprotein 1 OS=Bos taurus GN=LAMP1 PE=1 SV=2	LAMP1	1	1.25	0.443448	0.0959033	0.426641	29.4629	27.4234	28.9539	29.4629	29.5573	28.4629	30.0349	29.2077	30.0349	29.0349	44153	2.20049	1	TVESATDIK
sp|Q3SYV4|CAP1_BOVIN	sp|Q3SYV4|CAP1_BOVIN Adenylyl cyclase-associated protein 1 OS=Bos taurus GN=CAP1 PE=2 SV=3	CAP1	10	1.19	0.489375	0.162572	0.302552	33.2193	32.2478	33.4823	33.4823	33.5978	32.7047	33.8974	33.4823	33.9848	33.1604	51272	28.178	2	SALFAQINQGESITHALK,NSLDCEIVSAK | Carbamidomethyl [C5],KEPALLELEGK
tr|A6QLL8|A6QLL8_BOVIN	tr|A6QLL8|A6QLL8_BOVIN Fructose-bisphosphate aldolase OS=Bos taurus GN=ALDOA PE=1 SV=1	ALDOA	17	-1.21951	0.483388	0.490047	0.540804	36.1262	34.7553	36.0872	35.9848	36.3067	35.1068	36.2193	35.3236	35.6522	35.6522	39436	50.8242	1	GILAADESTGSIAK,YSHEEIAMATVTALR,IGEHTPSSLAIMENANVLAR
sp|P33046|CTHL4_BOVIN	sp|P33046|CTHL4_BOVIN Cathelicidin-4 OS=Bos taurus GN=CATHL4 PE=1 SV=1	CATHL4	4	1.25	0.381746	0.309508	0.113145	34.2193	33.7047	33.9848	33.1453	33.5978	34.8974	33.3568	33.8042	33.5978	34.2897	16479	22.9167	3	LLELDPPPK,AVDQLNELSSEANLYR,DNEDLGTR
sp|Q2TA40|NP1L4_BOVIN	sp|Q2TA40|NP1L4_BOVIN Nucleosome assembly protein 1-like 4 OS=Bos taurus GN=NAP1L4 PE=2 SV=1	NAP1L4	2	-1.5625	0.466554	0.303654	0.468297	30.3828	28.5754	30.2759	31.6198	30.9677	29.3828	30.5754	29.8973	29.8973	30.0349	43985	5.44041	2	EAAAAEEPAPR,FYEEVHDLER
sp|P85521|C163A_BOVIN	sp|P85521|C163A_BOVIN Scavenger receptor cysteine-rich type 1 protein M130 OS=Bos taurus GN=CD163 PE=1 SV=2	CD163	1	-1.1236	0.507366	0.65404	0.486917	28.1604	26.7129	28.7129	28.3828	28.5389	26.5754	29.5014	26.2535	27.5014	28.1115	121806	1.24004	1	GPETLWQCPSSPWK | Carbamidomethyl [C8]
tr|Q3T0F9|Q3T0F9_BOVIN	tr|Q3T0F9|Q3T0F9_BOVIN Growth factor receptor-bound protein 2 OS=Bos taurus GN=GRB2 PE=2 SV=1	GRB2	1	-1.16279	0.0953663	0.00794156	0.0016892	27.9539	26.5165	28.2077	28.8081	28.611	22.5165	28.6458	28.0608	28.4234	27.8973	25206	5.52995	1	FNSLNELVDYHR
sp|Q32PD5|RS19_BOVIN	sp|Q32PD5|RS19_BOVIN 40S ribosomal protein S19 OS=Bos taurus GN=RPS19 PE=2 SV=3	RPS19	4	-1.47059	0.429077	0.774387	0.0665782	30.1604	29.5934	31.5296	29.5389	31.933	28.5754	30.2759	30.8973	31.1604	29.3196	16060	25.5172	1	VLQALEGLK,IAGQVAAANK,VPEWVDTVK
tr|E1BB08|E1BB08_BOVIN	tr|E1BB08|E1BB08_BOVIN Uncharacterized protein OS=Bos taurus GN=EML2 PE=4 SV=2	EML2	1	1.08	0.250411	0.00300283	0.0298055	30.0349	29.2979	28.9539	30.0349	29.4823	29.4823	29.6285	29.6964	29.8973	29.8081	89145	1.10024	1	QITTAETVR
tr|Q2HJB6|Q2HJB6_BOVIN	tr|Q2HJB6|Q2HJB6_BOVIN Procollagen C-endopeptidase enhancer OS=Bos taurus GN=PCOLCE PE=2 SV=1	PCOLCE	3	-1.26582	0.509909	0.591295	0.58321	34.0673	33.13	34.4209	34.8516	34.8974	33.4823	34.7553	33.7047	34.0673	33.8974	48211	8.42572	1	AEATPVGPDAPSVTCPK | Carbamidomethyl [C15],GISYLLMGQVDK,SQTVSLSFR
tr|F1MQ37|F1MQ37_BOVIN	tr|F1MQ37|F1MQ37_BOVIN Uncharacterized protein OS=Bos taurus GN=MYH9 PE=1 SV=2	MYH9	63	-1.26582	0.481049	0.478377	0.524099	35.1453	33.8042	35.3236	35.4823	35.5978	34.1453	35.5978	34.8042	34.8042	34.4209	227101	30.8045	4	HSQAVEELAEQLEQTK,TELEDTLDSTAAQQELR,DLGEELEALK
sp|Q3T0Q4|NDKB_BOVIN	sp|Q3T0Q4|NDKB_BOVIN Nucleoside diphosphate kinase B OS=Bos taurus GN=NME2 PE=1 SV=1	NME2	2	-1.23457	0.519941	0.500896	0.585121	32.4581	31.099	32.2478	32.7047	32.7252	31.7047	32.8233	31.6629	31.7849	31.933	17316	13.1579	1	DRPFFPGLVK,FLQASEELLK
tr|E1BI98|E1BI98_BOVIN	tr|E1BI98|E1BI98_BOVIN Uncharacterized protein OS=Bos taurus GN=COL6A1 PE=1 SV=1	COL6A1	30	-1.31579	0.457914	0.275607	0.390762	37.3892	36.1827	37.0266	38.0773	38.1735	36.1068	37.8042	36.6787	37.3892	37.1262	108670	34.9562	1	VFSVAITPDHLEPR,LLLFSDGNSQGATPAAIEK,GLEELLVGGSHLK
sp|P02668|CASK_BOVIN	sp|P02668|CASK_BOVIN Kappa-casein OS=Bos taurus GN=CSN3 PE=1 SV=1	CSN3	2	5.77	0.165379	0.0137479	0.00734856	27.7129	30.5754	27.6458	28.1604	28.6798	33.8042	28.5754	28.341	28.0084	28.4629	21269	5.78947	1	SCQAQPTTMAR | Carbamidomethyl [C2],SCQAQPTTMAR | Carbamidomethyl [C2] Oxidation [M9]
tr|F1MYX5|F1MYX5_BOVIN	tr|F1MYX5|F1MYX5_BOVIN Uncharacterized protein OS=Bos taurus GN=LCP1 PE=1 SV=1	LCP1	9	1.29	0.383206	0.56575	0.0493461	32.2478	32.4334	32.3568	32.5296	31.5754	33.4823	32.933	31.9677	31.933	32.13	70111	18.1818	1	NWMNSLGVNPR,AACLPLPGYR | Carbamidomethyl [C3],QFVTATDVVR
tr|F1MHF7|F1MHF7_BOVIN	tr|F1MHF7|F1MHF7_BOVIN Uncharacterized protein OS=Bos taurus GN=TXNDC17 PE=4 SV=1	TXNDC17	2	-1.5873	0.550727	0.705906	0.798682	28.9259	26.8385	30.0349	28.7129	30.0349	28.5014	28.8973	29.341	27.6458	27.7129	13941	18.6992	1	LTAVPTLLK,SWCPDCVQAEPVVR | Carbamidomethyl [C3 C6]
tr|F1MSZ6|F1MSZ6_BOVIN	tr|F1MSZ6|F1MSZ6_BOVIN Antithrombin-III OS=Bos taurus GN=SERPINC1 PE=1 SV=1	SERPINC1	13	1.1	0.547837	0.298413	0.624706	35.8281	36.6787	34.8042	36.3236	35.2549	35.78	36.3892	36.1068	36.1827	35.6787	52440	32.2581	1	VAESTQVLELPFK,SDLYVSDAFHK,LPGIVAEGR
tr|F1N3I4|F1N3I4_BOVIN	tr|F1N3I4|F1N3I4_BOVIN Uncharacterized protein OS=Bos taurus GN=MYOF PE=4 SV=2	MYOF	8	1.71	0.291078	0.0334061	0.0177823	28.2535	28.0608	29.8973	30.7453	30.5754	32.8422	28.7453	26.9539	26.9539	27.6458	234658	4.75497	1	ISVYDYDTFTR,ANVTVLDTQIR,NLGPPGPPFNITPR
sp|Q9GLM4|TENS1_BOVIN	sp|Q9GLM4|TENS1_BOVIN Tensin-1 OS=Bos taurus GN=TNS1 PE=2 SV=1	TNS1	15	1.25	0.289729	0.00675467	0.146308	32.4823	29.6458	30.8973	32.8422	31.8234	30.4823	32.9677	32.1901	32.3303	32.2478	183506	12.3032	2	SFSAPAAQAYGHETPLR,AISETLAADPTPAATIVHFK,IIAVSFPSTANEENFR
tr|F1MR86|F1MR86_BOVIN	tr|F1MR86|F1MR86_BOVIN Uncharacterized protein OS=Bos taurus GN=FHL1 PE=4 SV=2	FHL1	11	1.27	0.466942	0.371511	0.157304	34.8042	33.3568	36.2897	34.4209	35.3236	33.8974	35.6253	35.0266	35.6253	36.3568	33593	45.9459	1	FVFHQEQVYCPDCAK | Carbamidomethyl [C10 C13],QVIGTGSFFPK,GCLKPIVAGDQNVEYK | Carbamidomethyl [C2]
tr|Q2NKR5|Q2NKR5_BOVIN	tr|Q2NKR5|Q2NKR5_BOVIN Chromosome 10 open reading frame 116 ortholog OS=Bos taurus GN=C28H10ORF116 PE=1 SV=1	C28H10ORF116	1	1.22	0.347757	0.014164	0.162046	34.4823	32.8042	33.8042	34.2897	34.0673	33.13	34.7553	34.0673	34.4209	34.4823	7913	28.9474	1	TTQETIDQTANQASETFSGFGK
tr|G5E5L8|G5E5L8_BOVIN	tr|G5E5L8|G5E5L8_BOVIN Uncharacterized protein OS=Bos taurus GN=LOC786073 PE=4 SV=1	LOC786073	1	-2.32558	0.534914	0.325885	0.667821	0	24.632	22.5869	29.2535	23.632	20.7796	0	23.1488	28.0608	0	15786	10.9589	3	MVGDITGAQSYASTAK
tr|F1MBF6|F1MBF6_BOVIN	tr|F1MBF6|F1MBF6_BOVIN Uncharacterized protein OS=Bos taurus GN=RAB6A PE=3 SV=2	RAB6A	3	-2.85714	0.560393	0.962083	0.604523	27.8973	26.4551	27.5754	28.5754	31.2193	27.0608	28.5754	27.0608	27.9539	28.1115	23518	16.3462	1	LQLWDTAGQER,QVSIEEGER,VAAALPGMESTQDR
sp|Q66WT7|CAV2_BOVIN	sp|Q66WT7|CAV2_BOVIN Caveolin-2 OS=Bos taurus GN=CAV2 PE=1 SV=1	CAV2	4	-1.26582	0.546769	0.570718	0.290456	33.9848	33.5978	35.2897	34.1453	34.9848	33.8042	34.5412	33.5978	34.5978	34.2193	18160	32.0988	1	VGFEDVIAEPVSTHSFDK,FVDPGSDR,SFSSVSLQLSHD
tr|G3MWH1|G3MWH1_BOVIN	tr|G3MWH1|G3MWH1_BOVIN Uncharacterized protein OS=Bos taurus GN=TPD52L2 PE=4 SV=1	TPD52L2	3	1.19	0.377077	0.0283494	0.281199	30.3828	28.5754	29.5203	30.5754	30.2759	29.2979	30.8973	30.1604	30.4823	30.1604	24912	14.8472	2	TQETLSQAGQK,TSAALSTMGSAISR,VEEEIVTLR
tr|E1BCW3|E1BCW3_BOVIN	tr|E1BCW3|E1BCW3_BOVIN ATP-dependent 6-phosphofructokinase OS=Bos taurus GN=PFKP PE=3 SV=2	PFKP	5	-1.35135	0.522813	0.784944	0.536562	30.1604	29.0349	30.5754	30.7453	31.4334	29.4234	30.7453	30.2759	29.3196	30.3828	86005	7.83818	2	AIGVLTSGGDAQGMNAAVR,SFENNLNTYK,LPDSEIPK
tr|E1B6Z6|E1B6Z6_BOVIN	tr|E1B6Z6|E1B6Z6_BOVIN Uncharacterized protein (Fragment) OS=Bos taurus GN=LCN2 PE=1 SV=2	LCN2	5	1.69	0.276218	0.0453549	0.0356897	31.8608	31.7849	32.1604	30.9677	31.8608	33.8974	31.0349	31.5754	31.5754	32.5062	22983	29.5	1	DDLCDYWIR | Carbamidomethyl [C4],SLGLTDDHIVFTVPIDR,ENFINFAK
sp|P23805|CONG_BOVIN	sp|P23805|CONG_BOVIN Conglutinin OS=Bos taurus GN=CGN1 PE=1 SV=2	CGN1	3	-1.17647	0.447216	0.171102	0.137556	30.2759	29.0084	21.895	30.2759	27.5014	29.6964	28.0608	29.7292	28.5014	28.6798	37994	11.0512	1	AGVTGPSGAIGPQGPSGAR,AVLFPDGQAVGEK,VTILDGHLR
tr|F1MAV0|F1MAV0_BOVIN	tr|F1MAV0|F1MAV0_BOVIN Fibrinogen beta chain OS=Bos taurus GN=FGB PE=1 SV=2	FGB	31	1.23	0.573835	0.502898	0.52677	40.1262	39.1262	40.1262	39.5047	38.7739	39.8631	39.0006	40.7111	39.5412	39.8042	56440	52.1212	1	QNQVQDNENVVNEYSSHLEK,KPPDADGCLHADPDLGVLCPTGCK | Carbamidomethyl [C8 C19 C23],EEAPSLRPVPPPISGGGYR
sp|P13753|HA1B_BOVIN	sp|P13753|HA1B_BOVIN BOLA class I histocompatibility antigen, alpha chain BL3-7 OS=Bos taurus PE=2 SV=1		4	1.03	0.28947	0.0117187	0.0530142	30.5754	28.2979	28.8973	31.6629	29.4032	29.8534	31.099	29.8081	29.7771	30.6629	41513	12.6374	1	SWTAADTAAQITK,FDSDAPNPR,VPWMEQEGPEYWDR
sp|P19427|DERM_BOVIN	sp|P19427|DERM_BOVIN Dermatopontin OS=Bos taurus GN=DPT PE=1 SV=3	DPT	4	-1.47059	0.541596	0.917036	0.497767	34.5978	33.5978	35.1068	35.2549	36.2897	34.0673	34.8042	34.3568	34.9417	34.9848	24012	23.3831	1	YFESVLDR,QGFSYQCPHGQVVVAVR | Carbamidomethyl [C7],MTDYDCEFANV | Carbamidomethyl [C6]
tr|A7E307|A7E307_BOVIN	tr|A7E307|A7E307_BOVIN DDX17 protein OS=Bos taurus GN=DDX17 PE=1 SV=1	DDX17	5	1.29	0.349889	0.0121449	0.190495	31.1604	28.2535	30.0349	31.5754	30.4823	29.1842	31.8234	31.0349	31.2759	30.6629	72311	9.07692	2	APILIATDVASR,MLDMGFEPQIR,GDGPICLVLAPTR | Carbamidomethyl [C6]
sp|Q2KI42|PSD11_BOVIN	sp|Q2KI42|PSD11_BOVIN 26S proteasome non-ATPase regulatory subunit 11 OS=Bos taurus GN=PSMD11 PE=2 SV=3	PSMD11	2	1.15	0.448745	0.0648818	0.381367	29.5754	28.2979	28.9259	29.7613	29.7771	28.8682	30.0349	29.8534	29.4032	29.4234	47463	5.21327	1	DDPIISTHLAK,VQIEHISSLIK
sp|Q5E9A3|PCBP1_BOVIN	sp|Q5E9A3|PCBP1_BOVIN Poly(rC)-binding protein 1 OS=Bos taurus GN=PCBP1 PE=2 SV=1	PCBP1	4	1.21	0.417156	0.0376649	0.288244	32.5754	31.4823	32.1901	32.9153	32.4334	31.7849	33.4823	32.6198	32.6198	32.3568	37497	16.573	1	INISEGNCPER | Carbamidomethyl [C8],LVVPATQCGSLIGK | Carbamidomethyl [C8],LEEDINSSMTNSTAASRPPVTLR
sp|Q0VCP3|OLFL3_BOVIN	sp|Q0VCP3|OLFL3_BOVIN Olfactomedin-like protein 3 OS=Bos taurus GN=OLFML3 PE=2 SV=1	OLFML3	2	1.32	0.534808	0.399777	0.409547	27.1604	27.7129	23.7389	29.0608	27.7129	28.1115	28.1115	29.1115	25.5165	28.2979	45886	7.38916	1	EVDYLETQNPALPCVEVDEK | Carbamidomethyl [C14],LAQCQDQSSR | Carbamidomethyl [C4]
sp|Q148G4|TATD1_BOVIN	sp|Q148G4|TATD1_BOVIN Putative deoxyribonuclease TATDN1 OS=Bos taurus GN=TATDN1 PE=2 SV=1	TATDN1	1	-25	0.554731	0.754934	0.726887	0	23.019	0	28.2979	0	0	23.7389	0	0	0	33886	4.0404	1	FMITGGNLQDSK
sp|P21793|PGS2_BOVIN	sp|P21793|PGS2_BOVIN Decorin OS=Bos taurus GN=DCN PE=1 SV=2	DCN	14	-1.49254	0.535261	0.751532	0.375286	38.5412	37.9197	39.0006	39.695	40.5412	37.9742	39.0006	38.834	39.1019	39.0522	39879	33.8889	1	DLPPDTALLDLQNNK,ISPGAFAPLVK,VVQCSDLGLEK | Carbamidomethyl [C4]
sp|Q58CQ9|VNN1_BOVIN	sp|Q58CQ9|VNN1_BOVIN Pantetheinase OS=Bos taurus GN=VNN1 PE=1 SV=1	VNN1	4	1.2	0.267873	0.00450125	0.104953	32.3033	30.5754	28.7129	31.7849	29.4032	29.6285	31.3828	31.0349	32.4823	31.099	56946	10.3922	1	NLDLLEGAVTSASK,QNLFLNEDQFNAPK,VNFLASNLHYPLK
sp|A7YW98|SYRC_BOVIN	sp|A7YW98|SYRC_BOVIN Arginine--tRNA ligase, cytoplasmic OS=Bos taurus GN=RARS PE=2 SV=1	RARS	1	-2.5	0.328196	0.043065	0.0681266	0	25.4551	27.5754	18.2877	27.9539	27.0608	22.8191	22.3645	25.2535	20.417	75561	2.42424	1	SDGGYTYDTSDLAAIK
tr|F1MUX6|F1MUX6_BOVIN	tr|F1MUX6|F1MUX6_BOVIN Uncharacterized protein (Fragment) OS=Bos taurus GN=GSTM3 PE=3 SV=2	GSTM3	9	1.49	0.570329	0.992221	0.662499	32.0673	31.7849	32.8042	32.8422	34.1453	33.0348	34.9417	32.7849	31.933	33.13	25067	46.4115	1	YLEQLPGQLK,MLLEFTDTSYEEK,CLDEFPNLK | Carbamidomethyl [C1]
sp|P62871|GBB1_BOVIN	sp|P62871|GBB1_BOVIN Guanine nucleotide-binding protein G(I)/G(S)/G(T) subunit beta-1 OS=Bos taurus GN=GNB1 PE=1 SV=3	GNB1	4	-1.25	0.517954	0.360887	0.543113	33.4823	32.099	33.3568	33.8974	33.8974	32.5296	33.8042	32.7849	33.2193	33.0348	37377	12.9412	2	LIIWDSYTTNK,LFVSGACDASAK | Carbamidomethyl [C7],AGVLAGHDNR
tr|F1N2K1|F1N2K1_BOVIN	tr|F1N2K1|F1N2K1_BOVIN Uncharacterized protein OS=Bos taurus GN=PCYOX1 PE=4 SV=2	PCYOX1	2	1.12	0.420324	0.035093	0.269633	30.8973	30.1604	30.1604	31.2759	31.2193	30.2759	31.1604	31.1604	31.099	31.0349	56775	3.74016	1	IFSAAALTK,LFVSYDYAVK
sp|Q3ZBG0|PSA7_BOVIN	sp|Q3ZBG0|PSA7_BOVIN Proteasome subunit alpha type-7 OS=Bos taurus GN=PSMA7 PE=1 SV=1	PSMA7	5	1.09	0.457231	0.0849327	0.359497	32.6198	31.9677	32.2759	32.8792	32.5978	32.4083	33.0348	32.684	32.5978	32.3303	27869	20.5645	1	ILNPEEIEK,LTVEDPVTVEYITR,NIELAVMR
sp|Q3SZ62|PGAM1_BOVIN	sp|Q3SZ62|PGAM1_BOVIN Phosphoglycerate mutase 1 OS=Bos taurus GN=PGAM1 PE=2 SV=3	PGAM1	8	-1.23457	0.514446	0.393064	0.512143	35.7047	34.4209	35.3892	36.1453	36.0059	34.9848	36.0266	34.9848	35.1827	35.2193	28852	39.3701	1	FSGWYDADLSPAGHEEAK,SYDVPPPPMEPDHPFYSNISK,YADLTEDQLPSCESLK | Carbamidomethyl [C12]
sp|Q29626|PTGIS_BOVIN	sp|Q29626|PTGIS_BOVIN Prostacyclin synthase OS=Bos taurus GN=PTGIS PE=1 SV=1	PTGIS	3	1.03	0.0617703	0.00207079	0.000405456	27.6458	26.019	20.6971	28.341	29.2979	0	29.3196	27.6458	28.2077	26.8385	56629	6.2	1	EVVADLALPMADGR,FLNPDGSEK,QLDLLLPK
sp|P28801|GSTP1_BOVIN	sp|P28801|GSTP1_BOVIN Glutathione S-transferase P OS=Bos taurus GN=GSTP1 PE=1 SV=2	GSTP1	5	-1.28205	0.537288	0.512842	0.476353	35.5121	33.8974	34.3568	34.4823	35.7553	33.7047	35.4823	34.7047	33.8974	34.5978	23613	31.4286	1	MLLADQGQSWK,ASCLYGQLPK | Carbamidomethyl [C3],YVSLIYTNYEAGK
sp|P34933|HSP72_BOVIN	sp|P34933|HSP72_BOVIN Heat shock-related 70 kDa protein 2 OS=Bos taurus GN=HSPA2 PE=2 SV=2	HSPA2	5	-1.53846	0.566557	0.907638	0.64582	30.8234	29.5754	32.2193	31.7453	32.5062	30.5754	31.9677	30.4823	30.8973	30.8973	69739	9.5912	1	VQSAVITVPAYFNDSQR,DAGTITGLNVLR,EIAEAYLGGK
tr|A7MB21|A7MB21_BOVIN	tr|A7MB21|A7MB21_BOVIN FERMT2 protein OS=Bos taurus GN=FERMT2 PE=1 SV=1	FERMT2	10	-1.28205	0.569875	0.770176	0.473403	31.9677	30.9677	32.3828	32.3568	33.0673	31.3303	32.5296	31.6198	32.099	31.8608	77873	18.2353	1	INQGWLDSSR,ENEALLLR,GCEVTPDVNISGQK | Carbamidomethyl [C2]
sp|Q2HJ38|CNN1_BOVIN	sp|Q2HJ38|CNN1_BOVIN Calponin-1 OS=Bos taurus GN=CNN1 PE=2 SV=1	CNN1	5	1.78	0.374669	0.0181969	0.190131	32.933	29.8973	31.3303	32.6415	31.8234	30.1604	34.2193	31.5754	33.13	32.5062	33282	14.4781	1	GPAYGLSAEVK,EWIEGVTGR,IGNNFMDGLK
sp|P33433|HRG_BOVIN	sp|P33433|HRG_BOVIN Histidine-rich glycoprotein (Fragments) OS=Bos taurus GN=HRG PE=1 SV=1	HRG	1	1.12	0.549724	0.289027	0.618783	33.4823	33.8974	32.5978	33.9848	33.4823	33.4823	34.2193	33.4823	33.3568	33.8974	44470	4.0404	1	AVNPTGCDAVEPVAVR | Carbamidomethyl [C7]
sp|P10948|RAB3B_BOVIN	sp|P10948|RAB3B_BOVIN Ras-related protein Rab-3B OS=Bos taurus GN=RAB3B PE=2 SV=1	RAB3B	1	-100	0.523745	0.202869	0.498561	0	0	29.1604	17.5356	20.6971	20.6971	0	20.417	0	0	24766	7.30594	1	MSDTLDTDPSLLGTSK
sp|Q29RV1|PDIA4_BOVIN	sp|Q29RV1|PDIA4_BOVIN Protein disulfide-isomerase A4 OS=Bos taurus GN=PDIA4 PE=2 SV=1	PDIA4	7	-1.23457	0.544404	0.804531	0.660712	30.9677	29.7927	30.6629	31.5754	31.7849	30.4823	31.933	30.1604	29.6964	30.6629	72526	12.4417	2	FDVSGYPTIK,FAMEPDDFDADALR,VDAIAETDLAK
tr|F1N2T0|F1N2T0_BOVIN	tr|F1N2T0|F1N2T0_BOVIN Uncharacterized protein OS=Bos taurus GN=HNRPDL PE=1 SV=1	HNRPDL	2	1.76	0.0640601	9.19388e-05	0.00485897	30.9677	27.5754	28.6798	31.3303	26.5609	25.5463	31.6629	31.0349	30.8973	30.8234	46431	6.19048	2	FGEVVDCTIK | Carbamidomethyl [C7],VFVGGLSPDTSEEQIK
tr|F1MYM9|F1MYM9_BOVIN	tr|F1MYM9|F1MYM9_BOVIN Uncharacterized protein OS=Bos taurus GN=MYH11 PE=1 SV=2	MYH11	34	-4.16667	0.375765	0.0508395	0.169328	33.2193	30.1604	31.8608	36.3568	32.5754	30.6629	33.1453	31.7849	32.5062	32.3828	227661	18.7025	3	ALEEALEAK,SHESQVQEMR,ALELDPNLYR
sp|Q2TBQ8|6PGL_BOVIN	sp|Q2TBQ8|6PGL_BOVIN 6-phosphogluconolactonase OS=Bos taurus GN=PGLS PE=2 SV=1	PGLS	3	-1.44928	0.28233	0.430359	0.00742476	32.933	31.5296	30.6629	33.1604	31.4334	32.5754	32.0673	30.9677	30.4823	31.5296	27547	17.8295	2	ELPAAAAPAGPASLAR,IVAPISDSPKPPPQR,LVPFEHAESTYGLYR
tr|Q1RMX7|Q1RMX7_BOVIN	tr|Q1RMX7|Q1RMX7_BOVIN N-acetylneuraminic acid synthase OS=Bos taurus GN=NANS PE=1 SV=1	NANS	1	-1.35135	0.521539	0.474016	0.603053	28.7771	27.341	28.8385	29.6798	29.4629	28.0084	29.4032	28.0084	28.4629	28.5014	40217	5.01393	1	GSDHSASLEPGELAELVR
tr|Q3ZC44|Q3ZC44_BOVIN	tr|Q3ZC44|Q3ZC44_BOVIN Heterogeneous nuclear ribonucleoprotein A/B OS=Bos taurus GN=HNRNPAB PE=1 SV=1	HNRNPAB	1	1.31	0.326275	0.0107772	0.136764	29.8973	29.1842	28.5014	30.8973	29.8973	28.5389	31.099	30.0349	30.5754	30.1604	30653	4.91228	1	IFVGGLNPEATEEK
sp|A7MBJ5|CAND1_BOVIN	sp|A7MBJ5|CAND1_BOVIN Cullin-associated NEDD8-dissociated protein 1 OS=Bos taurus GN=CAND1 PE=2 SV=1	CAND1	5	1.25	0.47878	0.144068	0.244278	30.8973	30.2759	30.8234	31.6198	31.8608	30.3828	32.3568	31.6629	31.4823	31.099	136374	5.12195	1	FTISDHPQPIDPLLK,MLTGPVYSQSTALTHK,AVAALLTIPEAEK
tr|F1MKG2|F1MKG2_BOVIN	tr|F1MKG2|F1MKG2_BOVIN Uncharacterized protein OS=Bos taurus GN=COL6A2 PE=1 SV=2	COL6A2	28	-1.36986	0.500116	0.271762	0.467514	36.9197	35.4209	36.3892	37.6116	37.6787	35.6253	37.2193	36.1453	36.8042	36.5121	109321	22.6874	1	ISLGDPAAVFR,DIANTPHELYR,DYDSLAQPGFFDR
sp|Q3B7N0|CAD13_BOVIN	sp|Q3B7N0|CAD13_BOVIN Cadherin-13 OS=Bos taurus GN=CDH13 PE=2 SV=1	CDH13	10	1.32	0.446582	0.0675611	0.248859	35.1453	33.13	35.3236	35.0673	34.7047	33.7047	35.6787	34.6522	35.8974	35.3892	78196	18.3731	2	DLHPNTDPFK,SIVVSPILIPENQR,INENTGSVSVTR
sp|Q3T052|ITIH4_BOVIN	sp|Q3T052|ITIH4_BOVIN Inter-alpha-trypsin inhibitor heavy chain H4 OS=Bos taurus GN=ITIH4 PE=1 SV=1	ITIH4	26	-1.17647	0.533158	0.0949877	0.437182	36.2724	37.7428	37.1262	37.0266	36.6787	37.3067	36.3731	37.0266	36.4209	36.8042	101512	27.8384	2	EQSPDVLLAQIR,RPQELVNLLSDPDQGVEVTGHFETAK,ETLYSVMPGLK
tr|E1BIS6|E1BIS6_BOVIN	tr|E1BIS6|E1BIS6_BOVIN Uncharacterized protein OS=Bos taurus GN=SYNM PE=1 SV=2	SYNM	1	-1.88679	0.552045	0.260278	0.506143	28.1604	0	27.5014	28.7771	28.5014	23.9316	28.2979	25.3239	26.8385	27.5754	170784	0.711054	1	VAPQDLQTPLK
tr|F1MER7|F1MER7_BOVIN	tr|F1MER7|F1MER7_BOVIN Uncharacterized protein (Fragment) OS=Bos taurus GN=HSPG2 PE=4 SV=1	HSPG2	77	-1.21951	0.551955	0.974623	0.236184	34.3568	33.8974	35.4823	34.7553	35.3236	33.8974	35.2193	34.2193	34.8516	34.4209	466026	23.8226	1	FDAGSGMATIR,IQVVVLPGATTPPVR,IETSSSHVAEGQTLDLK
tr|E1BMM6|E1BMM6_BOVIN	tr|E1BMM6|E1BMM6_BOVIN Uncharacterized protein OS=Bos taurus GN=SPO11 PE=4 SV=2	SPO11	1	1.76	0.434758	0.0629578	0.129615	22.654	20.0691	24.8858	26.1984	24.632	20.417	25.632	25.0608	25.8385	26.5754	44465	2.78481	1	GGEEPAGGGMR
tr|A2VE46|A2VE46_BOVIN	tr|A2VE46|A2VE46_BOVIN Chloride intracellular channel 2 OS=Bos taurus GN=CLIC2 PE=2 SV=1	CLIC2	2	-1.28205	0.556678	0.523969	0.496825	27.7129	26.5754	28.2979	29.0349	28.9539	26.7129	29.2077	27.0608	28.1115	27.4234	28336	9.7166	1	EEFTHTCPEDK | Carbamidomethyl [C7],IEEFLEQTLAPPR
tr|F1N1T3|F1N1T3_BOVIN	tr|F1N1T3|F1N1T3_BOVIN Uncharacterized protein OS=Bos taurus GN=AKAP2 PE=1 SV=2	AKAP2	4	1.21	0.563161	0.420574	0.557202	28.0084	26.5315	29.6629	30.2759	30.3828	28.4629	30.7453	28.8682	30.4823	29.2077	94026	9.47368	1	GPSQPLPAVQPSGPINMEETRPEGSYFSK,TIEEQLDEEHLESHK,AHCAPESQSSGGGGQGSTAPQGK | Carbamidomethyl [C3]
sp|Q0VCY1|VAPA_BOVIN	sp|Q0VCY1|VAPA_BOVIN Vesicle-associated membrane protein-associated protein A OS=Bos taurus GN=VAPA PE=2 SV=1	VAPA	2	-1.5625	0.546876	0.487416	0.58504	29.4433	27.4234	29.4433	30.0349	30.5754	28.2535	29.1842	29.0864	29.3828	29.1115	27856	8.83534	1	AVPLNAAK,HEQILVLDPPTDLK
sp|Q3SZI4|1433T_BOVIN	sp|Q3SZI4|1433T_BOVIN 14-3-3 protein theta OS=Bos taurus GN=YWHAQ PE=2 SV=1	YWHAQ	3	-1.28205	0.536906	0.6559	0.295605	30.8234	30.1604	31.4334	31.6198	32.1604	30.1604	31.4334	31.0349	31.4334	30.7453	27764	16.7347	1	QTIDNSQGAYQEAFDISK,YLAEVACGDDR | Carbamidomethyl [C7],YLIANATNPESK
tr|A1L5B7|A1L5B7_BOVIN	tr|A1L5B7|A1L5B7_BOVIN SERPINE1 mRNA binding protein 1 OS=Bos taurus GN=SERBP1 PE=1 SV=1	SERBP1	5	-1.53846	0.529905	0.439986	0.313159	28.8973	26.9539	29.4433	29.7292	30.4823	27.0608	29.8234	28.5014	29.1361	28.5389	42329	17.8756	1	DELTDLEQSNVTEETPEGEEHPVADTENK,SAAQAAAQTNSNAAGK,RPDQQLQGEGK
tr|F1MNS8|F1MNS8_BOVIN	tr|F1MNS8|F1MNS8_BOVIN Uncharacterized protein OS=Bos taurus GN=PDAP1 PE=4 SV=2	PDAP1	1	-2.7027	0.585867	0.678662	0.764472	21.5165	19.9316	25.5463	26.0401	26.3066	23.5165	25.3578	22.5404	18.3752	23.7389	20688	9.89011	1	EEEEQGEEGGDGAAGDPK
sp|Q5E995|RS6_BOVIN	sp|Q5E995|RS6_BOVIN 40S ribosomal protein S6 OS=Bos taurus GN=RPS6 PE=2 SV=1	RPS6	3	1.1	0.517653	0.222709	0.231432	31.8608	29.0608	31.3828	32.4581	31.7047	31.8608	32.3303	31.5296	30.9677	31.8234	28666	14.0562	1	DIPGLTDTTVPR,LIEVDDER,MATEVAADALGEEWK
sp|P02316|HMGN1_BOVIN	sp|P02316|HMGN1_BOVIN Non-histone chromosomal protein HMG-14 OS=Bos taurus GN=HMGN1 PE=1 SV=2	HMGN1	1	-1.40845	0.504297	0.219355	0.450025	24.8385	23.632	22.5165	25.019	25.1015	22.6971	24.7389	24.2535	24.4551	22.7796	10831	9.90099	1	QAEVANQETK
sp|Q9BDR7|FCERG_BOVIN	sp|Q9BDR7|FCERG_BOVIN High affinity immunoglobulin epsilon receptor subunit gamma OS=Bos taurus GN=FCER1G PE=3 SV=1	FCER1G	1	1.07	0.494656	0.354652	0.130709	28.0084	27.7129	28.0608	28.9259	25.1015	28.7453	28.2077	27.5754	27.7771	27.7771	9463	12.9412	1	SDGIYTGLSTR
tr|F1N169|F1N169_BOVIN	tr|F1N169|F1N169_BOVIN Uncharacterized protein OS=Bos taurus GN=FLNA PE=1 SV=2	FLNA	69	1.19	0.497866	0.07919	0.213369	34.3568	33.2193	34.3568	34.2897	34.3568	33.4823	34.9417	34.5412	34.4823	34.1453	NaN	34.7432	3	IANLQTDLSDGLR,SAGQGEVLVYVEDPAGHQEEAK,VEPGLGADNSVVR
sp|Q3T0R7|THIM_BOVIN	sp|Q3T0R7|THIM_BOVIN 3-ketoacyl-CoA thiolase, mitochondrial OS=Bos taurus GN=ACAA2 PE=2 SV=1	ACAA2	9	-1.26582	0.599317	0.981588	0.711356	32.2759	31.4334	32.7454	32.7252	33.3568	32.0673	32.8792	32.0348	32.3303	32.099	42131	32.9975	1	TNVNGGAIALGHPLAGSGSR,DFTPTDMAEFAAR,TANDAGYFDNEMAPVEVK
sp|Q5E9F9|PRS7_BOVIN	sp|Q5E9F9|PRS7_BOVIN 26S protease regulatory subunit 7 OS=Bos taurus GN=PSMC2 PE=2 SV=3	PSMC2	4	1.15	0.572811	0.184438	0.414525	30.7453	30.0349	30.9677	30.8234	30.5754	30.2759	31.2759	31.2193	30.8973	30.2759	48633	10.8545	1	QTLQSEQPLQVAR,QVEDDIQQLLK,GVLLFGPPGTGK
sp|Q3T0I5|FIS1_BOVIN	sp|Q3T0I5|FIS1_BOVIN Mitochondrial fission 1 protein OS=Bos taurus GN=FIS1 PE=2 SV=1	FIS1	2	-1.42857	0.515438	0.340571	0.368888	29.8234	28.0084	29.8829	30.4823	30.8973	28.2077	30.2759	29.2759	29.8234	29.5014	16938	15.7895	1	GLALLEELLPK,GLLQTEPQNNQAK
sp|Q2KJD0|TBB5_BOVIN	sp|Q2KJD0|TBB5_BOVIN Tubulin beta-5 chain OS=Bos taurus GN=TUBB5 PE=2 SV=1	TUBB5	17	-1.31579	0.590382	0.785573	0.527429	34.9417	33.8974	35.8516	35.7302	36.1068	34.4209	35.8281	34.6522	35.2193	34.9417	49671	31.3063	5	EVDEQMLNVQNK,ISVYYNEATGGK,ISEQFTAMFR
sp|Q05443|LUM_BOVIN	sp|Q05443|LUM_BOVIN Lumican OS=Bos taurus GN=LUM PE=1 SV=1	LUM	17	-1.6129	0.560713	0.756268	0.726013	37.5412	36.5121	37.2193	38.7428	39.3278	37.2193	37.5412	37.2193	37.8042	37.7428	38756	48.2456	1	SLVDLQLTNNK,FSALQYLR,SVPMVPPGIK
tr|F1MC75|F1MC75_BOVIN	tr|F1MC75|F1MC75_BOVIN Uncharacterized protein (Fragment) OS=Bos taurus GN=PARVB PE=4 SV=1	PARVB	1	1.92	0.333582	0.00786121	0.134958	28.0608	0	24.1795	26.5609	0	0	26.5754	28.7129	23.2535	27.5754	37508	4.28135	1	LNVAEVTQSEIGQK
tr|F1N514|F1N514_BOVIN	tr|F1N514|F1N514_BOVIN Uncharacterized protein OS=Bos taurus GN=CD5L PE=4 SV=2	CD5L	12	-1.17647	0.335149	0.0172717	0.130719	34.0673	33.0348	33.2193	34.2897	33.1604	32.2759	33.3568	33.8974	34.0673	32.8608	50338	26.2693	1	VEDVFDCSHSEDAGAICEK | Carbamidomethyl [C7 C17],GTPSGNLYKPLADEK,GIWGSVCDDGWAK | Carbamidomethyl [C7]
sp|A0JNC1|CDS2_BOVIN	sp|A0JNC1|CDS2_BOVIN Phosphatidate cytidylyltransferase 2 OS=Bos taurus GN=CDS2 PE=2 SV=1	CDS2	1	1.03	0.551242	0.215266	0.582191	29.0608	24.5165	28.5754	29.2308	29.7771	27.8973	29.4234	28.8682	29.2759	28.8973	51356	4.26966	1	VEAVTQPPSADDTPEVLNR
sp|O97764|QOR_BOVIN	sp|O97764|QOR_BOVIN Zeta-crystallin OS=Bos taurus GN=CRYZ PE=2 SV=2	CRYZ	5	-1.31579	0.5755	0.469744	0.595368	32.7047	31.4334	32.8233	33.4823	33.5978	31.9677	33.2193	32.3828	32.7047	32.4083	35383	17.2727	1	VFEFGGPEVLK,LQSDVAVPIPK,VQACGVNPVDTYIR | Carbamidomethyl [C4]
tr|Q2KIW1|Q2KIW1_BOVIN	tr|Q2KIW1|Q2KIW1_BOVIN Paraoxonase 1 OS=Bos taurus GN=PON1 PE=1 SV=1	PON1	6	1.09	0.573498	0.30866	0.662784	33.5978	33.5978	32.0348	32.8422	32.9505	32.9153	32.933	33.2193	33.4823	33.4823	39841	15.7746	1	EDPTVLELK,ILLMDLNK,MLVGTVFQK
sp|Q9GMB8|SYSC_BOVIN	sp|Q9GMB8|SYSC_BOVIN Serine--tRNA ligase, cytoplasmic OS=Bos taurus GN=SARS PE=2 SV=3	SARS	3	-1.42857	0.576092	0.722077	0.510163	29.8973	28.341	30.6629	30.6629	31.0349	30.2759	30.4823	29.1115	29.5573	29.362	58605	7.58755	1	AAPIDQEPSK,EIGNLLHPSVPISDDEDADNK,GGDPALIR
tr|A7MBG8|A7MBG8_BOVIN	tr|A7MBG8|A7MBG8_BOVIN RUVBL1 protein OS=Bos taurus GN=RUVBL1 PE=2 SV=1	RUVBL1	1	-1.63934	0.577378	0.458499	0.426674	23.2535	0	24.2535	27.341	27.5754	25.6865	27.0608	25.604	20.7796	20.6096	50154	2.19298	1	TISHVIIGLK
tr|F1MX51|F1MX51_BOVIN	tr|F1MX51|F1MX51_BOVIN Uncharacterized protein (Fragment) OS=Bos taurus GN=FUBP1 PE=1 SV=2	FUBP1	3	1.07	0.580671	0.478123	0.746264	28.2077	26.8385	28.5014	29.2535	29.6458	28.5754	29.3828	28.6798	29.0349	28.4629	63698	5.1495	1	GTPQQIDYAR,IQIAPDSGGLPER,IQNDAGVR
sp|Q5EAD6|RL15_BOVIN	sp|Q5EAD6|RL15_BOVIN 60S ribosomal protein L15 OS=Bos taurus GN=RPL15 PE=2 SV=3	RPL15	1	1.42	0.542554	0.677328	0.199609	26.9539	22.654	26.1214	28.341	28.3828	29.0864	28.3828	25.1015	27.8973	26.1214	24146	6.86275	3	VLNSYWVGEDSTYK
sp|Q58DT1|RL7_BOVIN	sp|Q58DT1|RL7_BOVIN 60S ribosomal protein L7 OS=Bos taurus GN=RPL7 PE=2 SV=1	RPL7	3	1.3	0.339523	0.0102019	0.138266	30.8973	28.9539	30.1604	31.3828	30.5754	29.2535	31.6198	31.3828	31.099	30.5754	29169	12.9032	1	IALTDNALIAR,SVNELIYK,TTHFVEGGDAGNR
sp|P19660|CTHL2_BOVIN	sp|P19660|CTHL2_BOVIN Cathelicidin-2 OS=Bos taurus GN=CATHL2 PE=1 SV=2	CATHL2	4	1.44	0.439179	0.154553	0.0768264	33.3568	33.2048	33.1146	32.2759	32.8233	34.6522	32.0348	33.3568	32.8233	33.3568	20030	25.5682	4	LLELDPTPNDDLDPGTR,SSEANLYR,AVDQFNER
tr|F1N2K8|F1N2K8_BOVIN	tr|F1N2K8|F1N2K8_BOVIN Uncharacterized protein (Fragment) OS=Bos taurus GN=PPL PE=1 SV=1	PPL	5	-1.36986	0.342173	0.00868807	0.10338	30.1604	25.5165	23.391	30.8234	28.1604	26.5754	29.7129	28.1604	29.362	29.0349	200241	3.11419	1	VVLQQDPQQAR,SLPTTTGADPGAQLDSR,NLLDEIAR
sp|Q29S11|NUCKS_BOVIN	sp|Q29S11|NUCKS_BOVIN Nuclear ubiquitous casein and cyclin-dependent kinase substrate 1 OS=Bos taurus GN=NUCKS1 PE=2 SV=1	NUCKS1	1	-1.53846	0.527423	0.31313	0.525577	28.9539	26.7129	28.7129	29.8234	29.6458	27.5754	28.9539	28.8682	28.4234	28.0084	27237	3.7037	1	ATVTPSPVK
sp|Q3T000|YKT6_BOVIN	sp|Q3T000|YKT6_BOVIN Synaptobrevin homolog YKT6 OS=Bos taurus GN=YKT6 PE=2 SV=1	YKT6	1	1.16	0.473892	0.058918	0.297657	27.7771	26.391	27.341	27.7771	27.8385	26.8385	28.1604	27.6458	28.1604	27.5014	22466	4.54545	1	VQAELDETK
sp|Q29443|TRFE_BOVIN	sp|Q29443|TRFE_BOVIN Serotransferrin OS=Bos taurus GN=TF PE=2 SV=1	TF	2	-1.21951	0.575349	0.605046	0.680462	37.3067	37.3067	36.1827	37.7428	37.9197	36.8042	37.3067	37.4672	37.2193	36.5412	77752	2.98295	1	SVDDYQECYLAMVPSHAVVAR | Carbamidomethyl [C8],SVDDYQECYLAMVPSHAVVAR | Carbamidomethyl [C8] Oxidation [M12]
sp|P35605|COPB2_BOVIN	sp|P35605|COPB2_BOVIN Coatomer subunit beta' OS=Bos taurus GN=COPB2 PE=1 SV=3	COPB2	2	1.14	0.592858	0.743885	0.597491	27.6458	26.5754	28.9539	28.2979	28.8973	28.9814	29.0349	28.1115	28.0608	27.7771	102392	2.98013	2	GSNNVALGYDEGSIIVK,HSEVQQANLK
sp|P81282|CSPG2_BOVIN	sp|P81282|CSPG2_BOVIN Versican core protein OS=Bos taurus GN=VCAN PE=1 SV=2	VCAN	7	-1.38889	0.550176	0.283904	0.252471	33.2193	31.2759	33.0348	33.4823	34.2897	31.099	33.4823	32.2478	33.0512	33.4823	369987	2.15912	5	VSVPTHPEDVGDASLTMVK,LATVGELQAAWR,FTFEEAGEECK | Carbamidomethyl [C10]
sp|Q0VCK5|AP2A2_BOVIN	sp|Q0VCK5|AP2A2_BOVIN AP-2 complex subunit alpha-2 OS=Bos taurus GN=AP2A2 PE=1 SV=1	AP2A2	3	-1.66667	0.458985	0.432606	0.0458146	26.8385	27.2535	29.341	27.2535	29.8829	26.2714	29.0864	27.7129	27.6458	27.4234	103768	3.62473	2	AVDLLYAMCDR | Carbamidomethyl [C9],FVNLFPEVK,QLSNPQQEVQSIFK
tr|F1MBM4|F1MBM4_BOVIN	tr|F1MBM4|F1MBM4_BOVIN Uncharacterized protein OS=Bos taurus GN=ARL6IP1 PE=4 SV=2	ARL6IP1	1	-1.26582	0.51564	0.235641	0.452488	29.7927	28.1604	29.3828	30.1604	29.8973	28.7129	29.8973	28.9539	29.0864	29.4234	16740	5.55556	1	WTTEQQQR
tr|F1MJK3|F1MJK3_BOVIN	tr|F1MJK3|F1MJK3_BOVIN Uncharacterized protein OS=Bos taurus GN=LOC506828 PE=4 SV=2	LOC506828	21	1.05	0.189399	0.00221401	0.00501913	34.6522	33.4823	33.13	34.1453	33.3568	33.8974	33.8042	33.9848	33.9848	33.9848	165609	16.8919	1	IEHSFEVDEYVLPK,VPDTITEWK,MVSGFIPVK
tr|Q3SZN4|Q3SZN4_BOVIN	tr|Q3SZN4|Q3SZN4_BOVIN Cold inducible RNA binding protein OS=Bos taurus GN=CIRBP PE=2 SV=1	CIRBP	1	1.3	0.310601	0.00428069	0.11161	28.8973	23.0526	25.4551	29.8973	26.1984	24.4551	30.2759	26.9539	28.4629	28.2077	23187	5.16432	1	YGQISEVVVVK
tr|A5PJQ6|A5PJQ6_BOVIN	tr|A5PJQ6|A5PJQ6_BOVIN PGRMC2 protein OS=Bos taurus GN=PGRMC2 PE=1 SV=1	PGRMC2	4	-1.17647	0.556623	0.303507	0.51593	33.1753	32.1604	33.4823	33.8042	33.2193	32.4083	33.7047	32.6198	33.1753	32.8422	23710	23.7668	1	GLGAGAGAGEESPAASLPR,DFSLEQLR,ILLAVNGK
sp|A4FUZ0|KRT83_BOVIN	sp|A4FUZ0|KRT83_BOVIN Keratin, type II cuticular Hb3 OS=Bos taurus GN=KRT83 PE=2 SV=1	KRT83	13	-3.0303	0.558294	0.896943	0.207381	33.4823	27.2535	31.1604	33.1453	34.9417	33.2193	31.4823	32.0017	29.5389	28.9259	53989	27.9919	7	LAGLEEALQK,LLEGEEQR,LTAEVENAK
tr|F1MNT4|F1MNT4_BOVIN	tr|F1MNT4|F1MNT4_BOVIN Uncharacterized protein (Fragment) OS=Bos taurus GN=LAMB1 PE=4 SV=2	LAMB1	17	1.08	0.368738	0.00533302	0.0621141	34.1453	33.3568	33.5978	34.3568	33.3568	33.5978	34.2193	34.0673	33.9848	33.5978	198738	13.0701	1	NIGNLFEEAEK,YSDIEPSTEGEVIFR,DILAQSPAAEPLK
tr|Q17QC8|Q17QC8_BOVIN	tr|Q17QC8|Q17QC8_BOVIN Complement factor properdin OS=Bos taurus GN=CFP PE=2 SV=1	CFP	1	-1.78571	0.359031	0.00849477	0.145733	23.9316	28.2077	28.7129	26.5165	28.2077	28.341	26.7129	26.8385	25.7645	24.5754	50750	3.01724	1	FSPTVTMVEGQGEK
sp|Q5E9F7|COF1_BOVIN	sp|Q5E9F7|COF1_BOVIN Cofilin-1 OS=Bos taurus GN=CFL1 PE=2 SV=3	CFL1	5	-1.28205	0.57736	0.718212	0.374534	34.3568	33.13	35.0673	34.5412	35.2193	33.4823	34.8042	34.1453	34.4823	34.0673	18518	28.9157	1	YALYDATYETK,LGGSAVISLEGKPL,HELQANCYEEVK | Carbamidomethyl [C7]
tr|F1MAZ3|F1MAZ3_BOVIN	tr|F1MAZ3|F1MAZ3_BOVIN Microtubule-associated protein OS=Bos taurus GN=MAP4 PE=1 SV=2	MAP4	25	1.15	0.518129	0.0784325	0.405872	32.5754	30.7453	32.2759	33.0512	32.7653	31.7047	33.1753	32.4334	33.0673	32.5062	115117	34.1795	1	VGSLDNVGHLPAGGAVK,APATATLASPGSTSR,NVALPPETEVTLAK
sp|P49951|CLH1_BOVIN	sp|P49951|CLH1_BOVIN Clathrin heavy chain 1 OS=Bos taurus GN=CLTC PE=1 SV=1	CLTC	19	-1.28205	0.582817	0.450417	0.581203	32.5754	31.1604	32.7454	33.13	33.2193	31.7047	33.1453	32.13	32.2478	32.2759	191587	14.1493	2	ALEHFTDLYDIK,IYIDSNNNPER,IVLDNSVFSEHR
sp|Q2KJA1|SH3G1_BOVIN	sp|Q2KJA1|SH3G1_BOVIN Endophilin-A2 OS=Bos taurus GN=SH3GL1 PE=2 SV=1	SH3GL1	2	1.32	0.607746	0.82889	0.700392	28.7453	25.6865	28.5389	27.4234	29.1604	28.7453	27.4234	29.7292	29.0864	27.0608	41455	5.70652	1	LTMLNTVSK,QAVQILDELADK
sp|Q08DP0|PGM1_BOVIN	sp|Q08DP0|PGM1_BOVIN Phosphoglucomutase-1 OS=Bos taurus GN=PGM1 PE=2 SV=1	PGM1	15	-1.16279	0.467777	0.11061	0.194786	32.933	31.7453	32.7454	33.1901	33.13	31.5296	33.2193	32.5978	32.5062	32.7252	61589	32.0285	1	IALYETPTGWK,IDNFEYSDPVDGSISR,LSLCGEESFGTGSDHIR | Carbamidomethyl [C4]
tr|Q24JZ8|Q24JZ8_BOVIN	tr|Q24JZ8|Q24JZ8_BOVIN U2 small nuclear RNA auxiliary factor 2 OS=Bos taurus GN=U2AF2 PE=2 SV=1	U2AF2	1	-1.03093	0.583615	0.31976	0.543134	27.7771	23.9316	27.8385	29.2077	29.0864	27.8385	29.1604	27.9539	27.7771	28.1604	53487	2.10526	1	ELLTSFGPLK
tr|F1N761|F1N761_BOVIN	tr|F1N761|F1N761_BOVIN Uncharacterized protein OS=Bos taurus GN=ZFAND2B PE=4 SV=2	ZFAND2B	2	1.12	0.630289	0.693387	0.822933	28.5754	28.9539	28.4234	28.0084	27.2535	28.341	28.5014	29.1842	28.0084	28.2077	28104	14.3411	1	TAAPVITLQSGLSEDEALQR,TTPSPNQTLPSSSSTSR
sp|P37141|GPX3_BOVIN	sp|P37141|GPX3_BOVIN Glutathione peroxidase 3 OS=Bos taurus GN=GPX3 PE=2 SV=2	GPX3	3	1.1	0.575214	0.577192	0.312351	32.0673	31.8234	32.0673	32.2759	33.099	32.0017	32.4334	32.5978	32.9677	32.1901	25616	18.1416	2	FLVGPDGIPIMR | Oxidation [M11],NSCPPTSELLGSPDR | Carbamidomethyl [C3],QEPGENSEILATLK
tr|F1N6U4|F1N6U4_BOVIN	tr|F1N6U4|F1N6U4_BOVIN Uncharacterized protein OS=Bos taurus GN=SEPT9 PE=3 SV=2	2016-09-09	7	-1.92308	0.520897	0.230859	0.408345	30.8973	29.2308	30.6629	33.3568	31.5296	29.8973	31.8973	30.3828	30.7453	30.3828	38540	20.2985	1	VVNIVPVIAK,STLINTLFK,DITSTIHFEAYR
sp|Q3T0M0|VPS29_BOVIN	sp|Q3T0M0|VPS29_BOVIN Vacuolar protein sorting-associated protein 29 OS=Bos taurus GN=VPS29 PE=2 SV=1	VPS29	2	-1.23457	0.351554	0.0542426	0.0260714	29.8973	25.9539	30.4823	30.2759	30.5754	22.4923	30.8234	28.8973	29.2979	30.3828	20917	11.2903	2	GDFDENLNYPEQK,VVTVGQFK
sp|P61223|RAP1B_BOVIN	sp|P61223|RAP1B_BOVIN Ras-related protein Rap-1b OS=Bos taurus GN=RAP1B PE=2 SV=1	RAP1B	4	1.11	0.518715	0.14477	0.189907	33.4823	32.8233	33.7047	33.7047	33.8974	33.0348	34.0673	33.8042	33.8974	33.5978	20825	22.8261	2	LVVLGSGGVGK,YDPTIEDSYR,QWNNCAFLESSAK | Carbamidomethyl [C5]
tr|Q0VCH9|Q0VCH9_BOVIN	tr|Q0VCH9|Q0VCH9_BOVIN GLI pathogenesis-related 2 OS=Bos taurus GN=GLIPR2 PE=2 SV=1	GLIPR2	2	-1.51515	0.590079	0.486612	0.611822	28.2077	27.8973	28.9814	30.9677	29.6458	27.8385	30.1604	27.8385	28.5389	29.2077	17209	16.8831	1	ASASDGSSFVVAR,EAQQYSEALASTR
sp|Q5E964|PSD13_BOVIN	sp|Q5E964|PSD13_BOVIN 26S proteasome non-ATPase regulatory subunit 13 OS=Bos taurus GN=PSMD13 PE=2 SV=1	PSMD13	3	1.31	0.615001	0.299535	0.61094	30.0349	28.7771	30.1604	30.1604	30.0349	29.5014	30.2759	31.099	30.6629	28.9539	42866	12.766	1	DVPGFLQQSQSSGPGQAAVWHR,TAWGQQPDLAANEAQLLR,VLDLQQIK
sp|Q5E946|PARK7_BOVIN	sp|Q5E946|PARK7_BOVIN Protein deglycase DJ-1 OS=Bos taurus GN=PARK7 PE=2 SV=1	PARK7	7	-1.13636	0.610158	0.434698	0.599596	33.2193	32.5978	33.0673	33.5978	33.7047	32.7849	33.5978	33.0184	33.2048	32.8974	20035	38.6243	1	IVEVLVGK,GPGTSFEFALK,VTVAGLAGK
tr|F1N6W9|F1N6W9_BOVIN	tr|F1N6W9|F1N6W9_BOVIN Uncharacterized protein OS=Bos taurus GN=COL18A1 PE=4 SV=2	COL18A1	13	-1.07527	0.520336	0.725689	0.248181	34.0673	33.7047	34.2897	34.0673	34.4823	33.3568	34.5978	33.7047	34.4823	33.4823	153878	10.2122	1	LFVAQAGGADPEK,DVLQHPTWPQK,ATLPVVNLR
tr|A7YWQ4|A7YWQ4_BOVIN	tr|A7YWQ4|A7YWQ4_BOVIN SNTB2 protein OS=Bos taurus GN=SNTB2 PE=2 SV=1	SNTB2	1	1.24	0.421584	0.0177785	0.203616	28.7453	26.1984	27.5754	29.6285	28.8081	26.8385	29.6458	28.7129	29.2759	28.8081	57956	2.40741	1	SPSLGSDLTFATR
sp|A6QPY0|OST48_BOVIN	sp|A6QPY0|OST48_BOVIN Dolichyl-diphosphooligosaccharide--protein glycosyltransferase 48 kDa subunit OS=Bos taurus GN=DDOST PE=2 SV=2	DDOST	1	-50	0.593602	0.84352	0.485714	23.5165	0	27.9539	24.7389	28.6798	22.5404	18.1946	0	23.0854	20.5165	48791	3.18907	2	ELGSECGIEFDEEK | Carbamidomethyl [C6]
sp|P01966|HBA_BOVIN	sp|P01966|HBA_BOVIN Hemoglobin subunit alpha OS=Bos taurus GN=HBA PE=1 SV=2	HBA	16	-1.25	0.41379	0.012352	0.193682	43.77	45.77	45.2207	43.1851	44.9075	45.618	43.4481	43.3226	43.1851	45.2207	15184	100	2	AVEHLDDLPGALSELSDLHAHK,MFLSFPTTK | Oxidation [M1],FLANVSTVLTSK
tr|G3MXB5|G3MXB5_BOVIN	tr|G3MXB5|G3MXB5_BOVIN Uncharacterized protein (Fragment) OS=Bos taurus GN=LOC524810 PE=4 SV=1	LOC524810	2	1.17	0.590115	0.92498	0.51338	31.7047	31.7453	31.6629	31.6198	31.4334	32.0673	31.8973	32.4823	31.2759	31.2193	25731	11.336	1	GQSVTCQVQHLSK | Carbamidomethyl [C6],SAEGASFTWNPTGGK
sp|Q58DS9|RAB5C_BOVIN	sp|Q58DS9|RAB5C_BOVIN Ras-related protein Rab-5C OS=Bos taurus GN=RAB5C PE=2 SV=1	RAB5C	1	1.19	0.502635	0.0390191	0.220373	30.9677	29.5203	30.6629	31.2193	31.0349	29.8682	31.6629	30.9677	31.0349	31.0349	23466	5.55556	1	GVDLQENNPASR
tr|E1B9H1|E1B9H1_BOVIN	tr|E1B9H1|E1B9H1_BOVIN Uncharacterized protein OS=Bos taurus GN=TINAGL1 PE=3 SV=1	TINAGL1	5	-1.53846	0.484305	0.145546	0.0779868	31.6198	33.0348	34.7047	31.3303	33.2193	31.7849	32.7252	33.9848	31.6198	31.4823	52903	13.8593	1	ITGWGEETLPDGR,YCQEQDLCCR | Carbamidomethyl [C2 C8 C9],IYPVLGTYWDNCNR | Carbamidomethyl [C12]
tr|F1MN04|F1MN04_BOVIN	tr|F1MN04|F1MN04_BOVIN Uncharacterized protein (Fragment) OS=Bos taurus GN=PAICS PE=3 SV=2	PAICS	1	2.52	0.398361	0.0111841	0.168072	24.7895	0	0	25.8623	0	0	27.341	25.141	0	24.3239	102786	1.19826	2	EVYELLDSPGK
tr|E1BMP2|E1BMP2_BOVIN	tr|E1BMP2|E1BMP2_BOVIN Uncharacterized protein OS=Bos taurus GN=SEC31A PE=4 SV=2	SEC31A	1	-1.6129	0.614395	0.872945	0.75179	27.2535	25.632	28.5389	28.8081	29.1604	26.9539	28.6458	26.5754	27.4234	27.5754	126341	0.775862	1	TTFEDLIQR
tr|Q3ZC83|Q3ZC83_BOVIN	tr|Q3ZC83|Q3ZC83_BOVIN Solute carrier family 29 (Nucleoside transporters), member 1 OS=Bos taurus GN=SLC29A1 PE=2 SV=1	SLC29A1	2	-1.35135	0.558932	0.370762	0.476482	30.0349	28.9539	30.3828	31.4334	31.1604	29.1604	30.8234	29.7292	30.5754	30.0349	49881	4.60526	1	LEGPGEQETK,SLTAITMWPGK
tr|F1MW44|F1MW44_BOVIN	tr|F1MW44|F1MW44_BOVIN Coagulation factor XIII A chain OS=Bos taurus GN=F13A1 PE=4 SV=1	F13A1	16	1.11	0.49906	0.0684966	0.39846	34.5412	32.7252	33.7047	34.0673	34.2193	33.4823	34.0673	34.2193	33.9848	34.6522	82674	22.541	1	DGTHVVEALDTTHIGK,MNFEVENAVLGR,SIALTVPK
tr|F1MDM6|F1MDM6_BOVIN	tr|F1MDM6|F1MDM6_BOVIN DCN1-like protein OS=Bos taurus GN=DCUN1D1 PE=4 SV=2	DCUN1D1	1	1.6	0.314645	0.00322458	0.0965379	0	19.0426	24.1015	0	24.8858	26.2354	0	18.4576	0	0	28278	4.91803	1	TAVSCLSQNDWK | Carbamidomethyl [C5]
sp|Q58DM8|ECHM_BOVIN	sp|Q58DM8|ECHM_BOVIN Enoyl-CoA hydratase, mitochondrial OS=Bos taurus GN=ECHS1 PE=2 SV=1	ECHS1	4	-1.36986	0.580438	0.62433	0.266861	32.1901	30.1604	31.7453	32.6629	32.5062	31.8234	31.933	31.7849	31.2759	31.0349	31243	16.5517	1	IFPVETVVEEAIQCAEK | Carbamidomethyl [C14],VFAAGADIK,NSNVGLIQLNRPK
tr|E1BKT9|E1BKT9_BOVIN	tr|E1BKT9|E1BKT9_BOVIN Uncharacterized protein OS=Bos taurus GN=DSP PE=1 SV=1	DSP	9	-2.22222	0.467168	0.0292859	0.166562	27.341	28.5389	32.9505	27.4234	27.5014	31.7849	27.2535	26.7129	26.7129	27.1604	332380	3.14988	1	IEVLEEELR,ETQSQLETER,AELIVQPELK
tr|F1MMK9|F1MMK9_BOVIN	tr|F1MMK9|F1MMK9_BOVIN Protein AMBP OS=Bos taurus GN=AMBP PE=4 SV=2	AMBP	7	1.06	0.462684	0.0337723	0.289199	35.4209	34.7047	34.5978	35.0673	35.1068	34.8042	35.2549	35.3236	35.0673	34.9848	39294	22.4432	1	EYCGIPGEADEELLR | Carbamidomethyl [C3],TVEACNLPIVQGPCR | Carbamidomethyl [C5 C14],ESLLEEFR
sp|Q3ZBK2|F213A_BOVIN	sp|Q3ZBK2|F213A_BOVIN Redox-regulatory protein FAM213A OS=Bos taurus GN=FAM213A PE=2 SV=1	FAM213A	2	-1.19048	0.58571	0.452454	0.415366	30.2759	29.2759	30.8973	30.7453	30.6629	29.5014	30.6629	30.5754	30.1604	29.8973	24355	10.5505	1	EEATDLSSLKPK,VNLTSVLEAAR
sp|P45478|PPT1_BOVIN	sp|P45478|PPT1_BOVIN Palmitoyl-protein thioesterase 1 OS=Bos taurus GN=PPT1 PE=1 SV=1	PPT1	1	-9.09091	0.405484	0.0106904	0.161856	18.0951	19.6276	0	26.9539	0	0	20.6971	23.2535	20.8576	20.0691	34142	4.90196	2	ETIPLQESTLYTQDR
tr|E1BJ08|E1BJ08_BOVIN	tr|E1BJ08|E1BJ08_BOVIN Uncharacterized protein OS=Bos taurus GN=LOC785216 PE=3 SV=2	LOC785216	5	1.26	0.621825	0.84871	0.815097	33.3568	32.1901	32.2759	31.3303	32.7849	32.6198	31.7047	33.8974	32.1901	33.0348	27399	21.5768	2	GSAPPGPVPEGLIR,HEVININLK,NDPIVSSLPTDVK
sp|Q6EWQ7|IF5A1_BOVIN	sp|Q6EWQ7|IF5A1_BOVIN Eukaryotic translation initiation factor 5A-1 OS=Bos taurus GN=EIF5A PE=2 SV=3	EIF5A	3	-1.2987	0.616583	0.588494	0.694206	32.0348	30.2759	32.2193	32.3828	32.5978	31.2193	32.5978	31.4334	31.4334	31.4334	16832	11.6883	2	KYEDICPSTHNMDVPNIK | Carbamidomethyl [C6],YEDICPSTHNMDVPNIK | Carbamidomethyl [C5],YEDICPSTHNMDVPNIK | Carbamidomethyl [C5] Oxidation [M11]
tr|F1MKS5|F1MKS5_BOVIN	tr|F1MKS5|F1MKS5_BOVIN Histidine-rich glycoprotein OS=Bos taurus GN=HRG PE=4 SV=2	HRG	8	-1.1236	0.645712	0.684882	0.650181	33.4823	34.2193	33.1604	34.2193	34.0673	33.8974	34.0673	33.0348	33.3568	33.9848	60743	16.6045	2	DIVTNCEVFNLK | Carbamidomethyl [C6],RPSETVIGQCK | Carbamidomethyl [C10],DHGHPHESYNFR
sp|Q27971|CAN2_BOVIN	sp|Q27971|CAN2_BOVIN Calpain-2 catalytic subunit OS=Bos taurus GN=CAPN2 PE=2 SV=2	CAPN2	6	-1.11111	0.605818	0.830502	0.775329	33.0673	32.6415	32.8233	33.3568	33.7047	32.8422	33.5978	32.7252	32.933	32.7252	79934	11.2857	1	RPTEICDNPQFITGGATR | Carbamidomethyl [C6],YLNQDYAALR,IMVDMLDSDGSGK
tr|A6QPP2|A6QPP2_BOVIN	tr|A6QPP2|A6QPP2_BOVIN SERPIND1 protein OS=Bos taurus GN=SERPIND1 PE=2 SV=1	SERPIND1	11	-1.1236	0.333381	0.022211	0.0171647	35.2193	34.6522	34.4209	35.4519	34.7553	34.7553	34.6522	34.7047	34.8042	35.0266	55207	27.4194	1	TLESQLTPQAVER,ALGVTALFDK,DYDLVGALR
sp|Q3MHP3|S10AE_BOVIN	sp|Q3MHP3|S10AE_BOVIN Protein S100-A14 OS=Bos taurus GN=S100A14 PE=3 SV=1	S100A14	2	1.15	0.504093	0.0493631	0.349324	31.4334	28.5014	29.5014	31.8234	31.5754	29.7129	32.1604	30.7453	31.6198	30.8973	11410	23.0769	1	ETLTPSELR,SANAEDAQELSDVER
sp|Q1JPB0|ILEU_BOVIN	sp|Q1JPB0|ILEU_BOVIN Leukocyte elastase inhibitor OS=Bos taurus GN=SERPINB1 PE=2 SV=2	SERPINB1	3	1.18	0.502684	0.785077	0.0395424	31.4823	30.7453	31.1604	31.8973	31.8234	32.5296	31.8608	31.1604	31.0349	31.4823	42235	10.8753	1	ALHFEGVEIHSGFQSLNADINK,KIEQQLTLEK,VLELPYEGK
sp|P00743|FA10_BOVIN	sp|P00743|FA10_BOVIN Coagulation factor X OS=Bos taurus GN=F10 PE=1 SV=1	F10	2	1.13	0.561886	0.957228	0.139237	30.5754	30.2759	30.3828	29.8973	28.2535	31.099	29.8829	29.7613	29.8973	30.1604	54510	3.65854	1	MLEVPYVDR,TGIVSGFGR
sp|Q3T0D7|SAR1A_BOVIN	sp|Q3T0D7|SAR1A_BOVIN GTP-binding protein SAR1a OS=Bos taurus GN=SAR1A PE=2 SV=1	SAR1A	3	1.05	0.545961	0.0856631	0.359591	32.0348	30.3828	28.5389	32.6198	32.1604	30.7453	32.684	31.1604	31.4334	32.0673	22409	15.6566	1	EIFGLYGQTTGK,LVFLGLDNAGK,TTLLHMLK
tr|Q2EF45|Q2EF45_BOVIN	tr|Q2EF45|Q2EF45_BOVIN Monocarboxylate transporter 2 OS=Bos taurus GN=SLC16A7 PE=2 SV=1	SLC16A7	3	1.2	0.619329	0.351517	0.512172	32.0017	30.9677	32.2478	32.5062	32.8792	31.7047	33.1901	32.6198	32.7653	31.5754	52629	5.80913	1	LSVWEEINK,LVDETGQYK,TSQSPSVNIK
tr|E1BEL8|E1BEL8_BOVIN	tr|E1BEL8|E1BEL8_BOVIN Uncharacterized protein OS=Bos taurus GN=HBE1 PE=3 SV=1	HBE1	1	1.11	0.408429	0.0110444	0.181451	35.2549	34.8516	34.7047	35.2897	34.3568	34.4823	34.9417	35.5121	35.3568	34.8974	16070	5.44218	1	LSELHCDK | Carbamidomethyl [C6]
sp|Q01321|NDUA4_BOVIN	sp|Q01321|NDUA4_BOVIN Cytochrome c oxidase subunit NDUFA4 OS=Bos taurus GN=NDUFA4 PE=1 SV=1	NDUFA4	1	1.19	0.529206	0.076376	0.393167	30.1604	28.7453	29.4433	31.3828	30.8234	29.3196	31.5296	30.9677	30.6629	29.8829	9325	12.1951	1	FYSVNVDYSK
tr|F1MPJ8|F1MPJ8_BOVIN	tr|F1MPJ8|F1MPJ8_BOVIN Uncharacterized protein (Fragment) OS=Bos taurus GN=NPEPL1 PE=4 SV=2	NPEPL1	1	1.11	0.604892	0.164541	0.538009	27.0608	23.9316	26.8385	27.7129	27.7129	25.976	28.0608	26.8385	27.4234	27.0608	50295	2.53165	1	TVEINNTDAEGR
sp|P48427|TBCA_BOVIN	sp|P48427|TBCA_BOVIN Tubulin-specific chaperone A OS=Bos taurus GN=TBCA PE=1 SV=3	TBCA	2	1.24	0.479117	0.573545	0.0273804	28.9259	28.8682	29.5203	28.2077	29.4234	28.1604	29.8829	29.1361	30.0349	28.8973	12707	16.6667	1	DLEEAEEYK,QAEILQESR
sp|Q3SYW6|EIF3C_BOVIN	sp|Q3SYW6|EIF3C_BOVIN Eukaryotic translation initiation factor 3 subunit C OS=Bos taurus GN=EIF3C PE=2 SV=1	EIF3C	1	-1.28205	0.418353	0.0111238	0.164546	23.2535	0	0	27.1604	0	0	26.1795	0	23.632	25.217	105365	0.986842	1	FEELTNLIR
sp|A4FUA8|CAZA1_BOVIN	sp|A4FUA8|CAZA1_BOVIN F-actin-capping protein subunit alpha-1 OS=Bos taurus GN=CAPZA1 PE=2 SV=1	CAPZA1	5	-1.38889	0.626471	0.615745	0.704418	31.6629	30.3828	31.2193	32.4083	32.933	31.099	32.2478	31.2193	31.2759	31.3828	32932	28.3217	1	LLLNNDNLLR,IQVHYYEDGNVQLVSHK,IIEHAENEYQTAISENYQTMSDTTFK | Deamidated [Q10]
sp|P13214|ANXA4_BOVIN	sp|P13214|ANXA4_BOVIN Annexin A4 OS=Bos taurus GN=ANXA4 PE=1 SV=2	ANXA4	10	1.2	0.516173	0.0366955	0.273907	32.4823	30.7453	31.7453	33.0348	32.6415	31.2193	33.3568	32.3828	32.8042	32.3303	35888	25.7053	1	SDTSFMFQR,QDAQDLYEAGEK,DESNYLDDALMR
sp|P13384|IBP2_BOVIN	sp|P13384|IBP2_BOVIN Insulin-like growth factor-binding protein 2 OS=Bos taurus GN=IGFBP2 PE=1 SV=2	IGFBP2	3	1.15	0.532383	0.0370762	0.285787	30.2759	30.0349	29.1604	31.3303	28.4234	29.2308	30.8234	30.2759	31.099	29.4032	34015	10.7256	1	CYPNPGSELPLR | Carbamidomethyl [C1],HHLGLEEPK,TPCQQELDQVLER | Carbamidomethyl [C3]
sp|Q56K03|RL27A_BOVIN	sp|Q56K03|RL27A_BOVIN 60S ribosomal protein L27a OS=Bos taurus GN=RPL27A PE=2 SV=3	RPL27A	3	-1.28205	0.62663	0.455148	0.57975	30.1604	29.5754	31.2193	30.3828	31.6629	30.3828	31.0349	30.4823	30.1604	29.7292	16577	20.2703	2	LWTLVSEQTR,NQSFCPTVNLDK | Carbamidomethyl [C5],YHPGYFGK
sp|P27214|ANX11_BOVIN	sp|P27214|ANX11_BOVIN Annexin A11 OS=Bos taurus GN=ANXA11 PE=1 SV=1	ANXA11	4	1.32	0.38919	0.00651219	0.0564139	31.7849	30.1604	31.5296	32.0673	31.1604	29.8973	32.4083	32.2759	32.13	31.4823	54018	8.74751	1	GTITDASGFDPLR,LLISLSQGNR,DESTNVDMTLVQR
sp|P35466|S10A4_BOVIN	sp|P35466|S10A4_BOVIN Protein S100-A4 OS=Bos taurus GN=S100A4 PE=1 SV=2	S100A4	7	-1.25	0.561884	0.159592	0.343836	36.9197	34.8516	36.2193	36.9197	37.1262	34.9417	37.1262	35.8746	36.4672	36.1453	11807	36.6337	1	ELPSFLGK,ALDVMVSTFHK,LMSNLDCNK | Carbamidomethyl [C7]
sp|P56425|CTHL7_BOVIN	sp|P56425|CTHL7_BOVIN Cathelicidin-7 OS=Bos taurus GN=CATHL7 PE=2 SV=1	CATHL7	2	2.62	0.375058	0.0344168	0.0235807	28.8682	30.8234	28.2077	28.2077	28.8682	32.7454	29.2759	28.6458	28.2979	28.611	18847	15.7576	1	LLELDPPPEQDVEHPGAR,QCVGTVTR | Carbamidomethyl [C2]
tr|F1ME65|F1ME65_BOVIN	tr|F1ME65|F1ME65_BOVIN Uncharacterized protein OS=Bos taurus GN=CKAP4 PE=1 SV=1	CKAP4	8	-1.49254	0.55766	0.20436	0.382642	31.2759	28.7453	30.0349	31.5754	31.4334	29.6964	30.8973	30.7453	29.8973	30.1604	64530	19.5246	1	VAGLGPDADAEGGLAGTVR,AEESAAHLPEEIR,LQSVEDGVQAAR
tr|A5PJJ1|A5PJJ1_BOVIN	tr|A5PJJ1|A5PJJ1_BOVIN KRT33A protein OS=Bos taurus GN=KRT33A PE=2 SV=1	KRT33A	2	-2.85714	0.589325	0.969857	0.164918	31.2759	22.8576	24.7895	30.1604	31.7453	30.2759	28.5014	29.7129	23.7389	21.6971	45718	4.73815	2	DNAELESR,QNHEQEVNTLR
sp|Q2HJG5|VPS35_BOVIN	sp|Q2HJG5|VPS35_BOVIN Vacuolar protein sorting-associated protein 35 OS=Bos taurus GN=VPS35 PE=2 SV=1	VPS35	13	-1.17647	0.62479	0.683858	0.3683	31.7047	31.4334	32.684	32.13	32.7252	31.7047	32.3303	31.5296	32.2478	32.0348	91750	17.3367	1	SEDPDQQYLILNTAR,ILVGTNLVR,LNLEHIATSSAVSK
tr|E1BKM4|E1BKM4_BOVIN	tr|E1BKM4|E1BKM4_BOVIN Uncharacterized protein (Fragment) OS=Bos taurus GN=PDCD6IP PE=4 SV=2	PDCD6IP	5	1.11	0.462787	0.0220291	0.250645	31.1604	30.1604	30.8234	31.5296	30.8973	30.4823	31.5754	31.3828	31.1604	30.8234	100990	5.79869	1	LALASLGYEK,LLDEEEATDNDLR,LQHAAELIK
sp|A1A4R1|H2A2C_BOVIN	sp|A1A4R1|H2A2C_BOVIN Histone H2A type 2-C OS=Bos taurus GN=HIST2H2AC PE=2 SV=1	HIST2H2AC	2	-1.23457	0.639378	0.802809	0.471426	37.1262	36.6787	37.3067	38.2193	38.3067	37.6787	37.8042	36.9197	37.2193	37.0266	13988	21.7054	6	AGLQFPVGR,VTIAQGGVLPNIQAVLLPK
tr|G5E593|G5E593_BOVIN	tr|G5E593|G5E593_BOVIN Uncharacterized protein OS=Bos taurus GN=LOC530437 PE=4 SV=1	LOC530437	1	1.34	0.355549	0.00492064	0.0751623	20.7796	27.4234	27.4234	20.6971	21.5638	28.8081	20.5165	20.417	21.6096	20.1946	95151	1.06762	1	VSEAIVSIR
sp|Q0VCM5|ITIH1_BOVIN	sp|Q0VCM5|ITIH1_BOVIN Inter-alpha-trypsin inhibitor heavy chain H1 OS=Bos taurus GN=ITIH1 PE=1 SV=1	ITIH1	1	1.96	0.479514	0.0741007	0.0501911	23.391	21.002	20.6096	24.019	30.7453	31.7849	21.1946	17.8113	20.6096	20.0691	101236	1.766	1	AHGEGQEFMTTCLVDK | Carbamidomethyl [C12]
tr|A2VE41|A2VE41_BOVIN	tr|A2VE41|A2VE41_BOVIN EGF-containing fibulin-like extracellular matrix protein 1 OS=Bos taurus GN=EFEMP1 PE=1 SV=1	EFEMP1	6	1.19	0.571258	0.118404	0.311135	31.2759	29.0864	30.9677	31.0349	31.5754	29.8385	31.6629	30.7453	31.5754	31.6629	54835	16.4659	1	IQCATGYEQSEHNVCQDIDECTAGTHNCR | Carbamidomethyl [C3 C15 C21 C28],IPINPSHR,DIDECDIVPDACK | Carbamidomethyl [C5 C12]
sp|Q3SZ19|PSMD9_BOVIN	sp|Q3SZ19|PSMD9_BOVIN 26S proteasome non-ATPase regulatory subunit 9 OS=Bos taurus GN=PSMD9 PE=1 SV=1	PSMD9	1	-1.03093	0.629435	0.95241	0.443112	24.7895	29.1115	18.0951	26.3578	26.8385	28.8081	25.1795	23.019	26.7129	27.341	24266	7.23982	1	GIGMNEPLVDCEGYPR | Carbamidomethyl [C11]
tr|F1MYN5|F1MYN5_BOVIN	tr|F1MYN5|F1MYN5_BOVIN Fibulin-1 OS=Bos taurus GN=FBLN1 PE=3 SV=2	FBLN1	4	1.2	0.298118	0.00238361	0.0161722	32.4823	31.7849	32.1901	32.7252	32.3033	31.3303	33.099	32.7252	32.7454	32.4823	77485	7.2238	1	GQETADFAPGDGGDLQETAK,GYHLNEEGTR,AGYYFDGISR
tr|A5PKL2|A5PKL2_BOVIN	tr|A5PKL2|A5PKL2_BOVIN RRAS2 protein OS=Bos taurus GN=RRAS2 PE=2 SV=1	RRAS2	3	-1.28205	0.573909	0.971749	0.11579	29.1604	28.7129	31.1604	29.2535	30.0349	28.0084	30.3828	28.6798	30.2759	29.2535	23399	18.6275	1	FQEQECPPSPEPTR | Carbamidomethyl [C6],MNVDQAFHELVR,QVTQEEGQQLAR
tr|A6QLS9|A6QLS9_BOVIN	tr|A6QLS9|A6QLS9_BOVIN RAB10 protein OS=Bos taurus GN=RAB10 PE=1 SV=1	RAB10	2	-1.31579	0.674456	0.705787	0.735272	29.3828	27.9539	29.8973	30.0349	30.3828	28.8973	29.8385	28.8081	29.7927	29.1361	22541	15.5	1	EPNSENVDISSGGGVTGWK,NIDEHANEDVER
tr|G1K238|G1K238_BOVIN	tr|G1K238|G1K238_BOVIN Collagen alpha-1(IV) chain OS=Bos taurus GN=COL4A1 PE=4 SV=2	COL4A1	3	-1.21951	0.629502	0.626999	0.3439	31.8608	30.7453	33.0184	32.2478	32.3828	30.8973	32.6415	31.7047	32.3828	31.3303	160412	2.33673	1	AHGQDLGTAGSCLR | Carbamidomethyl [C12],HSQTTDDPQCPPGTK | Carbamidomethyl [C10],SAPFIECHGR | Carbamidomethyl [C7]
tr|E1BMD6|E1BMD6_BOVIN	tr|E1BMD6|E1BMD6_BOVIN Uncharacterized protein OS=Bos taurus GN=LPP PE=1 SV=1	LPP	4	-1.33333	0.625269	0.769417	0.559835	31.3303	30.0349	32.0017	32.0348	32.7454	30.6629	32.3303	30.8234	31.6198	31.1604	65715	10.7492	1	MVIPNQPPLTATK,EPIMPAPGQEETVR,GGPAGSMGPPAAPSSFRPEDELEHLTK
sp|Q5E9B1|LDHB_BOVIN	sp|Q5E9B1|LDHB_BOVIN L-lactate dehydrogenase B chain OS=Bos taurus GN=LDHB PE=2 SV=4	LDHB	15	-1.1236	0.683842	0.688824	0.570927	36.9197	36.1262	37.2193	37.1262	37.4672	36.4672	37.5412	36.6787	36.6787	36.8042	36723	42.2156	2	LIAPVAEEETR,VIGSGCNLDSAR | Carbamidomethyl [C6],GEMMDLQHGSLFLQTPK
sp|P19879|MIME_BOVIN	sp|P19879|MIME_BOVIN Mimecan OS=Bos taurus GN=OGN PE=1 SV=2	OGN	10	-1.38889	0.664565	0.714675	0.611324	38.0266	37.2193	38.1735	39.0266	39.7271	37.6787	38.2193	38.0773	38.6116	38.4287	34209	32.107	3	LEGNPVILGK,DFADIPNLR,RLPIGSYI
sp|P02584|PROF1_BOVIN	sp|P02584|PROF1_BOVIN Profilin-1 OS=Bos taurus GN=PFN1 PE=1 SV=2	PFN1	7	-1.5625	0.570263	0.159049	0.316841	34.9417	33.8042	34.8974	36.9197	35.1068	34.3568	35.4209	34.8042	34.8516	34.8516	15057	54.2857	1	DSPSVWAAVPGK,SSFFVNGLTLGGQK,TFVNITPAEVGILVGK
sp|Q9TU03|GDIR2_BOVIN	sp|Q9TU03|GDIR2_BOVIN Rho GDP-dissociation inhibitor 2 OS=Bos taurus GN=ARHGDIB PE=2 SV=3	ARHGDIB	1	1	0.188793	0.151992	0.000296706	30.0349	28.8385	29.0864	30.4823	29.2077	31.2193	28.8385	29.1361	28.1115	28.7129	22794	8	1	APEPHVEEDDDELDGK
sp|Q29RK2|PYC_BOVIN	sp|Q29RK2|PYC_BOVIN Pyruvate carboxylase, mitochondrial OS=Bos taurus GN=PC PE=2 SV=2	PC	2	1.18	0.636611	0.409182	0.692585	28.9539	25.8385	28.6458	27.2535	28.2979	27.5014	29.1604	28.611	28.6798	26.9539	129697	1.69779	1	GTPLDTGVPLER,SLPDLGLR
tr|F1MMN6|F1MMN6_BOVIN	tr|F1MMN6|F1MMN6_BOVIN Uncharacterized protein (Fragment) OS=Bos taurus GN=ITGA1 PE=3 SV=2	ITGA1	2	-1.23457	0.563934	0.23404	0.305708	28.1115	26.019	27.8385	28.8682	29.0608	25.7389	28.8682	27.1604	28.8385	27.0608	130287	2.04778	1	VIQDCEDESIQR | Carbamidomethyl [C5],YSSTEEVLVAAK
sp|P00570|KAD1_BOVIN	sp|P00570|KAD1_BOVIN Adenylate kinase isoenzyme 1 OS=Bos taurus GN=AK1 PE=1 SV=2	AK1	2	-1.03093	0.250378	0.000835437	0.0239135	30.5754	28.5014	27.7129	31.2759	28.8081	28.5754	30.2759	29.6458	29.7771	30.5754	21664	11.3402	1	GFLIDGYPR,YGYTHLSTGDLLR
sp|Q3MHL7|TCPZ_BOVIN	sp|Q3MHL7|TCPZ_BOVIN T-complex protein 1 subunit zeta OS=Bos taurus GN=CCT6A PE=1 SV=3	CCT6A	3	-1.28205	0.661624	0.574032	0.687029	30.4823	29.2535	30.7453	31.3828	31.3303	30.1604	30.9677	30.4823	30.2759	30.2759	57956	6.21469	1	ALQFLEQVK,ETLIDVAR,VLAQNSGFDLQETLVK
sp|Q07130|UGPA_BOVIN	sp|Q07130|UGPA_BOVIN UTP--glucose-1-phosphate uridylyltransferase OS=Bos taurus GN=UGP2 PE=1 SV=2	UGP2	6	-1.31579	0.642683	0.517922	0.627513	32.3568	30.4823	32.5062	32.5527	33.0348	31.3303	32.5978	31.933	32.13	31.6629	56903	15.1575	1	SFENSLGINVPR,EFPTVPLVK,LVEIAQVPK
tr|E1BMU2|E1BMU2_BOVIN	tr|E1BMU2|E1BMU2_BOVIN Uncharacterized protein OS=Bos taurus GN=CYGB PE=3 SV=2	CYGB	1	-1.20482	0.572336	0.373431	0.143864	28.4629	25.9316	29.4823	28.7453	30.2759	25.019	30.4823	27.7771	28.7453	27.8385	21459	5.26316	1	VSSVLSLVGK
tr|F6QS88|F6QS88_BOVIN	tr|F6QS88|F6QS88_BOVIN Uncharacterized protein OS=Bos taurus GN=EPHX2 PE=4 SV=1	EPHX2	2	-1.5625	0.625146	0.501068	0.653733	28.8973	26.2535	28.9814	29.5934	30.0349	27.5754	29.4823	28.3828	28.1115	28.2077	62720	4.14414	1	SNDETFITVSR,YQIPALAQAGFR
tr|E1BFB0|E1BFB0_BOVIN	tr|E1BFB0|E1BFB0_BOVIN Uncharacterized protein OS=Bos taurus GN=SPTAN1 PE=1 SV=2	SPTAN1	68	1.08	0.562867	0.0814321	0.345247	33.7047	32.7047	32.684	34.0673	33.8042	33.2193	34.2193	33.4823	33.5978	33.3568	284574	31.7557	1	NTTGVTEEALK,ADVVESWIGEK,LIQSHPESAEDLQEK
sp|P67808|YBOX1_BOVIN	sp|P67808|YBOX1_BOVIN Nuclease-sensitive element-binding protein 1 OS=Bos taurus GN=YBX1 PE=2 SV=3	YBX1	2	-2.63158	0.652222	0.855995	0.432333	24.9316	23.7389	26.8385	26.5609	28.9539	24.7895	26.5754	25.604	26.1604	25.4551	35924	10.4938	2	GAEAANVTGPGGVPVQGSK,NEGSESAPEGQAQQR
sp|P56652|ITIH3_BOVIN	sp|P56652|ITIH3_BOVIN Inter-alpha-trypsin inhibitor heavy chain H3 OS=Bos taurus GN=ITIH3 PE=1 SV=2	ITIH3	4	1.26	0.181059	0.000300092	0.0166236	32.3828	30.8234	29.4629	32.1604	29.8973	29.0608	31.7453	32.0348	32.4334	31.7047	99550	4.82604	1	DSLVPATPENIQEASK,EVSFDVELPK,FAHNVVTTR
sp|Q0NXR6|ACAD8_BOVIN	sp|Q0NXR6|ACAD8_BOVIN Isobutyryl-CoA dehydrogenase, mitochondrial OS=Bos taurus GN=ACAD8 PE=2 SV=1	ACAD8	2	1.73	0.618486	0.183701	0.561391	27.2535	21.9672	27.0608	27.7129	27.0608	25.217	29.2077	26.3745	28.4629	25.3239	45307	6.25	2	IGDEGQGFLIAMK,VHQILEGSNEVMR
sp|Q29423|CD44_BOVIN	sp|Q29423|CD44_BOVIN CD44 antigen OS=Bos taurus GN=CD44 PE=2 SV=1	CD44	2	-1.75439	0.554939	0.139295	0.353827	27.0608	25.019	26.7129	29.2535	27.0608	25.604	27.8973	26.1214	26.1984	27.1604	40001	6.55738	1	GSSETPDQFMTADETR,TEAADLCK | Carbamidomethyl [C7]
sp|P31404|VATA_BOVIN	sp|P31404|VATA_BOVIN V-type proton ATPase catalytic subunit A OS=Bos taurus GN=ATP6V1A PE=2 SV=2	ATP6V1A	1	-1.21951	0.444303	0.0100622	0.151177	27.8973	0	0	28.5754	0	0	28.2535	26.0608	0	27.1604	68344	1.94489	1	LPANHPLLTGQR
sp|A2I7N0|SPA34_BOVIN	sp|A2I7N0|SPA34_BOVIN Serpin A3-4 OS=Bos taurus GN=SERPINA3-4 PE=3 SV=1	SERPINA3	16	1.06	0.572501	0.136978	0.282242	38.6456	38.4287	39.0773	39.2416	38.8631	38.5412	39.0522	39.1019	39.0773	38.9742	46311	37.4696	7	SLINDYVK,IHELYLPK,DTQSIIFLGK
sp|Q9TTK6|AOC3_BOVIN	sp|Q9TTK6|AOC3_BOVIN Membrane primary amine oxidase OS=Bos taurus GN=AOC3 PE=2 SV=3	AOC3	14	1.07	0.681509	0.612198	0.245426	35.8974	35.2549	36.4051	36.0266	36.9197	35.6787	36.3568	36.1262	36.5412	36.4973	84500	22.9358	4	TLHDAFCVFEQNK | Carbamidomethyl [C7],SQVPPGPTPPLQFHPQGTR,QLETEEQAAFPLGGASPR
tr|Q0VCZ8|Q0VCZ8_BOVIN	tr|Q0VCZ8|Q0VCZ8_BOVIN Acyl-CoA synthetase long-chain family member 1 OS=Bos taurus GN=ACSL1 PE=1 SV=1	ACSL1	14	-1.2987	0.655641	0.89182	0.62086	32.4083	32.5296	33.4823	34.8042	33.2048	33.099	34.2193	33.1753	31.9677	32.4581	78280	22.3176	1	ANLLLEGVENK,ALQPTIFPVVPR,IGFFQGDIR
sp|Q3SZI8|IVD_BOVIN	sp|Q3SZI8|IVD_BOVIN Isovaleryl-CoA dehydrogenase, mitochondrial OS=Bos taurus GN=IVD PE=2 SV=1	IVD	2	-1.38889	0.6851	0.899802	0.714919	28.341	27.0608	28.2979	29.362	29.8973	28.341	29.2077	28.611	28.0608	27.341	46497	7.51174	1	FLQEHLAPQAQEIDQSNEFK,LYEIGAGTSEVR
sp|A2VE13|MAL2_BOVIN	sp|A2VE13|MAL2_BOVIN Protein MAL2 OS=Bos taurus GN=MAL2 PE=1 SV=1	MAL2	1	1.06	0.656039	0.970259	0.43594	32.0348	31.6629	33.3568	32.5527	33.0512	32.4581	32.933	32.1604	33.0348	32.9848	19146	6.25	1	VTLPAGPDILR
sp|Q29RQ1|CO7_BOVIN	sp|Q29RQ1|CO7_BOVIN Complement component C7 OS=Bos taurus GN=C7 PE=2 SV=1	C7	8	1.08	0.197297	0.000220426	0.0143495	32.5527	31.7453	31.5754	32.6629	31.4334	31.4823	32.2759	32.5296	32.0673	32.3828	93090	12.5741	2	DGFVQDEGATFPVGK,LIDQYGTHYLQSGSLGGEYK,SLEGPSTFLCSSSLK | Carbamidomethyl [C10]
sp|P63097|GNAI1_BOVIN	sp|P63097|GNAI1_BOVIN Guanine nucleotide-binding protein G(i) subunit alpha-1 OS=Bos taurus GN=GNAI1 PE=2 SV=2	GNAI1	1	1.18	0.656599	0.167582	0.502701	30.6629	29.0084	30.7453	31.1604	30.8973	29.8973	31.5754	30.0349	30.8973	31.2193	40361	3.67232	1	IIHEAGYSEEECK | Carbamidomethyl [C12]
tr|A5PKD6|A5PKD6_BOVIN	tr|A5PKD6|A5PKD6_BOVIN GNB4 protein OS=Bos taurus GN=GNB4 PE=2 SV=1	GNB4	2	-1.2987	0.629392	0.231739	0.496112	30.0349	28.4629	29.5754	30.8234	30.6629	28.8973	30.3828	29.5389	30.1604	29.362	37537	9.11765	1	ACNDATLVQITSNMDSVGR | Carbamidomethyl [C2],TFVSGACDASSK | Carbamidomethyl [C7]
sp|Q5EAC2|GSHB_BOVIN	sp|Q5EAC2|GSHB_BOVIN Glutathione synthetase OS=Bos taurus GN=GSS PE=2 SV=1	GSS	1	1.16	0.669338	0.870625	0.604594	28.7453	27.5754	28.0084	28.341	28.1604	28.2979	29.1361	28.9539	23.1174	28.4234	52065	3.37553	1	SDYMFQCNPDGSAALK | Carbamidomethyl [C7]
sp|A2VE29|ITIH5_BOVIN	sp|A2VE29|ITIH5_BOVIN Inter-alpha-trypsin inhibitor heavy chain H5 OS=Bos taurus GN=ITIH5 PE=2 SV=1	ITIH5	5	-1.02041	0.671999	0.679797	0.782869	30.1604	27.8973	31.1604	30.0349	30.9677	30.0349	30.6629	30.1604	30.4823	30.3828	104355	5.85106	2	VYQGEITER,TPLLSDIR,GTHLQPGPAVK
tr|F1N401|F1N401_BOVIN	tr|F1N401|F1N401_BOVIN Collagen alpha-1(XII) chain OS=Bos taurus GN=COL12A1 PE=4 SV=2	COL12A1	2	1.29	0.576553	0.0724326	0.295423	27.2535	25.6865	26.7129	29.8829	28.7453	25.8142	27.7771	28.0084	30.0349	29.2535	340076	0.831734	1	ALALGALQNIR,NNVILQPLQPDTPYK
tr|E1BB91|E1BB91_BOVIN	tr|E1BB91|E1BB91_BOVIN Uncharacterized protein OS=Bos taurus GN=COL6A3 PE=1 SV=1	COL6A3	83	-1.2987	0.646123	0.286007	0.541938	37.2193	35.6787	36.5412	37.8042	37.9742	36.1262	37.5412	36.4519	37.1262	36.8042	342406	29.3691	1	FDQHQNKPEILNLVK,ILDDLTIAESNCPR | Carbamidomethyl [C12],VIDELDVKPEGTR
sp|P00432|CATA_BOVIN	sp|P00432|CATA_BOVIN Catalase OS=Bos taurus GN=CAT PE=1 SV=3	CAT	20	1.05	0.426981	0.0167789	0.142861	36.2193	35.4823	35.3892	35.8746	35.5978	35.5978	36.1641	35.8281	35.6253	35.8746	59915	43.074	1	AAQKPDVLTTGGGNPVGDK,FNSANDDNVTQVR,NFSDVHPEYGSR
sp|P19120|HSP7C_BOVIN	sp|P19120|HSP7C_BOVIN Heat shock cognate 71 kDa protein OS=Bos taurus GN=HSPA8 PE=1 SV=2	HSPA8	15	-1.20482	0.674637	0.448385	0.593605	34.4823	33.2193	34.8516	35.0266	35.0266	33.8042	35.0266	34.2193	34.3568	34.2897	71240	23.2308	3	IINEPTAAAIAYGLDK,FEELNADLFR,STAGDTHLGGEDFDNR
tr|F1N3L5|F1N3L5_BOVIN	tr|F1N3L5|F1N3L5_BOVIN Uncharacterized protein (Fragment) OS=Bos taurus GN=ABI3BP PE=4 SV=2	ABI3BP	6	1.13	0.60552	0.278143	0.253925	33.8974	32.13	33.5978	33.3568	34.9417	32.6415	34.2897	33.5978	34.2193	34.7047	113901	8.55769	1	TGQQLSSDQLPTK,GHGEDHCQFVDSFLDGR | Carbamidomethyl [C7],IYLSDSLTGK
tr|Q2KJ47|Q2KJ47_BOVIN	tr|Q2KJ47|Q2KJ47_BOVIN EH-domain containing 2 OS=Bos taurus GN=EHD2 PE=2 SV=1	EHD2	25	1.12	0.641748	0.370143	0.323279	36.0872	34.5978	36.9197	36.3067	37.0266	35.4519	36.9197	36.0872	37.1262	36.6787	61217	45.3039	2	IQLEHHISPGDFPDCQK | Carbamidomethyl [C15],LLPLEEHYR,LEGHGLPTNLPR
sp|Q28046|ADSV_BOVIN	sp|Q28046|ADSV_BOVIN Adseverin OS=Bos taurus GN=SCIN PE=1 SV=1	SCIN	1	-1.1236	0.689782	0.98029	0.773786	26.1214	25.6595	29.2979	28.5014	28.1115	27.8385	28.5014	27.8973	27.2535	27.9539	80577	2.37762	1	AQLIVVEEGSEPSELTK
sp|Q3SZR8|SRSF3_BOVIN	sp|Q3SZR8|SRSF3_BOVIN Serine/arginine-rich splicing factor 3 OS=Bos taurus GN=SRSF3 PE=2 SV=1	SRSF3	2	1.1	0.651173	0.352257	0.365509	29.8973	28.341	29.5754	30.5754	30.2759	30.0349	30.8234	29.6964	29.5014	29.7129	19329	10.3659	1	AFGYYGPLR,DSCPLDCK | Carbamidomethyl [C3 C7]
sp|P02754|LACB_BOVIN	sp|P02754|LACB_BOVIN Beta-lactoglobulin OS=Bos taurus GN=LGB PE=1 SV=3	LGB	3	3.3	0.357663	0.006807	0.0444453	32.0348	34.1453	34.3568	31.7453	34.3568	37.4672	34.2193	33.7047	31.2193	32.9677	19883	18.5393	2	IDALNENK,LSFNPTQLEEQCHI | Carbamidomethyl [C12],TPEVDDEALEK
sp|Q3T035|ARPC3_BOVIN	sp|Q3T035|ARPC3_BOVIN Actin-related protein 2/3 complex subunit 3 OS=Bos taurus GN=ARPC3 PE=1 SV=3	ARPC3	1	-1.20482	0.657692	0.534291	0.49193	30.3828	28.5389	30.0349	30.4823	30.4823	29.6798	30.7453	29.3196	29.5573	29.5203	20547	6.17978	1	VFDPQNDKPSK
sp|P10103|HMGB1_BOVIN	sp|P10103|HMGB1_BOVIN High mobility group protein B1 OS=Bos taurus GN=HMGB1 PE=1 SV=3	HMGB1	5	1.12	0.538814	0.0267492	0.270047	33.4823	31.2193	32.4581	34.5978	33.3568	32.0017	34.5412	33.3568	33.8042	33.1146	24908	22.3256	1	HPDASVNFSEFSK,LGEMWNNTAADDK,GEHPGLSIGDVAK
sp|P23004|QCR2_BOVIN	sp|P23004|QCR2_BOVIN Cytochrome b-c1 complex subunit 2, mitochondrial OS=Bos taurus GN=UQCRC2 PE=1 SV=2	UQCRC2	5	1.01	0.624193	0.104948	0.186882	31.1604	29.5389	30.2759	32.1604	31.2193	30.9677	31.7047	31.0349	31.0349	30.6629	48148	15.2318	1	GSNATSSLYQAVAK,TIAQGNLSNPDVQAAK,YENSNNLGTSHLLR
sp|Q58DR8|SUCA_BOVIN	sp|Q58DR8|SUCA_BOVIN Succinyl-CoA ligase [ADP/GDP-forming] subunit alpha, mitochondrial OS=Bos taurus GN=SUCLG1 PE=2 SV=3	SUCLG1	1	-1.72414	0.672294	0.820825	0.597623	29.611	27.5014	29.1604	30.4823	31.3303	29.3828	29.8829	29.0084	28.9259	29.2308	36167	3.46821	2	THLGLPVFNTVK
tr|Q3SX08|Q3SX08_BOVIN	tr|Q3SX08|Q3SX08_BOVIN EMD protein OS=Bos taurus GN=EMD PE=2 SV=1	EMD	5	-1.35135	0.640258	0.391296	0.511268	29.2308	27.2535	29.611	30.5754	30.5754	27.8385	30.6629	28.8682	28.8081	29.1604	29471	21.0728	2	FSDLDSASVDSDMYDLPK,QAPGAAGLGQDR,KEDALLYQSK
sp|Q58DU5|PSA3_BOVIN	sp|Q58DU5|PSA3_BOVIN Proteasome subunit alpha type-3 OS=Bos taurus GN=PSMA3 PE=1 SV=3	PSMA3	4	1.43	0.664855	0.756876	0.291458	31.2759	31.8234	32.2193	31.099	32.1901	31.5754	31.3828	33.4823	32.5754	30.8234	28405	15.2941	1	AVENSSTAIGIR,DGVVFGVEK,SNFGYNIPLK
sp|Q3MHL4|SAHH_BOVIN	sp|Q3MHL4|SAHH_BOVIN Adenosylhomocysteinase OS=Bos taurus GN=AHCY PE=2 SV=3	AHCY	10	-1.26582	0.662684	0.42171	0.591702	33.1146	31.8608	33.2193	33.9848	34.0673	32.4083	33.8042	33.0017	33.099	32.8422	47638	23.3796	1	VPAINVNDSVTK,VAVVAGYGDVGK,VNIKPQVDR
sp|Q3MHM5|TBB4B_BOVIN	sp|Q3MHM5|TBB4B_BOVIN Tubulin beta-4B chain OS=Bos taurus GN=TUBB4B PE=2 SV=1	TUBB4B	2	-1.20482	0.620039	0.365659	0.521006	34.2193	33.0184	34.2897	34.9417	34.9417	33.3568	34.7553	33.7047	34.5412	33.8974	49831	6.06742	1	AVLVDLEPGTMDSVR,INVYYNEATGGK
sp|P62261|1433E_BOVIN	sp|P62261|1433E_BOVIN 14-3-3 protein epsilon OS=Bos taurus GN=YWHAE PE=2 SV=1	YWHAE	10	-1.04167	0.594075	0.385338	0.321076	34.7553	34.7047	34.7553	35.0673	35.0266	34.4823	35.1827	34.7553	34.8974	34.5978	29174	38.0392	1	AAFDDAIAELDTLSEESYK,YLAEFATGNDR,EDLVYQAK
sp|P51176|TGM2_BOVIN	sp|P51176|TGM2_BOVIN Protein-glutamine gamma-glutamyltransferase 2 OS=Bos taurus GN=TGM2 PE=1 SV=1	TGM2	1	1.57	0.356417	0.00188025	0.037861	29.8973	25.7129	28.1115	30.0349	28.1115	25.2891	29.8973	30.6629	29.2077	29.6798	77112	1.74672	1	YCDCLTESNLIK | Carbamidomethyl [C2 C4]
tr|E1BFQ6|E1BFQ6_BOVIN	tr|E1BFQ6|E1BFQ6_BOVIN Uncharacterized protein OS=Bos taurus GN=ITGA6 PE=1 SV=1	ITGA6	14	-1.16279	0.658528	0.529948	0.635508	32.3568	31.5754	32.4334	32.9505	33.1453	31.9677	32.8233	32.3033	32.4083	32.1901	119233	17.3346	1	ITCEPQGEINFLK | Carbamidomethyl [C3],LLLVGAPR,TGGLYSCDITSR | Carbamidomethyl [C7]
sp|Q3MHP1|UB2L3_BOVIN	sp|Q3MHP1|UB2L3_BOVIN Ubiquitin-conjugating enzyme E2 L3 OS=Bos taurus GN=UBE2L3 PE=2 SV=1	UBE2L3	2	-1.0989	0.593915	0.185088	0.163273	29.1361	27.9539	29.0864	28.8081	29.1115	27.7129	29.1842	29.0608	28.9259	28.3828	17861	20.1299	2	IYHPNIDEK,TDQVIQSLIALVNDPQPEHPLR
sp|Q3SZ65|IF4A2_BOVIN	sp|Q3SZ65|IF4A2_BOVIN Eukaryotic initiation factor 4A-II OS=Bos taurus GN=EIF4A2 PE=2 SV=1	EIF4A2	6	1.12	0.641609	0.174668	0.433481	31.6198	30.4823	31.5296	32.0348	32.1901	31.0349	32.5062	31.5296	32.0017	31.7047	46402	16.2162	2	GYDVIAQAQSGTGK,LQAEAPHIVVGTPGR,ELAQQIQK
sp|P48818|ACADV_BOVIN	sp|P48818|ACADV_BOVIN Very long-chain specific acyl-CoA dehydrogenase, mitochondrial OS=Bos taurus GN=ACADVL PE=2 SV=3	ACADVL	2	-1.2987	0.686504	0.692166	0.386372	26.9539	25.7895	27.8385	27.5754	28.2979	26.2354	27.7129	26.8385	27.5754	26.9539	70649	3.35878	1	SFGGVTHGPPEK,VEETTMQGLK
sp|Q0VCP4|SEPT8_BOVIN	sp|Q0VCP4|SEPT8_BOVIN Septin-8 OS=Bos taurus GN=SEPT8 PE=2 SV=3	2016-09-08	2	-1.33333	0.645362	0.309127	0.539915	28.5389	27.2535	28.2077	29.8081	29.6629	27.5754	29.4823	28.2077	28.341	28.5014	51250	7.01357	1	AAVEALQSQALHATSQQPLR,ELEEETNAFNR
tr|E1BNT5|E1BNT5_BOVIN	tr|E1BNT5|E1BNT5_BOVIN Tensin-1 (Fragment) OS=Bos taurus GN=TNS1 PE=1 SV=2	TNS1	2	-1.6129	0.694939	0.920819	0.40946	30.3828	28.6798	31.3303	30.5754	32.4334	29.4823	31.2193	30.0349	30.6629	30.4823	188824	2.26372	1	DDGMEEVVGHTQGPLDGSLYAK,HIVPAQVHVNGGALASER | Deamidated [N10]
tr|F1MZS9|F1MZS9_BOVIN	tr|F1MZS9|F1MZS9_BOVIN 1-acyl-sn-glycerol-3-phosphate acyltransferase OS=Bos taurus GN=AGPAT2 PE=3 SV=2	AGPAT2	1	-1.42857	0.663418	0.288667	0.547045	22.9672	21.8191	25.8385	24.3239	27.8385	26.3745	19.3321	26.8385	21.3645	24.5754	31228	3.61011	1	NDNGDLLPFK
sp|P63026|VAMP2_BOVIN	sp|P63026|VAMP2_BOVIN Vesicle-associated membrane protein 2 OS=Bos taurus GN=VAMP2 PE=1 SV=2	VAMP2	1	-3.57143	0.283543	0.000778995	0.0192885	23.5165	29.2308	30.8234	26.141	31.1604	29.7927	27.1604	26.341	27.2535	26.5463	12649	14.6552	4	ADALQAGASQFETSAAK
tr|Q3ZCA7|Q3ZCA7_BOVIN	tr|Q3ZCA7|Q3ZCA7_BOVIN Guanine nucleotide binding protein (G protein), alpha inhibiting activity polypeptide 3 OS=Bos taurus GN=GNAI3 PE=2 SV=1	GNAI3	1	-1.5873	0.647107	0.240325	0.390373	28.5014	26.8385	21.6971	30.0349	29.7292	27.7129	29.1604	27.9539	27.2535	28.4629	40536	4.23729	1	ISQTNYIPTQQDVLR
sp|P79134|ANXA6_BOVIN	sp|P79134|ANXA6_BOVIN Annexin A6 OS=Bos taurus GN=ANXA6 PE=1 SV=2	ANXA6	16	-1.21951	0.606053	0.308849	0.44755	33.7047	32.3828	33.4823	34.5412	33.9848	33.099	33.9848	33.0184	33.099	33.8042	75907	25.5572	1	LVFDEYLK,TNEQIHQLVAAYK,SLEDALSSDTSGHFK
tr|F1MSQ6|F1MSQ6_BOVIN	tr|F1MSQ6|F1MSQ6_BOVIN Uncharacterized protein (Fragment) OS=Bos taurus GN=NEFH PE=3 SV=2	NEFH	3	-7.14286	0.583678	0.297249	0.13843	26.9539	25.0608	25.8858	31.933	27.5014	27.2535	25.9539	27.1604	27.341	26.5754	118288	4.62107	1	HHQEEVGELLGQIQSSSAAQTQAEAR,LEQEHLLEDIAHVR,SAQEEISEYR
tr|F1MYH6|F1MYH6_BOVIN	tr|F1MYH6|F1MYH6_BOVIN Sorting nexin-1 OS=Bos taurus GN=SNX1 PE=4 SV=1	SNX1	2	-1.44928	0.673554	0.685633	0.529226	27.4234	25.7645	28.2077	28.2979	29.1604	26.5754	28.5014	27.0608	27.4234	27.7129	54637	5.6962	2	MNESDIWFEEK,SLAMLGSSEDNTALSR
sp|Q3MHZ4|TGFI1_BOVIN	sp|Q3MHZ4|TGFI1_BOVIN Transforming growth factor beta-1-induced transcript 1 protein OS=Bos taurus GN=TGFB1I1 PE=2 SV=2	TGFB1I1	1	1.21	0.610725	0.121235	0.411525	27.9539	26.3745	27.4234	27.5014	26.0813	26.8385	28.6798	26.8385	27.1604	27.0608	49452	3.07018	1	GSLCATCGLPVTGR | Carbamidomethyl [C4 C7]
sp|A2VE52|ORN_BOVIN	sp|A2VE52|ORN_BOVIN Oligoribonuclease, mitochondrial OS=Bos taurus GN=REXO2 PE=2 SV=1	REXO2	1	1.1	0.600326	0.162658	0.139178	28.0608	27.341	27.5014	28.2979	27.4234	27.9539	28.5389	27.7129	27.2535	27.8385	26885	4.64135	1	WYPEEYEFAPK
sp|Q3T0A3|CFAD_BOVIN	sp|Q3T0A3|CFAD_BOVIN Complement factor D OS=Bos taurus GN=CFD PE=2 SV=1	CFD	1	1.27	0.505784	0.013972	0.173787	20.8576	0	0	28.0084	0	0	19.6096	20.8576	0	28.3828	27878	4.2471	2	LQHLLLPVLDR
sp|Q3T0D0|HNRPK_BOVIN	sp|Q3T0D0|HNRPK_BOVIN Heterogeneous nuclear ribonucleoprotein K OS=Bos taurus GN=HNRNPK PE=2 SV=1	HNRNPK	8	-1.20482	0.660279	0.612436	0.363983	32.0673	31.2193	32.4083	32.6415	33.3568	31.3303	33.0512	31.8973	32.3033	32.0348	51019	20.6897	1	TDYNASVSVPDSSGPER,IDEPLEGSEDR,DLAGSIIGK
sp|Q2HJ60|ROA2_BOVIN	sp|Q2HJ60|ROA2_BOVIN Heterogeneous nuclear ribonucleoproteins A2/B1 OS=Bos taurus GN=HNRNPA2B1 PE=2 SV=1	HNRNPA2B1	9	1.04	0.520741	0.045379	0.190183	33.7047	32.6198	32.8233	34.5978	33.5978	33.3568	34.3568	33.4823	33.5978	33.5978	36006	32.8446	2	IDTIEIITDR,GFGFVTFDDHDPVDK,GGGGNFGPGPGSNFR
tr|M0QVY0|M0QVY0_BOVIN	tr|M0QVY0|M0QVY0_BOVIN Uncharacterized protein OS=Bos taurus GN=KRT6A PE=3 SV=1	KRT6A	9	-2.27273	0.552364	0.0384595	0.158575	32.2759	32.0017	39.15	31.4823	32.7047	37.9742	31.4334	31.1604	32.099	30.2759	60803	10.3327	1	WTLLQEQGTK,SGFSSVSLSR,SLYGLGGSK
sp|Q2KIS7|TETN_BOVIN	sp|Q2KIS7|TETN_BOVIN Tetranectin OS=Bos taurus GN=CLEC3B PE=2 SV=1	CLEC3B	6	-1.13636	0.59952	0.997556	0.117483	33.8974	33.4823	33.3568	34.6522	34.4209	34.2897	33.5978	33.4823	33.7047	33.9848	22144	35.6436	1	GGTLGTPQTGSENDALYEYLR,NWETEITAQPDGGK,TFHEASEDCISR | Carbamidomethyl [C9]
tr|F1MNS5|F1MNS5_BOVIN	tr|F1MNS5|F1MNS5_BOVIN Uncharacterized protein OS=Bos taurus GN=ENPP1 PE=1 SV=1	ENPP1	6	-2	0.59968	0.135376	0.300978	30.1604	27.0608	29.5754	32.4581	31.8973	26.9539	30.9677	30.4823	29.4433	30.4823	104387	8.00866	1	ITDVEHITGLSFYQER,YYSFDYEGIAK,INGIFPDIYK
sp|Q32L40|TCPA_BOVIN	sp|Q32L40|TCPA_BOVIN T-complex protein 1 subunit alpha OS=Bos taurus GN=TCP1 PE=1 SV=1	TCP1	5	1.05	0.575683	0.0395481	0.25405	31.2193	28.9814	30.1604	31.7453	30.8973	30.1604	31.7047	30.8234	30.6629	30.8973	60206	10.6115	2	VLCELADLQDK | Carbamidomethyl [C3],EQLAIAEFAR,QAGVFEPTIVK
sp|O02739|SPB6_BOVIN	sp|O02739|SPB6_BOVIN Serpin B6 OS=Bos taurus GN=SERPINB6 PE=2 SV=1	SERPINB6	3	-2.43902	0.584709	0.126605	0.32387	30.4823	29.362	29.8534	33.8042	30.7453	29.4234	31.7047	30.1604	30.2759	30.5754	42560	11.9048	3	GNTAAQMCQTLSLNK | Carbamidomethyl [C8],SSGGGEDVHQGFQNLLSEVNR,TYDFLSSFK
sp|Q3ZBT6|TRA2B_BOVIN	sp|Q3ZBT6|TRA2B_BOVIN Transformer-2 protein homolog beta OS=Bos taurus GN=TRA2B PE=2 SV=1	TRA2B	1	-33.3333	0.631558	0.157654	0.437164	0	23.9316	27.7129	24.632	29.2308	23.391	0	22.654	23.2535	19.8576	33665	5.55556	1	YGPIADVSIVYDQQSR
tr|F1N4M7|F1N4M7_BOVIN	tr|F1N4M7|F1N4M7_BOVIN Uncharacterized protein OS=Bos taurus GN=CFI PE=1 SV=2	CFI	15	1.03	0.405308	0.0061161	0.0237474	33.3568	32.7454	32.3568	33.2193	32.7653	32.8792	33.099	32.8974	32.9505	33.0512	68904	29.6117	1	GFQLGALDTHR,SFECYRPEAK | Carbamidomethyl [C4],SEFPGVYTK
tr|F1N468|F1N468_BOVIN	tr|F1N468|F1N468_BOVIN Uncharacterized protein OS=Bos taurus GN=ADK PE=1 SV=2	ADK	2	1.05	0.63245	0.122384	0.477645	29.8534	26.1015	29.2759	30.3828	30.3828	28.1604	30.3828	30.2759	30.0349	29.2759	38532	7.53623	1	TGCTFPEKPDFH | Carbamidomethyl [C3],YSLKPNDQILAEEK
tr|Q148J4|Q148J4_BOVIN	tr|Q148J4|Q148J4_BOVIN RAB2A, member RAS oncogene family OS=Bos taurus GN=RAB2A PE=2 SV=1	RAB2A	4	-1.75439	0.614743	0.0944043	0.348805	30.9677	29.2535	31.0349	33.3568	30.8973	29.5014	31.7453	30.2759	31.1604	31.1604	20850	25.9259	1	LQIWDTAGQESFR,GAAGALLVYDITR,YIIIGDTGVGK
sp|Q0III3|DC1I2_BOVIN	sp|Q0III3|DC1I2_BOVIN Cytoplasmic dynein 1 intermediate chain 2 OS=Bos taurus GN=DYNC1I2 PE=1 SV=1	DYNC1I2	2	1.16	0.664995	0.278082	0.445543	29.8682	28.5754	30.1604	30.2759	30.5754	29.2979	30.7453	29.7129	30.8973	29.8829	68377	4.08497	2	EAVAPVQEESDLEK,ETQTPVMAQPK
sp|Q1RMU4|ERLN2_BOVIN	sp|Q1RMU4|ERLN2_BOVIN Erlin-2 OS=Bos taurus GN=ERLIN2 PE=2 SV=1	ERLIN2	4	-1.35135	0.677977	0.267995	0.437165	31.5754	30.1604	30.8234	32.7454	32.2478	30.8973	32.0348	31.1604	31.4823	30.8973	37730	13.9053	1	ISEIEDAAFLAR,VTKPNIPEAIR,VAQVAEITFGQK
tr|Q0VCX3|Q0VCX3_BOVIN	tr|Q0VCX3|Q0VCX3_BOVIN Transmembrane 4 L six family member 1 OS=Bos taurus GN=TM4SF1 PE=2 SV=1	TM4SF1	1	1.21	0.60626	0.148707	0.152182	24.9316	24.632	25.8142	27.4234	27.2535	24.2535	26.9539	27.0608	27.5014	26.1984	21954	4.45545	1	YASDNHLSR
sp|Q0VCK0|PUR9_BOVIN	sp|Q0VCK0|PUR9_BOVIN Bifunctional purine biosynthesis protein PURH OS=Bos taurus GN=ATIC PE=2 SV=1	ATIC	6	1.07	0.657186	0.0995939	0.371538	32.6198	31.5296	32.2478	32.8974	32.5062	32.1901	33.0673	32.2759	32.3033	32.5527	64482	15.8784	1	ALFEEVPELLTETEK,EVSDGIIAPGYENEALK,EALGLPAAASFK
tr|F1MQX1|F1MQX1_BOVIN	tr|F1MQX1|F1MQX1_BOVIN Uncharacterized protein OS=Bos taurus GN=SRPX PE=4 SV=1	SRPX	3	1.1	0.566582	0.0315197	0.230407	30.4823	28.1604	29.341	32.2478	31.3303	28.5014	31.4823	30.8973	31.8234	30.9677	50945	8.27887	1	GYELQGSPQVICQSNK | Carbamidomethyl [C12],LFIVSTPTAR,TAAALLDQFYEK
sp|O46629|ECHB_BOVIN	sp|O46629|ECHB_BOVIN Trifunctional enzyme subunit beta, mitochondrial OS=Bos taurus GN=HADHB PE=2 SV=1	HADHB	7	-1.17647	0.690564	0.8897	0.815814	31.6629	30.4823	32.2193	31.8973	32.2478	31.3303	32.2759	30.9677	31.4334	31.5754	51345	11.7895	1	VGLPPLEK,NIVVVDGVR,AALSGLLHR
sp|Q3MHZ8|LEG9_BOVIN	sp|Q3MHZ8|LEG9_BOVIN Galectin-9 OS=Bos taurus GN=LGALS9 PE=2 SV=1	LGALS9	2	-1.19048	0.676744	0.82134	0.506497	29.7453	28.8385	31.3303	30.7453	30.7453	29.2759	31.4823	29.6629	29.8973	29.6798	39334	7.32394	3	ITIIGAVLPSGGNR,SGSDIAFHLNPR
tr|A6QP36|A6QP36_BOVIN	tr|A6QP36|A6QP36_BOVIN LMAN2 protein OS=Bos taurus GN=LMAN2 PE=2 SV=1	LMAN2	2	-1.20482	0.629531	0.180884	0.453105	30.5754	28.7129	29.8682	31.3828	30.6629	29.0608	31.2759	29.5203	29.341	30.5754	40402	5.29248	1	LVPGPVFGSK,NCIDITGVR | Carbamidomethyl [C2]
tr|F6QTA8|F6QTA8_BOVIN	tr|F6QTA8|F6QTA8_BOVIN Uncharacterized protein OS=Bos taurus GN=PARVA PE=1 SV=1	PARVA	6	1.1	0.551079	0.021558	0.243443	33.8042	31.5296	32.5296	33.8974	33.4823	32.1604	34.0673	33.3568	33.7047	33.2048	39258	21.3256	2	LNVAEVTQSEIAQK,DAFDTLFDHAPDK,TLITFVNK
sp|Q3T0F7|MTPN_BOVIN	sp|Q3T0F7|MTPN_BOVIN Myotrophin OS=Bos taurus GN=MTPN PE=1 SV=3	MTPN	1	1.05	0.520218	0.00924487	0.129844	31.7849	29.8534	30.3828	31.8608	31.1604	30.4823	31.7047	31.099	31.5296	31.1604	12895	14.4068	1	GPDGLTAFEATDNQAIK
tr|A0JNE0|A0JNE0_BOVIN	tr|A0JNE0|A0JNE0_BOVIN SPARC related modular calcium binding 1 OS=Bos taurus GN=SMOC1 PE=2 SV=1	SMOC1	3	-1.0989	0.752007	0.756656	0.745477	30.1604	29.7129	30.8973	30.8234	30.4823	30.0349	30.8234	29.6798	30.8973	30.0349	48102	7.37327	1	FSEPDPSHTLEER,VISLPELK,YVMPSCESDAR | Carbamidomethyl [C6]
sp|P80311|PPIB_BOVIN	sp|P80311|PPIB_BOVIN Peptidyl-prolyl cis-trans isomerase B OS=Bos taurus GN=PPIB PE=1 SV=4	PPIB	8	-1.16279	0.621561	0.214398	0.46819	34.1453	32.9848	33.8974	34.8042	34.5412	33.2048	34.5978	33.5978	34.2897	33.7047	23743	36.5741	1	TVDNFVALATGEK,IEVEKPFAIAK,VLEGMDVVR
sp|Q56JX6|RS28_BOVIN	sp|Q56JX6|RS28_BOVIN 40S ribosomal protein S28 OS=Bos taurus GN=RPS28 PE=3 SV=1	RPS28	1	1.12	0.621978	0.075594	0.38207	26.217	23.8385	25.7129	26.5463	26.341	24.8385	26.8385	26.217	26.3745	25.7389	7841	15.942	1	TGSQGQCTQVR | Carbamidomethyl [C7]
sp|Q2HJ57|COTL1_BOVIN	sp|Q2HJ57|COTL1_BOVIN Coactosin-like protein OS=Bos taurus GN=COTL1 PE=2 SV=3	COTL1	2	1.09	0.4834	0.00803813	0.150052	30.9677	29.8973	29.8234	30.4823	29.2535	29.5014	30.7453	30.4823	29.8973	30.6629	16010	11.9718	1	EVVQNFAK,KELEEDFIK
tr|A7YY65|A7YY65_BOVIN	tr|A7YY65|A7YY65_BOVIN MTCH1 protein OS=Bos taurus GN=MTCH1 PE=2 SV=1	MTCH1	1	-1.72414	0.68047	0.473727	0.320487	27.0608	24.1795	25.1795	27.6458	27.8385	26.1604	25.7895	25.0608	27.0608	26.1214	41517	2.57069	1	YSGVLSSIGK
tr|Q1JQD3|Q1JQD3_BOVIN	tr|Q1JQD3|Q1JQD3_BOVIN Paraoxonase 3 OS=Bos taurus GN=PON3 PE=2 SV=1	PON3	4	-2.08333	0.570639	0.122904	0.0495935	27.8973	28.6458	31.2759	27.1604	30.9677	28.0608	29.4823	27.5754	29.611	29.1604	39914	11.0169	1	IFLMDLNEQNPR,IHDNWDLTQLK,LLMYNTEDPPGSEALR | Deamidated [N5] Oxidation [M3]
tr|G3MXC8|G3MXC8_BOVIN	tr|G3MXC8|G3MXC8_BOVIN Actin-related protein 2/3 complex subunit 5 OS=Bos taurus GN=ARPC5 PE=1 SV=1	ARPC5	3	-1.85185	0.696233	0.52933	0.666822	28.9814	24.9316	28.8385	29.6964	30.2759	27.4234	27.6458	27.5014	29.5934	28.2979	16288	23.1788	1	FVDEEDGGDGQAGPDEGEVDSCLR | Carbamidomethyl [C22],KVDVDEYDENK,VDVDEYDENK
sp|P12763|FETUA_BOVIN	sp|P12763|FETUA_BOVIN Alpha-2-HS-glycoprotein OS=Bos taurus GN=AHSG PE=1 SV=2	AHSG	8	1.02	0.48209	0.0150009	0.12204	37.5412	36.8042	36.1262	38.0773	37.2193	36.9197	37.4672	37.3892	37.5412	37.3067	38418	32.8691	1	TPIVGQPSIPGGPVR,ALGGEDVR,HTLNQIDSVK
tr|F1N3Q7|F1N3Q7_BOVIN	tr|F1N3Q7|F1N3Q7_BOVIN Apolipoprotein A-IV OS=Bos taurus GN=APOA4 PE=4 SV=1	APOA4	18	1.04	0.514682	0.0190674	0.0638887	36.0872	35.5121	35.4823	36.4973	35.5412	35.8042	36.1453	35.6522	35.78	36.2549	42989	48.4211	1	LTPYADQLQTK,LGEVSTYTDDLQK,LGPYAEELR
sp|Q92176|COR1A_BOVIN	sp|Q92176|COR1A_BOVIN Coronin-1A OS=Bos taurus GN=CORO1A PE=1 SV=3	CORO1A	3	1.01	0.388244	0.00164759	0.0276753	29.7292	31.1604	31.2193	29.2077	30.1604	32.099	29.5203	30.0349	29.0084	29.4032	50979	9.11063	1	LQATVQELQK,TTPEASGAPSSDAISR,VSQNTWDSGFCAVNPK | Carbamidomethyl [C11]
sp|P18493|PARP1_BOVIN	sp|P18493|PARP1_BOVIN Poly [ADP-ribose] polymerase 1 OS=Bos taurus GN=PARP1 PE=2 SV=2	PARP1	2	1.13	0.611848	0.054761	0.358794	28.8081	26.9539	28.2979	29.8682	28.8385	27.7129	30.0349	28.4234	29.1115	28.8385	113486	2.3622	2	QEVPSGESAILDR,TLIDFGAGYAK
sp|Q3SZJ4|PTGR1_BOVIN	sp|Q3SZJ4|PTGR1_BOVIN Prostaglandin reductase 1 OS=Bos taurus GN=PTGR1 PE=2 SV=1	PTGR1	3	1.57	0.696852	0.237172	0.539044	30.8234	29.5014	30.0349	30.9677	30.8973	29.6629	32.2478	28.8973	31.5754	31.2759	35706	10.9422	2	EGDMMMGEQVAR,HFVGYPTNSDFELK,HGFDVALNYK
sp|Q58D34|PI16_BOVIN	sp|Q58D34|PI16_BOVIN Peptidase inhibitor 16 OS=Bos taurus GN=PI16 PE=2 SV=1	PI16	1	-7.69231	0.632366	0.208948	0.127796	20.9316	23.391	23.8385	0	28.2535	20.8576	16.1946	24.5754	22.5638	23.632	49326	2.15517	1	WDEELAAFAK
sp|Q56JZ5|EIF3H_BOVIN	sp|Q56JZ5|EIF3H_BOVIN Eukaryotic translation initiation factor 3 subunit H OS=Bos taurus GN=EIF3H PE=2 SV=1	EIF3H	1	1.03	0.666632	0.170478	0.515904	24.632	20.417	24.7389	24.8385	24.9316	22.7995	25.1015	24.5754	24.976	24.2535	39906	5.39773	1	EGTGSSATSSSSTTGAAGK
tr|F1MYV9|F1MYV9_BOVIN	tr|F1MYV9|F1MYV9_BOVIN Uncharacterized protein OS=Bos taurus GN=OXSR1 PE=1 SV=1	OXSR1	2	-5.88235	0.660709	0.231121	0.212794	25.1795	23.019	28.8973	0	29.8682	24.632	22.5638	23.1015	27.6458	21.0691	57927	4.36433	1	IPISLVLR,LASGVEGSDIPDDGK
sp|Q0VCU1|ACOC_BOVIN	sp|Q0VCU1|ACOC_BOVIN Cytoplasmic aconitate hydratase OS=Bos taurus GN=ACO1 PE=2 SV=1	ACO1	8	-1.07527	0.704631	0.77296	0.674316	30.8234	30.2759	31.3828	31.4334	31.4334	30.5754	31.8608	30.2759	31.099	30.7453	98203	10.0112	2	YTISIPETLKPR,YQQAGLPLIVLAGK,NDVENILNWK
sp|Q3ZC84|CNDP2_BOVIN	sp|Q3ZC84|CNDP2_BOVIN Cytosolic non-specific dipeptidase OS=Bos taurus GN=CNDP2 PE=2 SV=1	CNDP2	4	-1.14943	0.671889	0.381005	0.584968	31.3303	30.1604	31.7849	32.099	31.5754	30.5754	32.2478	31.3303	31.0349	30.7453	52655	10.1053	1	EGGSIPVTLTFQEATGK,IDFDLEEYAR,TVFGVEPDLTR
sp|Q148J6|ARPC4_BOVIN	sp|Q148J6|ARPC4_BOVIN Actin-related protein 2/3 complex subunit 4 OS=Bos taurus GN=ARPC4 PE=1 SV=3	ARPC4	4	-1.26582	0.729286	0.946727	0.547268	32.2193	30.7453	32.9677	32.0673	33.2193	31.5296	32.9677	31.4823	31.8973	32.3033	19667	22.619	1	VLIEGSINSVR,IVAEEFLK,ELLLQPVTISR
sp|P25326|CATS_BOVIN	sp|P25326|CATS_BOVIN Cathepsin S OS=Bos taurus GN=CTSS PE=1 SV=2	CTSS	2	-1.14943	0.706503	0.400656	0.632773	30.0349	28.5014	30.0349	30.1604	30.1604	29.1842	30.3828	29.3196	29.2979	29.8973	37176	9.96979	1	LVSLSAQNLVDCSTAK | Carbamidomethyl [C12],NSGNHCGIANYPSYPEI | Carbamidomethyl [C6]
tr|E1BB38|E1BB38_BOVIN	tr|E1BB38|E1BB38_BOVIN Signal recognition particle subunit SRP72 OS=Bos taurus GN=SRP72 PE=1 SV=1	SRP72	1	-1.16279	0.548419	0.0205471	0.105322	27.7129	23.5165	26.2714	27.7129	24.5165	25.5463	26.9539	25.8142	25.9539	27.4234	74728	1.78838	1	ISASLQSQSPER
sp|P56701|PSMD2_BOVIN	sp|P56701|PSMD2_BOVIN 26S proteasome non-ATPase regulatory subunit 2 OS=Bos taurus GN=PSMD2 PE=1 SV=2	PSMD2	5	-1.06383	0.689432	0.51794	0.58644	30.8234	30.0349	30.8234	30.7453	30.4823	30.3828	30.9677	30.7453	30.0349	30.2759	100257	6.1674	1	EPLLTLVK,FGGSGSQVDSAR,EWQELDDAEK
sp|P46160|DEFB2_BOVIN	sp|P46160|DEFB2_BOVIN Beta-defensin 2 OS=Bos taurus GN=DEFB2 PE=1 SV=1	DEFB2	1	6.95	0.453169	0.00544712	0.0266686	25.2891	29.2979	25.391	22.632	26.7129	32.4581	24.7895	21.002	22.0691	24.2535	4649	22.5	3	QIGTCFGPR | Carbamidomethyl [C5]
tr|F2Z4F0|F2Z4F0_BOVIN	tr|F2Z4F0|F2Z4F0_BOVIN Uncharacterized protein OS=Bos taurus GN=ACTR1A PE=1 SV=1	ACTR1A	1	-1.19048	0.724218	0.720802	0.377186	28.341	27.4234	29.341	28.9814	29.5014	27.7771	29.4433	28.3828	28.8081	28.2535	42613	2.65957	1	ACYLSINPQK | Carbamidomethyl [C2]
sp|Q9BGI1|PRDX5_BOVIN	sp|Q9BGI1|PRDX5_BOVIN Peroxiredoxin-5, mitochondrial OS=Bos taurus GN=PRDX5 PE=2 SV=2	PRDX5	4	-1.1236	0.699408	0.641206	0.50048	32.1901	30.8973	32.0017	32.5296	32.4334	31.8608	32.7454	31.3828	31.2759	31.933	23253	22.3744	1	LLADPSGTFGK,VGDAIPSVEVFEK,FSMVIEDGIVK
sp|P52175|NDKA2_BOVIN	sp|P52175|NDKA2_BOVIN Nucleoside diphosphate kinase A 2 OS=Bos taurus GN=NME1-2 PE=1 SV=3	NME1	6	1.09	0.656353	0.101383	0.403291	34.4209	33.0017	33.8974	34.2897	34.4823	33.4823	34.7047	34.5978	33.9848	34.0673	17298	46.0526	2	TFIAIKPDGVQR,VMLGETNPADSKPGTIR,NIIHGSDSVESAEK
sp|Q17QJ1|ACSF2_BOVIN	sp|Q17QJ1|ACSF2_BOVIN Acyl-CoA synthetase family member 2, mitochondrial OS=Bos taurus GN=ACSF2 PE=2 SV=1	ACSF2	1	-1.5625	0.722375	0.813698	0.818281	28.7771	26.5315	29.7927	29.8385	30.2759	28.4629	29.7129	28.2979	28.8682	28.341	68200	2.43902	2	GGVIAGSPAPPELIR
tr|A7MBH9|A7MBH9_BOVIN	tr|A7MBH9|A7MBH9_BOVIN GNAI2 protein OS=Bos taurus GN=GNAI2 PE=2 SV=1	GNAI2	10	-1.1236	0.741179	0.296519	0.428484	34.0673	33.1753	34.2897	34.7553	34.6522	33.3568	34.8042	33.9848	34.3568	33.8042	40477	33.5211	4	LLLLGAGESGK,IAQSDYIPTQQDVLR,MFDVGGQR
sp|Q3SZF8|SMD2_BOVIN	sp|Q3SZF8|SMD2_BOVIN Small nuclear ribonucleoprotein Sm D2 OS=Bos taurus GN=SNRPD2 PE=3 SV=1	SNRPD2	1	-16.6667	0.705201	0.717082	0.413977	21.002	0	23.0359	20.1946	27.6458	23.5165	16.2696	0	19.3321	19.7796	13527	8.47458	2	NNTQVLINCR | Carbamidomethyl [C9]
sp|Q3ZCJ2|AK1A1_BOVIN	sp|Q3ZCJ2|AK1A1_BOVIN Alcohol dehydrogenase [NADP(+)] OS=Bos taurus GN=AKR1A1 PE=2 SV=1	AKR1A1	5	-1.2987	0.706875	0.478999	0.534776	31.933	30.4823	31.6629	33.1901	32.8042	31.5754	32.9153	31.5296	31.5754	31.3303	36617	20	1	EPVVLALAEK,DAGHPLYPFNDPY,NLEVTAYSPLGSSDR
tr|A5PKI0|A5PKI0_BOVIN	tr|A5PKI0|A5PKI0_BOVIN APPL1 protein OS=Bos taurus GN=APPL1 PE=2 SV=1	APPL1	2	-1.11111	0.673807	0.124106	0.358925	28.2535	23.5165	27.1604	29.2535	28.0084	26.8385	28.8682	26.7129	28.2979	27.6458	79538	3.9548	1	LPIEETLEDSPQTR,QIYLSENPEEIAAR
tr|G3MYZ3|G3MYZ3_BOVIN	tr|G3MYZ3|G3MYZ3_BOVIN Uncharacterized protein OS=Bos taurus GN=AFM PE=4 SV=1	AFM	1	1.43	0.649774	0.352792	0.113884	28.5389	28.1115	27.1604	27.1604	28.6798	24.3239	29.1604	25.1015	29.3196	29.341	69561	1.98676	1	QLTSLLEDVSSK
sp|P48616|VIME_BOVIN	sp|P48616|VIME_BOVIN Vimentin OS=Bos taurus GN=VIM PE=1 SV=3	VIM	43	-1.14943	0.737011	0.646843	0.447763	39.0522	37.8631	39.4672	39.0006	39.6456	38.2637	39.3892	38.5047	39.4287	38.7111	53727	73.176	8	EEAESTLQSFR,QVQTLTCEVDALK | Carbamidomethyl [C7],VELQELNDR
tr|F1MVX2|F1MVX2_BOVIN	tr|F1MVX2|F1MVX2_BOVIN Uncharacterized protein OS=Bos taurus GN=LANCL1 PE=1 SV=2	LANCL1	3	-1.13636	0.704317	0.460894	0.55933	30.6629	29.6798	30.8234	31.2759	31.4334	30.0349	31.3828	30.1604	30.8973	30.5754	45308	7.76942	1	AFPNPYADYNK,ELLQQMER,SLAEGYFDSAGR
sp|A7E3Q8|PLST_BOVIN	sp|A7E3Q8|PLST_BOVIN Plastin-3 OS=Bos taurus GN=PLS3 PE=2 SV=1	PLS3	15	1.12	0.701054	0.118482	0.444661	32.7454	30.8234	32.5296	32.9153	32.7849	31.6629	33.4823	32.3828	32.5754	32.5978	70797	27.619	3	LSPEELLLR,QFVTPADVVSGNPK,LENCNYAVELGK | Carbamidomethyl [C4]
sp|Q1JPH6|IF4H_BOVIN	sp|Q1JPH6|IF4H_BOVIN Eukaryotic translation initiation factor 4H OS=Bos taurus GN=EIF4H PE=2 SV=1	EIF4H	1	-6.25	0.155393	3.9131e-05	0.00132636	18.9882	29.0084	29.6964	20.1946	30.8234	28.7771	23.632	23.5165	25.141	22.2244	25219	5.70175	2	EALTYDGALLGDR
sp|P21809|PGS1_BOVIN	sp|P21809|PGS1_BOVIN Biglycan OS=Bos taurus GN=BGN PE=1 SV=3	BGN	6	-1.20482	0.699657	0.302883	0.221896	35.3568	34.7047	34.9848	35.9634	36.6787	34.2193	35.9197	35.7047	35.8516	35.1068	41590	19.5122	1	DLPETLNELHLDHNK,VPAGLPDLK,LGLGHNQIR
sp|A2VE99|SEP11_BOVIN	sp|A2VE99|SEP11_BOVIN Septin-11 OS=Bos taurus GN=SEPT11 PE=2 SV=1	2016-09-11	7	-1.14943	0.722023	0.289125	0.531233	32.4581	30.8973	32.3033	32.8422	32.8792	31.3828	33.0673	31.8608	32.3568	31.8608	48992	22.8235	2	FESDPATHNEPGVR,QYPWGVVQVENENHCDFVK | Carbamidomethyl [C15],ELEEEVNNFQK
tr|F1MHZ0|F1MHZ0_BOVIN	tr|F1MHZ0|F1MHZ0_BOVIN Serum amyloid A protein OS=Bos taurus GN=SAA3 PE=3 SV=1	SAA3	3	15.62	0.38452	0.0079976	0.00310287	31.1604	34.0673	30.8973	31.6629	31.8973	38.7428	31.3828	31.933	30.5754	30.2759	15681	21.831	3	ADQFANEWGR,ETIQGITDPLFK,GPGGAWAAK
sp|Q76LV2|HS90A_BOVIN	sp|Q76LV2|HS90A_BOVIN Heat shock protein HSP 90-alpha OS=Bos taurus GN=HSP90AA1 PE=1 SV=3	HSP90AA1	15	-1.1236	0.759938	0.38361	0.60196	34.4209	33.4823	34.2897	34.9848	34.8974	34.0673	34.8516	34.2897	34.1453	34.2193	84730	24.0109	3	GVVDSEDLPLNISR,ADLINNLGTIAK,HLEINPDHSIIETLR
sp|Q2KJ63|KLKB1_BOVIN	sp|Q2KJ63|KLKB1_BOVIN Plasma kallikrein OS=Bos taurus GN=KLKB1 PE=2 SV=1	KLKB1	1	-7.14286	0.742673	0.386903	0.540752	27.2535	0	29.5203	29.8682	28.9814	24.1795	26.7129	25.632	27.0608	23.391	70993	2.04403	1	ANIPLISNEECQK | Carbamidomethyl [C11]
tr|F1N7I5|F1N7I5_BOVIN	tr|F1N7I5|F1N7I5_BOVIN Uncharacterized protein (Fragment) OS=Bos taurus GN=NUMA1 PE=1 SV=2	NUMA1	3	-1.0101	0.661968	0.0873122	0.427211	27.6458	23.632	26.9539	29.1842	28.1604	25.7389	28.7771	26.8385	28.2077	28.2535	238984	1.92218	1	AAHEAQDGAQSSLTQAQQEK,QLEEAATEK,QQVEQLSSSLER
sp|O02751|CFDP2_BOVIN	sp|O02751|CFDP2_BOVIN Craniofacial development protein 2 OS=Bos taurus GN=CFDP2 PE=1 SV=2	CFDP2	5	1.05	0.606376	0.0271422	0.259091	29.1361	26.0401	28.2979	30.1604	28.9539	27.0608	29.8534	29.341	29.1115	28.8973	66324	10.473	2	LYTWTSPDGR,TGEETEETSSSNLVK,SEGVQHATGEER
tr|Q2KIH2|Q2KIH2_BOVIN	tr|Q2KIH2|Q2KIH2_BOVIN ApoN protein OS=Bos taurus GN=ApoN PE=2 SV=1	ApoN	7	1	0.750719	0.714725	0.729871	33.5978	34.2897	32.8792	32.2478	32.2193	33.5978	33.1901	32.7653	32.8042	33.7047	28535	22.0472	1	WVLYETAK,LPNTELVK,SVTLPEACR | Carbamidomethyl [C8]
sp|Q3T0M7|RANG_BOVIN	sp|Q3T0M7|RANG_BOVIN Ran-specific GTPase-activating protein OS=Bos taurus GN=RANBP1 PE=2 SV=1	RANBP1	1	-2.5	0.440233	0.0016599	0.0576287	28.3828	19.5165	24.7389	30.1604	22.4676	21.2535	27.7129	26.3066	27.6458	26.7129	23712	5.33981	2	TLEEDEEELFK
sp|Q0IIJ2|H10_BOVIN	sp|Q0IIJ2|H10_BOVIN Histone H1.0 OS=Bos taurus GN=H1F0 PE=2 SV=3	H1F0	4	1.01	0.7244	0.244597	0.555016	31.8973	30.1604	30.8973	32.8974	33.5978	31.0349	33.4823	32.0348	32.6629	31.6629	20951	15.9794	1	YSDMIVAAIQAEK,LVTTGVLK,YSDMIVAAIQAEK | Oxidation [M4]
sp|P00727|AMPL_BOVIN	sp|P00727|AMPL_BOVIN Cytosol aminopeptidase OS=Bos taurus GN=LAP3 PE=1 SV=3	LAP3	10	-1.20482	0.754308	0.651932	0.768144	31.5754	30.3828	32.13	32.6629	32.5296	31.3828	32.6415	31.0349	31.7453	31.5754	56289	21.9653	2	GVLFASGQNLAR,FAEIVEENLK,EILNISGPPLK
sp|A4IF97|ML12B_BOVIN	sp|A4IF97|ML12B_BOVIN Myosin regulatory light chain 12B OS=Bos taurus GN=MYL12B PE=2 SV=1	MYL12B	7	1.1	0.651385	0.0246447	0.253976	34.5978	32.7454	33.5978	34.9417	34.2193	33.2193	35.1827	34.2193	34.3568	33.9848	19692	29.8246	3	LNGTDPEDVIR,ELLTTMGDR,FTDEEVDELYR
sp|Q58CQ2|ARC1B_BOVIN	sp|Q58CQ2|ARC1B_BOVIN Actin-related protein 2/3 complex subunit 1B OS=Bos taurus GN=ARPC1B PE=1 SV=4	ARPC1B	4	-1.16279	0.782951	0.932767	0.83296	30.2759	29.4629	31.099	30.8973	31.3828	30.3828	31.2759	30.4823	30.2759	30.0349	40975	12.9032	1	NSVSQISVLSGGK,EHNGQVTGIDWAPDSNR,NAYVWTLK
tr|A6H732|A6H732_BOVIN	tr|A6H732|A6H732_BOVIN TMX4 protein OS=Bos taurus GN=TMX4 PE=2 SV=1	TMX4	1	-1.14943	0.714391	0.256997	0.504384	29.2077	27.7129	29.4629	29.6798	29.3196	28.2077	29.6629	28.6798	29.2535	28.7771	38883	3.44828	1	VDVIQEPGLSGR
sp|Q4U5R3|PSME1_BOVIN	sp|Q4U5R3|PSME1_BOVIN Proteasome activator complex subunit 1 OS=Bos taurus GN=PSME1 PE=1 SV=1	PSME1	5	1.1	0.660446	0.0911275	0.430604	31.7453	29.8973	31.099	32.2759	31.8234	30.8234	32.5978	31.4334	31.8234	31.2193	28663	22.8916	2	TENLLGSYFPK,ISELDAFLK,IEDGNNFGVAVQEK
sp|Q5E9E6|RL10A_BOVIN	sp|Q5E9E6|RL10A_BOVIN 60S ribosomal protein L10a OS=Bos taurus GN=RPL10A PE=2 SV=3	RPL10A	3	-1.14943	0.737355	0.547911	0.716742	31.5754	30.5754	31.8234	32.4581	32.3828	31.2193	32.5978	31.3303	31.5754	31.2759	24831	16.129	1	AVDIPHMDIEALK,FPSLLTHNENMVAK,ILGPGLNK
sp|P00514|KAP0_BOVIN	sp|P00514|KAP0_BOVIN cAMP-dependent protein kinase type I-alpha regulatory subunit OS=Bos taurus GN=PRKAR1A PE=1 SV=2	PRKAR1A	1	1.01	0.7341	0.410224	0.646117	28.5754	25.7895	27.0608	27.4234	27.9539	26.217	28.8682	25.6595	26.1795	28.3828	42892	2.10526	1	MYEEFLSK
sp|Q3MHL6|T22D1_BOVIN	sp|Q3MHL6|T22D1_BOVIN TSC22 domain family protein 1 OS=Bos taurus GN=TSC22D1 PE=2 SV=1	TSC22D1	1	1.04	0.70628	0.20911	0.318001	32.1901	31.5296	31.5296	31.2193	31.6629	31.2759	31.7849	31.8608	31.6198	31.9677	15680	8.33333	1	NSQLEQENNLLK
tr|A3KN04|A3KN04_BOVIN	tr|A3KN04|A3KN04_BOVIN Dolichyl-diphosphooligosaccharide--protein glycosyltransferase subunit 1 OS=Bos taurus GN=RPN1 PE=1 SV=1	RPN1	9	1.01	0.574085	0.011024	0.0954603	32.2478	30.8973	31.1604	32.9153	31.6629	31.4334	32.5754	32.099	31.7849	31.7453	68351	16.5846	1	LPVALDPGAK,TILPAAAQDVYYR,GEDEEENNLEVR
sp|P02465|CO1A2_BOVIN	sp|P02465|CO1A2_BOVIN Collagen alpha-2(I) chain OS=Bos taurus GN=COL1A2 PE=1 SV=2	COL1A2	11	-1.38889	0.719593	0.535382	0.704869	33.5978	32.684	34.5412	35.6522	34.8042	33.5978	34.0673	34.6522	34.1453	33.7047	129063	8.57771	1	GEAGPAGPAGPAGPR,IGQPGAVGPAGIR,GPSGPQGIR
tr|A6QPZ6|A6QPZ6_BOVIN	tr|A6QPZ6|A6QPZ6_BOVIN TAP1 protein OS=Bos taurus GN=TAP1 PE=2 SV=1	TAP1	1	-1.13636	0.715886	0.969623	0.469919	27.7771	26.5463	27.5014	28.0608	28.4234	27.7771	28.2979	26.7129	27.5754	27.0608	81949	1.6	2	VLAEQVQESLAK
tr|F1MLW0|F1MLW0_BOVIN	tr|F1MLW0|F1MLW0_BOVIN Non-muscle caldesmon OS=Bos taurus GN=CALD1 PE=1 SV=2	CALD1	16	-1.0989	0.664596	0.530753	0.253203	33.3568	32.6629	33.5978	33.5978	34.2193	32.5527	33.9848	33.3568	33.8042	32.9153	62075	29.5327	1	GNVFSSPTASGTPNK,QELEETEIVTK,LEQYTSAIEGTK
sp|Q0VCU8|EIF3J_BOVIN	sp|Q0VCU8|EIF3J_BOVIN Eukaryotic translation initiation factor 3 subunit J OS=Bos taurus GN=EIF3J PE=2 SV=1	EIF3J	1	-50	0.734171	0.434188	0.70336	0	0	27.7129	25.141	28.2979	21.5638	22.7389	0	20.8576	0	28951	4.6875	2	ITNSLTVLCSEK | Carbamidomethyl [C9]
sp|Q9TS87|TAGL_BOVIN	sp|Q9TS87|TAGL_BOVIN Transgelin OS=Bos taurus GN=TAGLN PE=1 SV=4	TAGLN	14	-1.1236	0.669578	0.112284	0.304609	35.4823	33.1753	34.7047	35.6253	35.5121	33.13	36.0872	34.1453	35.0673	34.8042	22599	62.6866	1	VPENPPSMVFK,EFTESQLQEGK,TLMALGSLAVTK
sp|Q2HJH2|RAB1B_BOVIN	sp|Q2HJH2|RAB1B_BOVIN Ras-related protein Rab-1B OS=Bos taurus GN=RAB1B PE=2 SV=1	RAB1B	1	1.06	0.672342	0.0834225	0.398778	30.4823	29.2308	29.4629	30.7453	30.5754	29.7292	30.9677	29.8829	30.3828	30.2759	22202	7.46269	1	MGPGAASGGERPNLK
sp|Q3ZBF6|ACADS_BOVIN	sp|Q3ZBF6|ACADS_BOVIN Short-chain specific acyl-CoA dehydrogenase, mitochondrial OS=Bos taurus GN=ACADS PE=2 SV=1	ACADS	3	-1.5873	0.672737	0.124956	0.241264	30.8973	27.8385	29.2308	31.4823	30.7453	29.2535	30.3828	29.1842	30.0349	30.0349	44552	8.98058	2	DSLLGEPGLGFK,ITEIYEGTSEIQR,LADMALALESAR
tr|G3N3N1|G3N3N1_BOVIN	tr|G3N3N1|G3N3N1_BOVIN Uncharacterized protein OS=Bos taurus GN=ARF6 PE=3 SV=1	ARF6	1	-1.03093	0.731944	0.42993	0.629838	29.4823	27.6458	30.2759	30.8234	31.3303	29.341	31.099	29.7771	30.5754	30.1604	20082	6.28571	1	FNVWDVGGQDK
tr|G5E5C8|G5E5C8_BOVIN	tr|G5E5C8|G5E5C8_BOVIN Transaldolase OS=Bos taurus GN=TALDO1 PE=1 SV=1	TALDO1	8	1.05	0.651076	0.0732832	0.399738	34.4823	33.1753	33.9848	34.4823	34.4209	33.7047	34.7553	34.3568	34.2897	34.0673	37681	28.1899	1	LGGSQEEQITNAIDK,ILDWHVANTDK,SYEPQEDPGVK
sp|Q9BEA2|ACSM1_BOVIN	sp|Q9BEA2|ACSM1_BOVIN Acyl-coenzyme A synthetase ACSM1, mitochondrial OS=Bos taurus GN=ACSM1 PE=1 SV=2	ACSM1	6	-1.05263	0.758919	0.848897	0.84859	28.8385	28.1604	30.1604	30.1604	30.9677	30.0349	30.1604	29.1604	29.8829	30.0349	64922	13.1716	2	TANVLTQTCGLQTGDR | Carbamidomethyl [C9],KVEFVSELPK,LLVSDHSR
sp|P62935|PPIA_BOVIN	sp|P62935|PPIA_BOVIN Peptidyl-prolyl cis-trans isomerase A OS=Bos taurus GN=PPIA PE=1 SV=2	PPIA	12	-1.1236	0.706136	0.262192	0.541386	36.1827	34.8974	36.2011	36.5412	36.3067	35.4209	36.5412	35.78	35.8746	35.8516	17869	59.7561	2	FDDENFILK,EGMNIVEAMER,IIPGFMCQGGDFTR | Carbamidomethyl [C7]
tr|F1MH40|F1MH40_BOVIN	tr|F1MH40|F1MH40_BOVIN Uncharacterized protein OS=Bos taurus PE=1 SV=2		7	-1.28205	0.327928	0.000956005	0.0191249	38.5412	36.9197	36.2724	38.0266	36.9197	36.2897	37.4672	37.3067	37.4672	37.2193	26334	33.75	2	VDGVTQSSSNFQNSFTDQDSK,SLTTTLVK,TGTVSVVCLVNDFYPK | Carbamidomethyl [C8]
sp|P00517|KAPCA_BOVIN	sp|P00517|KAPCA_BOVIN cAMP-dependent protein kinase catalytic subunit alpha OS=Bos taurus GN=PRKACA PE=1 SV=3	PRKACA	4	-1.1236	0.731438	0.481379	0.682543	30.4823	29.4629	30.2759	31.2759	31.2759	29.8973	31.3828	30.5754	29.4234	30.5754	40619	14.8148	1	WENPAQNTAHLDQFER,FPSHFSSDLK,GPGDTSNFDDYEEEEIR
sp|Q3T140|DLRB1_BOVIN	sp|Q3T140|DLRB1_BOVIN Dynein light chain roadblock-type 1 OS=Bos taurus GN=DYNLRB1 PE=3 SV=1	DYNLRB1	1	1.59	0.39382	0.00295871	0.00308857	29.0084	16.0951	26.1015	29.8081	27.9539	0	30.1604	28.7771	29.2308	29.0084	10990	12.5	1	EIDPQNDLTFLR
sp|P79132|CAV1_BOVIN	sp|P79132|CAV1_BOVIN Caveolin-1 OS=Bos taurus GN=CAV1 PE=2 SV=1	CAV1	14	-1.13636	0.730736	0.33472	0.268717	36.3731	35.1453	36.8042	36.6787	37.0266	35.2549	36.8042	35.9197	36.8042	36.4823	20595	46.0674	1	YVDSEGHLYTVPIR,HLNDDVVK,IDFEDVIAEPEGTHSFDGIWK
sp|P79105|S10AC_BOVIN	sp|P79105|S10AC_BOVIN Protein S100-A12 OS=Bos taurus GN=S100A12 PE=1 SV=3	S100A12	2	1.06	0.477418	0.00448318	0.0153266	30.7453	31.3828	31.3828	30.8234	31.1604	32.4334	30.7453	30.3828	30.0349	31.099	10685	19.5652	1	TAHIDIHKE,VGHFDTLNK
sp|Q2TA29|RB11A_BOVIN	sp|Q2TA29|RB11A_BOVIN Ras-related protein Rab-11A OS=Bos taurus GN=RAB11A PE=2 SV=3	RAB11A	4	1.06	0.672027	0.0994801	0.444761	32.4334	31.1604	32.1901	32.7252	32.5296	31.7849	32.8422	32.13	32.6198	32.3303	24469	17.1296	3	AQIWDTAGQER,DDEYDYLFK,HLTYENVER
sp|Q5EA79|GALM_BOVIN	sp|Q5EA79|GALM_BOVIN Aldose 1-epimerase OS=Bos taurus GN=GALM PE=2 SV=1	GALM	1	-1.11111	0.69427	0.176966	0.400658	29.5203	28.7771	29.3196	30.3828	30.0349	28.7129	30.2759	29.6458	29.5014	29.1842	37614	4.09357	1	VSPDGEEGYPGELK
sp|Q2KJ32|SBP1_BOVIN	sp|Q2KJ32|SBP1_BOVIN Selenium-binding protein 1 OS=Bos taurus GN=SELENBP1 PE=1 SV=1	SELENBP1	11	1.13	0.701445	0.13662	0.50068	33.13	32.3303	32.3303	34.2193	33.7047	32.5754	34.5978	33.0184	33.3568	33.13	52555	30.9322	1	VYVVDVATEPR,FLHNPAADQGFVGCALGSNIQR | Carbamidomethyl [C14],SPQYSQVIHR
sp|Q5E947|PRDX1_BOVIN	sp|Q5E947|PRDX1_BOVIN Peroxiredoxin-1 OS=Bos taurus GN=PRDX1 PE=2 SV=1	PRDX1	5	-1.14943	0.766099	0.648305	0.746731	33.9848	32.7047	34.2193	34.1453	34.5412	33.4823	34.4823	33.5978	33.8042	33.5978	22209	29.6482	1	TIAQDYGVLK,ATAVMPDGQFK,DISLADYK
sp|P26884|FKBP3_BOVIN	sp|P26884|FKBP3_BOVIN Peptidyl-prolyl cis-trans isomerase FKBP3 OS=Bos taurus GN=FKBP3 PE=1 SV=2	FKBP3	1	-1.35135	0.751737	0.449834	0.603688	27.7129	25.391	27.8973	28.341	28.1604	26.9539	28.0084	26.9539	27.1604	27.4234	25191	4.91071	1	SEETLDEGPPK
tr|E1BHH6|E1BHH6_BOVIN	tr|E1BHH6|E1BHH6_BOVIN Uncharacterized protein OS=Bos taurus GN=PODN PE=4 SV=2	PODN	3	1.03	0.713193	0.165931	0.332356	31.0349	30.1604	30.8234	32.3033	32.5062	30.3828	32.1604	31.4823	31.933	31.8608	74111	5.59758	1	LAVGSVVESAFR,SVDADVLTPIR,TLMILHNQITGVGR
tr|Q3ZCI4|Q3ZCI4_BOVIN	tr|Q3ZCI4|Q3ZCI4_BOVIN 6-phosphogluconate dehydrogenase, decarboxylating OS=Bos taurus GN=PGD PE=1 SV=2	PGD	13	-1.07527	0.62713	0.274329	0.128856	35.0266	34.1453	34.2897	35.1068	34.8042	34.6522	35.0266	34.5978	34.3568	34.2193	53077	33.5404	1	VGTGEPCCDWVGDEGAGHFVK | Carbamidomethyl [C7 C8],GILFVGSGVSGGEDGAR,HEMLPANLIQAQR
tr|Q17QP5|Q17QP5_BOVIN	tr|Q17QP5|Q17QP5_BOVIN Secreted frizzled-related protein 4 OS=Bos taurus GN=SFRP4 PE=2 SV=1	SFRP4	1	-1.5873	0.671518	0.131851	0.192467	26.8385	24.8858	24.4551	27.4234	28.6458	23.2535	26.9539	26.4707	26.1795	27.4234	39573	3.75723	1	SGCNEVTTVVDVK | Carbamidomethyl [C3]
sp|P00366|DHE3_BOVIN	sp|P00366|DHE3_BOVIN Glutamate dehydrogenase 1, mitochondrial OS=Bos taurus GN=GLUD1 PE=1 SV=2	GLUD1	9	-1.16279	0.720442	0.393475	0.611312	32.1901	30.8234	32.0673	32.8042	32.6629	31.5754	32.8042	31.6629	32.0673	31.6198	61511	19.3548	1	HGGTIPIVPTAEFQDR,YSTDVSVDEVK,GFIGPGVDVPAPDMSTGER
tr|F6Q234|F6Q234_BOVIN	tr|F6Q234|F6Q234_BOVIN Uncharacterized protein OS=Bos taurus GN=PEPD PE=3 SV=1	PEPD	9	-1.51515	0.738845	0.454902	0.410328	30.8234	28.7129	32.1901	32.5062	32.8422	29.4823	31.0349	30.8234	32.0673	32.0673	54832	21.2982	1	IDEPGLQR,AIYEAVLR,GVNTDSGSICR | Carbamidomethyl [C10]
sp|Q3T147|DX39B_BOVIN	sp|Q3T147|DX39B_BOVIN Spliceosome RNA helicase DDX39B OS=Bos taurus GN=DDX39B PE=2 SV=1	DDX39B	3	-1.51515	0.766415	0.509558	0.70396	30.4823	28.5389	30.2759	31.5296	32.1604	29.7292	31.2193	30.2759	30.1604	30.4823	48964	6.07477	1	ILNDVQDR,ILVATNLFGR,MLEQLDMR
tr|F1MMW8|F1MMW8_BOVIN	tr|F1MMW8|F1MMW8_BOVIN Serum amyloid A protein OS=Bos taurus GN=M-SAA3.2 PE=3 SV=1	M	1	1.48	0.613042	0.0275972	0.0618955	28.2979	29.0349	27.2535	27.341	30.4823	31.5754	27.4234	26.7129	26.3578	28.3828	14491	7.63359	1	ADQAANEWGR
sp|Q3SZH7|LKHA4_BOVIN	sp|Q3SZH7|LKHA4_BOVIN Leukotriene A-4 hydrolase OS=Bos taurus GN=LTA4H PE=2 SV=3	LTA4H	1	1.33	0.577079	0.0117147	0.0990022	25.976	0	25.2535	27.7129	14.7731	0	26.5754	26.7129	26.8385	26.7129	69306	1.80033	1	LTYSAEVSVPK
sp|Q3T149|HSPB1_BOVIN	sp|Q3T149|HSPB1_BOVIN Heat shock protein beta-1 OS=Bos taurus GN=HSPB1 PE=2 SV=1	HSPB1	14	-1.14943	0.728696	0.400919	0.628774	37.1262	35.8516	36.9197	37.5412	37.7428	36.3892	37.6787	36.6787	37.1262	36.5412	22393	73.6318	2	VSLDVNHFAPEELTVK,ALPAAAIEGPAYNR,LFDQAFGLPR
sp|P63009|AP2B1_BOVIN	sp|P63009|AP2B1_BOVIN AP-2 complex subunit beta OS=Bos taurus GN=AP2B1 PE=1 SV=2	AP2B1	5	-1.25	0.755729	0.251041	0.544531	29.2077	27.6458	29.1842	30.2759	29.8081	28.341	30.0349	28.9259	29.0084	28.9814	104566	5.65635	2	YNDPIYVK,DIPNENELQFQIK,ECHLNADTVSSK | Carbamidomethyl [C2]
sp|P34955|A1AT_BOVIN	sp|P34955|A1AT_BOVIN Alpha-1-antiproteinase OS=Bos taurus GN=SERPINA1 PE=1 SV=1	SERPINA1	16	-1.02041	0.682893	0.0833526	0.275043	37.8631	37.4672	36.4973	38.8631	37.9197	37.5412	37.9742	37.6116	37.9197	38.3067	46104	36.0577	1	LVDTFLEDVK,LSISETYDLK,DFHVDEQTTVK
tr|E1BI82|E1BI82_BOVIN	tr|E1BI82|E1BI82_BOVIN Uncharacterized protein OS=Bos taurus GN=LOC525947 PE=4 SV=2	LOC525947	3	-1.47059	0.668014	0.0487238	0.288628	24.019	28.5754	28.341	27.6458	28.611	28.4234	26.341	26.3578	25.9316	28.2979	69149	5.14469	1	IPSHAVVAR,SELLDACTFHGN | Carbamidomethyl [C7],WCTVSNLEASK | Carbamidomethyl [C2]
sp|A7YY28|ABHEB_BOVIN	sp|A7YY28|ABHEB_BOVIN Alpha/beta hydrolase domain-containing protein 14B OS=Bos taurus GN=ABHD14B PE=2 SV=1	ABHD14B	3	1.15	0.723298	0.138583	0.18383	30.8234	29.1361	31.2193	30.4823	30.6629	29.2979	31.3828	30.6629	31.3303	30.4823	22455	15.7143	1	AVAIDLPGLGR,FSSETWQNLGTLHR,INAADYAR
sp|P20000|ALDH2_BOVIN	sp|P20000|ALDH2_BOVIN Aldehyde dehydrogenase, mitochondrial OS=Bos taurus GN=ALDH2 PE=1 SV=2	ALDH2	8	1.03	0.765671	0.118787	0.430055	33.4823	31.8973	33.0832	34.0673	33.5978	32.8608	34.0673	33.3568	33.2193	33.2193	56652	19.8077	1	TFPTVNPSTGDVICHVAEGDK | Carbamidomethyl [C14],LGPALATGNVVVMK,ELGEYGLQAYTEVK | Deamidated [Q8]
sp|Q2HJH1|DNPEP_BOVIN	sp|Q2HJH1|DNPEP_BOVIN Aspartyl aminopeptidase OS=Bos taurus GN=DNPEP PE=1 SV=1	DNPEP	2	-2.04082	0.595898	0.00963476	0.128882	17.4576	30.1604	30.9677	22.0359	31.0349	30.8234	19.3538	29.5389	24.7895	21.002	51828	3.39703	1	NDSPCGTTIGPILASR | Carbamidomethyl [C5],NDSPCGTTIGPILASR | Carbamidomethyl [C5] Deamidated [N1]
tr|F1MXS8|F1MXS8_BOVIN	tr|F1MXS8|F1MXS8_BOVIN Collagen alpha-1(III) chain OS=Bos taurus GN=COL3A1 PE=4 SV=2	COL3A1	6	-1.47059	0.735046	0.228977	0.520968	32.8608	30.8973	32.4581	34.2897	33.9848	31.7047	32.684	33.1753	33.2193	32.5754	138927	5.11596	1	GPVGPSGPPGK,NGETGPQGPPGPTGPSGDK,NGETGPQGPPGPTGPSGDK | Deamidated [N1]
sp|Q3ZBH8|RS20_BOVIN	sp|Q3ZBH8|RS20_BOVIN 40S ribosomal protein S20 OS=Bos taurus GN=RPS20 PE=3 SV=1	RPS20	1	-1.14943	0.747686	0.65323	0.761046	31.0349	29.8829	31.2759	31.5754	31.8608	30.6629	31.8234	30.7453	30.7453	30.8973	13373	10.084	1	LIDLHSPSEIVK
tr|F1MN29|F1MN29_BOVIN	tr|F1MN29|F1MN29_BOVIN Uncharacterized protein (Fragment) OS=Bos taurus GN=ESYT2 PE=1 SV=2	ESYT2	1	-4.16667	0.756018	0.861732	0.431817	27.0608	0	26.9539	27.7129	27.9539	24.1795	26.8385	0	20.9316	25.1795	97221	1.48571	1	FQLSNSGPNSSLK
sp|Q3SZZ7|FGL1_BOVIN	sp|Q3SZZ7|FGL1_BOVIN Fibrinogen-like protein 1 OS=Bos taurus GN=FGL1 PE=2 SV=1	FGL1	1	1.63	0.755819	0.777689	0.322994	26.5754	24.976	25.7645	24.5754	24.8858	26.9539	24.5754	27.5014	23.632	25.4862	36139	3.20513	1	EDQSGWWFNR
sp|P53712|ITB1_BOVIN	sp|P53712|ITB1_BOVIN Integrin beta-1 OS=Bos taurus GN=ITGB1 PE=1 SV=3	ITGB1	11	1.06	0.721794	0.0971388	0.381664	32.7252	30.8973	32.2478	33.1753	33.2193	31.5754	33.3568	32.684	32.933	32.5754	88093	14.2857	1	SLGTDLMNEMR,WDTGENPIYK,SAVTTVVNPK
sp|P61157|ARP3_BOVIN	sp|P61157|ARP3_BOVIN Actin-related protein 3 OS=Bos taurus GN=ACTR3 PE=1 SV=3	ACTR3	4	-1.31579	0.752106	0.349603	0.687688	30.8973	30.0349	32.4823	31.2759	32.4823	31.7849	31.8608	30.5754	31.0349	30.9677	47371	10.5263	1	LPACVVDCGTGYTK | Carbamidomethyl [C4 C8],QYTGINAISK,DYEEIGPSICR | Carbamidomethyl [C10]
tr|F1MD40|F1MD40_BOVIN	tr|F1MD40|F1MD40_BOVIN Uncharacterized protein OS=Bos taurus GN=COL6A6 PE=4 SV=2	COL6A6	2	-2.27273	0.786209	0.747682	0.876168	27.8973	26.5754	24.7389	27.7129	31.2759	27.6458	27.2535	28.1604	28.4234	28.5014	247166	1.18943	1	SEVLQDIQSLAPQAGK,VYYVHDFDALK
tr|F1MPE1|F1MPE1_BOVIN	tr|F1MPE1|F1MPE1_BOVIN Uncharacterized protein OS=Bos taurus GN=CD109 PE=4 SV=2	CD109	2	-1.05263	0.580431	0.00938198	0.0862385	31.2193	28.1604	29.362	31.8234	29.2759	26.3745	31.5296	29.362	29.1604	31.5296	161716	1.72771	1	IPVQLVFK,ISVTQPDSTVGIVAVDK
sp|Q2KIU3|HP252_BOVIN	sp|Q2KIU3|HP252_BOVIN Protein HP-25 homolog 2 OS=Bos taurus PE=2 SV=1		4	-1.06383	0.793226	0.864357	0.572341	36.4365	36.6787	36.0266	36.4519	37.0266	36.3403	36.2011	36.8042	36.5267	36.4519	22911	18.6047	1	MNDPLPAPSQPIVFK,GPTGIPGDIESCLSPPK | Carbamidomethyl [C12],MNDPLPAPSQPIVFK | Oxidation [M1]
sp|A5D7D1|ACTN4_BOVIN	sp|A5D7D1|ACTN4_BOVIN Alpha-actinin-4 OS=Bos taurus GN=ACTN4 PE=2 SV=1	ACTN4	28	-1.0989	0.722903	0.480631	0.633404	33.8974	32.7653	33.9848	34.2897	34.4209	33.2193	34.6522	33.3568	33.9848	33.3568	104927	36.663	2	TINEVENQILTR,FAIQDISVEETSAK,AGTQIENIDEDFR
sp|P15246|PIMT_BOVIN	sp|P15246|PIMT_BOVIN Protein-L-isoaspartate(D-aspartate) O-methyltransferase OS=Bos taurus GN=PCMT1 PE=1 SV=2	PCMT1	5	1.06	0.651239	0.0164136	0.210336	32.9677	32.3033	32.2759	32.7252	32.1901	32.099	33.0184	32.8608	32.2759	32.5754	24565	28.1938	2	SGGASHSELIHNLR,ELVDDSINNVR,VQLVVGDGR
tr|G3N2P6|G3N2P6_BOVIN	tr|G3N2P6|G3N2P6_BOVIN Uncharacterized protein OS=Bos taurus GN=LOC101905591 PE=1 SV=1	LOC101905591	3	-2.63158	0.704517	0.0616072	0.228314	29.3196	28.8682	35.7047	29.0349	30.0349	34.2193	29.2535	28.8682	29.0608	28.8973	27206	8.01688	1	LEQEISTYR,NHEEEMNALR,NHEEEMNALR | Oxidation [M6]
sp|P39872|RL3_BOVIN	sp|P39872|RL3_BOVIN 60S ribosomal protein L3 OS=Bos taurus GN=RPL3 PE=2 SV=2	RPL3	4	1.09	0.705056	0.0562869	0.352229	30.8234	28.2077	29.7292	30.9677	30.3828	29.2077	31.4823	30.1604	30.3828	29.8973	46024	11.1663	1	NNASTDYDLSDK,HGSLGFLPR,AHLMEVQVNGGTVAEK
sp|P08728|K1C19_BOVIN	sp|P08728|K1C19_BOVIN Keratin, type I cytoskeletal 19 OS=Bos taurus GN=KRT19 PE=2 SV=1	KRT19	7	-3.22581	0.740863	0.131711	0.316358	32.1604	31.8973	37.5412	31.8973	31.2759	35.6253	31.8234	31.7453	31.8608	31.5296	43885	11.0276	3	TDLEMQIEGLK,MSVEADINGLR,TDLEMQIEGLK | Oxidation [M5]
tr|F1MZV1|F1MZV1_BOVIN	tr|F1MZV1|F1MZV1_BOVIN Hexokinase OS=Bos taurus GN=HK1 PE=1 SV=2	HK1	3	-1.16279	0.771642	0.222797	0.515096	29.2535	27.8385	28.8973	30.2759	29.6285	28.3828	30.2759	28.9539	28.7771	28.7453	102293	3.37691	2	AAQLCGAGMAAVVDK | Carbamidomethyl [C5],ITPELLTR,NILIDFAK
tr|F1MZ00|F1MZ00_BOVIN	tr|F1MZ00|F1MZ00_BOVIN Uncharacterized protein OS=Bos taurus GN=SNRPD3 PE=4 SV=2	SNRPD3	1	-20	0.800803	0.591162	0.669305	25.7895	0	29.3828	25.7129	30.1604	23.8385	25.0608	23.9316	22.1946	25.0608	13916	7.93651	1	VAQLEQVYIR
sp|P00515|KAP2_BOVIN	sp|P00515|KAP2_BOVIN cAMP-dependent protein kinase type II-alpha regulatory subunit OS=Bos taurus GN=PRKAR2A PE=1 SV=2	PRKAR2A	4	1.16	0.789616	0.231806	0.425444	34.0673	31.4334	32.4581	32.6415	34.2193	31.7849	34.2897	33.4823	34.1453	32.13	45093	12.7182	1	DGENQEVEIAR,NISHYEEQLVK,GTYDILVTK
sp|A5D785|XPO2_BOVIN	sp|A5D785|XPO2_BOVIN Exportin-2 OS=Bos taurus GN=CSE1L PE=2 SV=1	CSE1L	1	-33.3333	0.759269	0.872519	0.313236	23.5165	24.019	0	0	26.5463	0	0	20.417	20.3101	20.6971	110374	0.823893	2	LLQAFLER
tr|E1BA29|E1BA29_BOVIN	tr|E1BA29|E1BA29_BOVIN Uncharacterized protein OS=Bos taurus GN=GNAQ PE=4 SV=1	GNAQ	4	-1.13636	0.808759	0.787278	0.785436	30.5754	29.7613	30.9677	31.3828	31.4334	30.6629	31.2759	30.2759	30.6629	30.7453	42142	13.649	2	MFVDLNPDSDK,VADPAYLPTQQDVLR,DTILQLNLK
sp|Q6Q137|SEPT7_BOVIN	sp|Q6Q137|SEPT7_BOVIN Septin-7 OS=Bos taurus GN=SEPT7 PE=2 SV=2	2016-09-07	7	-1.14943	0.787623	0.44464	0.616969	32.3828	31.0349	32.6415	32.9677	33.1146	31.7047	33.1604	32.0348	32.5062	32.0673	50680	16.476	3	IYEFPETDDEEENK,FEDYLNAESR,SPLAQMEEER
tr|F1MUC5|F1MUC5_BOVIN	tr|F1MUC5|F1MUC5_BOVIN Uncharacterized protein OS=Bos taurus GN=COL15A1 PE=4 SV=2	COL15A1	12	1.09	0.68073	0.0745826	0.348614	33.2193	31.8234	33.13	34.0673	33.4823	32.3033	34.2897	33.1901	33.4823	33.3568	141359	8.73016	1	LVDQYCEAWR | Carbamidomethyl [C6],AFLSSHLQDLSTVVR,AAGLLSTYR
tr|Q3SZH5|Q3SZH5_BOVIN	tr|Q3SZH5|Q3SZH5_BOVIN Angiotensinogen OS=Bos taurus GN=AGT PE=2 SV=1	AGT	2	1.05	0.729943	0.0408484	0.291186	31.7047	31.1604	31.7453	32.099	31.4334	31.2193	32.0673	31.6198	31.9677	31.5754	45456	6.36792	1	SLDLSTDPNLAAEK,VEALTFQHNFLTR
tr|A6QQT4|A6QQT4_BOVIN	tr|A6QQT4|A6QQT4_BOVIN Aldehyde dehydrogenase OS=Bos taurus GN=ALDH3A2 PE=1 SV=1	ALDH3A2	3	1.06	0.783527	0.155749	0.435003	30.8973	29.2979	30.6629	30.8234	31.0349	29.8973	31.3303	30.8234	30.8234	30.3828	54075	7.83505	1	FDHILYTGNTTVGK,HLTPVTLELGGK,IAFGGEMDEATR
sp|Q58CY6|PGFS_BOVIN	sp|Q58CY6|PGFS_BOVIN Prostamide/prostaglandin F synthase OS=Bos taurus GN=FAM213B PE=2 SV=1	FAM213B	1	-1.31579	0.800043	0.676503	0.310861	28.5389	27.0608	28.9539	30.0349	29.1604	28.9539	29.1361	28.1115	28.5754	28.2535	21497	5.47264	1	HAVTGEAVELR
sp|P48644|AL1A1_BOVIN	sp|P48644|AL1A1_BOVIN Retinal dehydrogenase 1 OS=Bos taurus GN=ALDH1A1 PE=2 SV=3	ALDH1A1	13	-1.06383	0.772221	0.685975	0.782281	34.5412	33.0348	34.8974	34.7553	34.7553	33.9848	35.4823	33.3568	33.8974	34.4209	54805	27.1457	1	ELGEYGFHEYTEVK,IFINNEWHSSVSGK,ILDLIESGK
sp|Q3T100|MGST3_BOVIN	sp|Q3T100|MGST3_BOVIN Microsomal glutathione S-transferase 3 OS=Bos taurus GN=MGST3 PE=2 SV=1	MGST3	3	-1.03093	0.745971	0.195133	0.361706	31.099	31.099	31.4823	31.4334	31.8608	31.8234	31.7849	30.9677	31.099	30.8973	16884	28.2895	1	TGLNSGCK | Carbamidomethyl [C7],VEYPTMYSTDPENGHIFNCIQR | Carbamidomethyl [C19],VLYAYGYYTGEPR
sp|P62739|ACTA_BOVIN	sp|P62739|ACTA_BOVIN Actin, aortic smooth muscle OS=Bos taurus GN=ACTA2 PE=1 SV=1	ACTA2	9	1.11	0.747097	0.145427	0.501987	38.7428	37.3067	38.3486	38.7111	38.6116	37.8631	39.369	38.1262	38.8042	38.1735	42009	23.8727	2	YPIEHGIITNWDDMEK,VAPEEHPTLLTEAPLNPK,YPIEHGIITNWDDMEK | Oxidation [M14]
sp|P50397|GDIB_BOVIN	sp|P50397|GDIB_BOVIN Rab GDP dissociation inhibitor beta OS=Bos taurus GN=GDI2 PE=2 SV=3	GDI2	10	1.04	0.685449	0.0217704	0.230982	33.8042	31.8973	32.9153	33.8042	33.2048	32.4823	33.9848	33.3568	33.2193	33.2193	50488	28.3146	2	TYDATTHFETTCDDIK | Carbamidomethyl [C12],FLMANGQLVK,IPGAPPASMGR
tr|F1MC02|F1MC02_BOVIN	tr|F1MC02|F1MC02_BOVIN Uncharacterized protein OS=Bos taurus GN=MGLL PE=4 SV=2	MGLL	7	-1.08696	0.729111	0.812735	0.228276	33.8974	33.4823	34.0673	34.8516	34.2193	34.2897	34.3568	33.9848	33.8042	33.5978	26205	31.6667	1	ELPEVTSSVFR,TEVDIYNTDPLVCR | Carbamidomethyl [C13],IDSSVLSR
tr|E1BHK2|E1BHK2_BOVIN	tr|E1BHK2|E1BHK2_BOVIN Uncharacterized protein OS=Bos taurus GN=ADD1 PE=4 SV=1	ADD1	10	-1.02041	0.72709	0.186983	0.18013	32.4581	32.5062	32.3568	32.7849	32.5978	31.9677	32.8792	32.8974	32.2193	32.4334	80672	22.7642	1	TLASAGGPDNLVLLDPGK,VNLQGDIVDR,VDENNPEYLR
tr|Q08E01|Q08E01_BOVIN	tr|Q08E01|Q08E01_BOVIN Adducin 3 (Gamma) OS=Bos taurus GN=ADD3 PE=2 SV=1	ADD3	4	1	0.716337	0.146583	0.510285	30.2759	28.9814	30.1604	31.2759	30.8234	29.8973	30.9677	30.5754	30.5754	30.2759	75326	6.52819	1	TLDNLGYR,IEEVLSPEGSPSK,DDVHGVEDELAQR
sp|Q3SX44|DDAH2_BOVIN	sp|Q3SX44|DDAH2_BOVIN N(G),N(G)-dimethylarginine dimethylaminohydrolase 2 OS=Bos taurus GN=DDAH2 PE=2 SV=1	DDAH2	9	1.26	0.410204	0.00112903	0.00515293	34.0673	33.0348	33.7047	34.2897	33.7047	32.099	34.5412	34.7553	34.1453	34.1453	29780	32.6316	1	DFAVSTVPVTSTSHLR,GAEIVADTFR,GGGDLPNSQEALQK
sp|P12344|AATM_BOVIN	sp|P12344|AATM_BOVIN Aspartate aminotransferase, mitochondrial OS=Bos taurus GN=GOT2 PE=1 SV=2	GOT2	4	-1.1236	0.750072	0.46095	0.186021	31.099	29.8682	30.3828	31.7047	31.1604	30.9677	31.5754	30.2759	30.4823	30.2759	47513	11.8605	1	ASAELALGENNEVLK,YVTVQTISGTGALR,IASTILTSPDLR
tr|F1MLX9|F1MLX9_BOVIN	tr|F1MLX9|F1MLX9_BOVIN Graves disease carrier protein OS=Bos taurus GN=GDA PE=4 SV=2	GDA	4	-1.08696	0.796747	0.742099	0.565124	30.0349	29.0864	30.7453	30.4823	30.5754	30.4823	30.5754	29.1604	29.3828	30.6629	51059	9.91189	1	LATLGGSQVLGLDR,SLTLNEVFR,EFDALLINPK
sp|Q3SWY2|ILK_BOVIN	sp|Q3SWY2|ILK_BOVIN Integrin-linked protein kinase OS=Bos taurus GN=ILK PE=2 SV=1	ILK	7	-1.08696	0.745581	0.242662	0.218212	31.2759	30.2759	31.3303	31.3828	31.7849	30.2759	31.6198	31.2193	31.3828	31.0349	51447	16.8142	1	FSFQCPGR | Carbamidomethyl [C5],ICMNEDPAK | Carbamidomethyl [C2],YGEMPVDK
sp|P13619|AT5F1_BOVIN	sp|P13619|AT5F1_BOVIN ATP synthase F(0) complex subunit B1, mitochondrial OS=Bos taurus GN=ATP5F1 PE=1 SV=2	ATP5F1	5	-1.03093	0.745138	0.0859338	0.300862	30.9677	28.6458	29.362	31.4334	30.9677	29.8973	31.4334	30.4823	30.1604	30.2759	28821	18.3594	1	HYLFDVQR,YGASVGEFADK,IAQLEEVK
sp|Q2T9V8|DTD1_BOVIN	sp|Q2T9V8|DTD1_BOVIN D-tyrosyl-tRNA(Tyr) deacylase 1 OS=Bos taurus GN=DTD1 PE=2 SV=1	DTD1	1	-1.25	0.745959	0.130163	0.422482	25.217	22.8385	24.1795	25.4862	25.3239	23.5165	25.2891	24.4551	24.8858	24.019	23232	6.69856	1	SASSGAEGDVSSER
sp|Q3T0Z7|DHPR_BOVIN	sp|Q3T0Z7|DHPR_BOVIN Dihydropteridine reductase OS=Bos taurus GN=QDPR PE=2 SV=1	QDPR	5	-1.16279	0.760809	0.473793	0.588193	31.0349	30.2759	30.5754	31.7849	31.8234	30.8234	31.4334	30.7453	31.099	30.8234	25504	30.5785	1	NRPSSGSLIQVVTTEGK,EGGLLTLAGAR,QSVWTSTISSHLATK
tr|F1MNT3|F1MNT3_BOVIN	tr|F1MNT3|F1MNT3_BOVIN Hormone-sensitive lipase OS=Bos taurus GN=LIPE PE=4 SV=2	LIPE	12	1.13	0.780443	0.420938	0.25539	33.1604	32.5062	33.8974	33.7047	34.1453	32.7047	34.3568	33.3568	34.4209	33.2193	82638	18.3862	1	GVGAAFPEGFHPR,LFFEGDER,EQALGLEPALGR
sp|Q2KII4|ELOC_BOVIN	sp|Q2KII4|ELOC_BOVIN Transcription elongation factor B polypeptide 1 OS=Bos taurus GN=TCEB1 PE=3 SV=1	TCEB1	3	-1.17647	0.763435	0.472665	0.666988	29.0864	28.1115	29.4433	30.1604	30.0349	28.7453	29.8682	29.1115	29.5014	28.8973	12473	37.5	1	AMLSGPGQFAENETNEVNFR,EHALTSGTIK,LISSDGHEFIVK
sp|P21398|AOFA_BOVIN	sp|P21398|AOFA_BOVIN Amine oxidase [flavin-containing] A OS=Bos taurus GN=MAOA PE=2 SV=2	MAOA	7	1	0.693821	0.0384776	0.20088	35.3892	30.5754	32.5062	34.8042	33.1453	32.4823	34.9848	32.4823	32.9848	35.1068	59757	18.5958	2	EIPADAPWEAPHAVEWDK,VLGSQEALHPVHYEEK,LPMGAVIK
sp|P19803|GDIR1_BOVIN	sp|P19803|GDIR1_BOVIN Rho GDP-dissociation inhibitor 1 OS=Bos taurus GN=ARHGDIA PE=1 SV=3	ARHGDIA	4	-1.13636	0.798401	0.562806	0.590353	34.6522	33.5978	34.8974	35.0673	35.5121	34.1453	35.3236	34.3568	34.7047	34.6522	23421	31.8627	1	VAVSADPNVPNVVVTR,AEEYEFLTPMEEAPK,SIQEIQELDK
sp|P35705|PRDX3_BOVIN	sp|P35705|PRDX3_BOVIN Thioredoxin-dependent peroxide reductase, mitochondrial OS=Bos taurus GN=PRDX3 PE=1 SV=2	PRDX3	1	-1.14943	0.833109	0.807276	0.585085	29.0608	28.1604	29.1604	29.7927	29.8973	29.2308	29.611	29.0084	28.7129	29.0864	28195	4.28016	1	HLSVNDLPVGR
tr|Q3ZCJ6|Q3ZCJ6_BOVIN	tr|Q3ZCJ6|Q3ZCJ6_BOVIN Epoxide hydrolase 1, microsomal (Xenobiotic) OS=Bos taurus GN=EPHX1 PE=1 SV=1	EPHX1	8	-1.19048	0.788944	0.829426	0.392294	32.2478	31.3828	33.4823	32.2193	33.1453	31.9677	32.8974	31.9677	32.684	32.3303	52197	17.9601	1	VETSDEEINDLHQR,FSTWTNSEFR,LTPPLEDSR
sp|P52898|DDBX_BOVIN	sp|P52898|DDBX_BOVIN Dihydrodiol dehydrogenase 3 OS=Bos taurus PE=2 SV=1		3	-1.20482	0.772932	0.409401	0.625282	30.4823	27.9539	30.0349	30.3828	31.0349	28.8682	30.6629	28.5014	30.2759	30.4823	36784	10.8359	1	FAIEAGFR,HIDSAHLYQNEEQVGQAIR,SEALEVTK
sp|Q2NKY7|SEPT2_BOVIN	sp|Q2NKY7|SEPT2_BOVIN Septin-2 OS=Bos taurus GN=SEPT2 PE=2 SV=1	2016-09-02	4	-1.1236	0.765127	0.591331	0.384485	31.933	31.2193	32.5527	32.7454	33.1753	31.4334	32.9848	31.8608	32.5978	32.0348	41571	12.4654	1	ILDEIEEHNIK,LTVVDTPGYGDAINCR | Carbamidomethyl [C15],VIPGAAEK
sp|Q3ZBH0|TCPB_BOVIN	sp|Q3ZBH0|TCPB_BOVIN T-complex protein 1 subunit beta OS=Bos taurus GN=CCT2 PE=1 SV=3	CCT2	2	-1.07527	0.707186	0.940876	0.0303054	29.2077	28.9539	28.7129	29.8973	29.3196	29.6964	29.1842	29.1604	28.7129	28.9539	57475	4.29907	1	ILIANTGMDTDK,LIEEVMIGEDK
tr|F1MYG5|F1MYG5_BOVIN	tr|F1MYG5|F1MYG5_BOVIN Uncharacterized protein OS=Bos taurus GN=LMNA PE=1 SV=1	LMNA	33	1.12	0.750839	0.118753	0.286988	35.8746	34.2897	35.7302	36.3731	36.5267	34.6522	36.9197	35.78	36.3731	35.8746	74126	46.3855	3	IDSLSAQLSQLQK,TALINSTGEEVAMR,NSNLAGAAHEELQQSR
tr|F1MC11|F1MC11_BOVIN	tr|F1MC11|F1MC11_BOVIN Keratin, type I cytoskeletal 14 OS=Bos taurus GN=KRT14 PE=1 SV=2	KRT14	28	-2.5641	0.721689	0.0645891	0.241572	34.7047	34.8042	40.5412	34.3568	34.7553	39.0773	34.3568	34.7047	34.5978	34.1453	51910	40.8805	6	VLDELTLAR,LEQEIATYR,VTMQNLNDR
tr|F1MSQ9|F1MSQ9_BOVIN	tr|F1MSQ9|F1MSQ9_BOVIN Uncharacterized protein OS=Bos taurus GN=TMPO PE=4 SV=1	TMPO	2	1.04	0.787018	0.325255	0.673125	30.0349	28.9814	30.0349	31.0349	30.8973	29.8973	31.1604	29.8973	30.6629	30.0349	42894	7.59162	1	SELVANNVTLPAGEQR,YGVNPGPIVGTTR
tr|F1MZC0|F1MZC0_BOVIN	tr|F1MZC0|F1MZC0_BOVIN Uncharacterized protein (Fragment) OS=Bos taurus GN=AKR7A2 PE=1 SV=1	AKR7A2	3	-1.02041	0.626709	0.00889374	0.114777	29.7613	27.7771	28.1604	30.4823	28.9259	28.2979	30.1604	28.9259	29.0864	29.5389	30045	14.2857	1	ALQAAYGTSAPSMTSAALR,FFGNSWAEVYR,SLKPDSLR
sp|P12624|MARCS_BOVIN	sp|P12624|MARCS_BOVIN Myristoylated alanine-rich C-kinase substrate OS=Bos taurus GN=MARCKS PE=1 SV=6	MARCKS	7	-1.21951	0.783586	0.421874	0.615461	32.13	30.5754	32.3033	33.3568	32.7653	31.6629	32.8974	31.0349	32.4334	32.2478	31664	35.1351	1	EAPVEGEAAEPGSPTAAEGEAASAASSTSSPK,GEATAERPGEAAVASSPSK,VNGDASPAAAEPGAK
sp|P53620|COPG1_BOVIN	sp|P53620|COPG1_BOVIN Coatomer subunit gamma-1 OS=Bos taurus GN=COPG1 PE=1 SV=1	COPG1	2	-2	0.790007	0.665398	0.521286	27.2535	22.8191	27.4234	28.8081	28.8973	26.8385	27.5014	25.976	27.7771	25.2891	97385	3.31808	1	ILHLLGQEGPR,SSPEPVALTESETEYVIR
sp|P00429|CX6B1_BOVIN	sp|P00429|CX6B1_BOVIN Cytochrome c oxidase subunit 6B1 OS=Bos taurus GN=COX6B1 PE=1 SV=2	COX6B1	2	-1.11111	0.726438	0.479868	0.334445	30.5754	29.0608	30.1604	30.8234	30.5754	30.1604	30.8234	30.1604	29.4433	29.8973	10156	22.093	2	FPNQNQTR,GGDVSVCEWYR | Carbamidomethyl [C7]
sp|Q2KIR7|GLYAT_BOVIN	sp|Q2KIR7|GLYAT_BOVIN Glycine N-acyltransferase OS=Bos taurus GN=GLYAT PE=1 SV=2	GLYAT	1	-3.44828	0.772386	0.106648	0.425223	28.5754	0	23.391	29.341	30.3828	12.6439	27.7771	28.2535	25.9977	26.5315	33907	6.1017	2	DDLDHYTNTYHVYSEDLK
tr|E1B8K6|E1B8K6_BOVIN	tr|E1B8K6|E1B8K6_BOVIN Uncharacterized protein OS=Bos taurus GN=NCL PE=4 SV=1	NCL	7	-1.17647	0.794227	0.486086	0.694785	31.3828	30.2759	31.5296	32.4581	32.2759	31.099	32.3568	31.0349	31.4334	31.3303	77852	9.16667	1	GFGFVDFNSEEDAK,TGISDLFAK,NDLAVVDVR
tr|H7BWW0|H7BWW0_BOVIN	tr|H7BWW0|H7BWW0_BOVIN Coronin OS=Bos taurus GN=CORO1B PE=1 SV=1	CORO1B	2	1.3	0.673922	0.0280652	0.0564755	28.9539	27.6458	28.9539	28.6798	28.2077	26.8385	29.8081	29.3828	28.341	28.8973	54252	3.89344	1	HVFGQPVK,VGIVTWHPTAR
sp|Q3ZCF0|DCTN2_BOVIN	sp|Q3ZCF0|DCTN2_BOVIN Dynactin subunit 2 OS=Bos taurus GN=DCTN2 PE=2 SV=1	DCTN2	5	1.12	0.735884	0.0567916	0.284809	29.7129	27.341	29.2308	30.5754	30.0349	27.8973	30.7453	29.2759	30.1604	29.8682	44294	12.6551	1	LTPVVLAK,LLHEVQELTTEVEK,LLLQLEATK
sp|Q5E9R3|EHD1_BOVIN	sp|Q5E9R3|EHD1_BOVIN EH domain-containing protein 1 OS=Bos taurus GN=EHD1 PE=1 SV=1	EHD1	4	1.02	0.792532	0.147083	0.499556	31.3828	30.8973	31.2759	32.0673	31.6629	31.2193	31.8973	31.5754	31.2759	31.6198	60681	8.42697	1	MQELLQTQDFSK,LFEAEEQDLFK,IINTPEVVR
sp|A6QQJ3|PERI_BOVIN	sp|A6QQJ3|PERI_BOVIN Peripherin OS=Bos taurus GN=PRPH PE=2 SV=1	PRPH	5	-4	0.677077	0.02001	0.127366	29.1361	27.6458	27.5014	32.9848	27.5014	27.0608	29.0084	29.362	28.7453	29.0349	53630	10.8742	1	ADQLCQQELR | Carbamidomethyl [C5],SSVSSTSYR,GTNEALLR
tr|F1MLV1|F1MLV1_BOVIN	tr|F1MLV1|F1MLV1_BOVIN 26S protease regulatory subunit 10B OS=Bos taurus GN=PSMC6 PE=1 SV=2	PSMC6	5	1.08	0.612368	0.029468	0.0321604	30.2759	30.0349	30.4823	30.2759	29.8973	29.4823	30.5754	30.6629	30.4823	30.1604	44173	13.6247	1	HGEIDYEAIVK,VVSSSIVDK,FSEGTSADR
tr|F6S1Q0|F6S1Q0_BOVIN	tr|F6S1Q0|F6S1Q0_BOVIN Uncharacterized protein OS=Bos taurus GN=KRT18 PE=1 SV=1	KRT18	1	-1.25	0.66967	0.0101283	0.164726	32.7653	33.7047	34.8516	32.099	33.1753	34.3568	32.7252	33.0832	32.933	32.7252	47964	2.0979	1	AQYDELAQK
tr|F1MD73|F1MD73_BOVIN	tr|F1MD73|F1MD73_BOVIN Uncharacterized protein (Fragment) OS=Bos taurus GN=DMBT1 PE=1 SV=2	DMBT1	2	2.31	0.812642	0.659195	0.661306	27.4234	26.3745	28.5389	26.019	26.9539	29.0084	21.9316	28.5014	28.7771	29.0864	190098	6.85323	1	GSWGTVCDDSWDTNDANVVCR | Carbamidomethyl [C7 C20],QLGCGWAISAPGDAR | Carbamidomethyl [C4]
tr|A6QNL5|A6QNL5_BOVIN	tr|A6QNL5|A6QNL5_BOVIN PDIA6 protein (Fragment) OS=Bos taurus GN=PDIA6 PE=1 SV=1	PDIA6	5	-1.13636	0.806892	0.423759	0.564481	32.2478	31.2193	32.7047	32.9848	32.9505	31.7453	32.8792	32.2759	32.684	32.0017	49624	15.6733	1	GSTAPVGGGAFPTISTR,LAAVDATVNQVLASR,GSFSEQGINEFLR
sp|P24627|TRFL_BOVIN	sp|P24627|TRFL_BOVIN Lactotransferrin OS=Bos taurus GN=LTF PE=1 SV=2	LTF	18	2.75	0.56216	0.0132421	0.00557087	32.13	33.5978	31.7047	31.7453	31.8608	35.9197	31.6198	31.7047	31.0349	32.099	78056	31.6384	1	NLLFNDNTECLAK | Carbamidomethyl [C10],GSNFQLDQLQGR,SFQLFGSPPGQR
sp|A6QLN9|VWA1_BOVIN	sp|A6QLN9|VWA1_BOVIN von Willebrand factor A domain-containing protein 1 OS=Bos taurus PE=2 SV=1		1	-5	0.787208	0.986211	0.25924	21.3645	0	28.4234	0	28.9814	0	0	27.4234	20.5165	18.7471	43737	3.87409	1	GNLLELSAAASAPAEK
sp|Q2HJ22|CLD5_BOVIN	sp|Q2HJ22|CLD5_BOVIN Claudin-5 OS=Bos taurus GN=CLDN5 PE=2 SV=1	CLDN5	1	-1.0989	0.78093	0.401705	0.652206	29.8973	28.3828	29.6798	30.5754	30.4823	29.1115	30.8234	29.6285	29.8973	28.7453	23017	7.33945	1	VYDSVLALSPEVQAAR
tr|E1BE98|E1BE98_BOVIN	tr|E1BE98|E1BE98_BOVIN Uncharacterized protein OS=Bos taurus GN=XPO1 PE=4 SV=2	XPO1	1	-2.85714	0.753744	0.083637	0.368698	20.6096	26.5754	26.9539	0	27.1604	26.9539	21.0691	21.1946	0	22.4923	123141	1.40056	1	EFAGEDTSDLFLEER
tr|F1MB84|F1MB84_BOVIN	tr|F1MB84|F1MB84_BOVIN Uncharacterized protein OS=Bos taurus GN=GRHPR PE=3 SV=2	GRHPR	1	-1.1236	0.780645	0.225765	0.466809	28.8973	26.5754	28.341	28.9259	29.1842	27.0608	29.1115	28.2535	29.1842	27.4234	35769	3.04878	1	LLDAAGANLK
sp|P61257|RL26_BOVIN	sp|P61257|RL26_BOVIN 60S ribosomal protein L26 OS=Bos taurus GN=RPL26 PE=2 SV=1	RPL26	2	1.02	0.76292	0.109814	0.378505	29.7927	28.0084	28.8973	30.4823	29.8829	29.0349	30.5754	29.5934	29.5014	29.0864	17258	11.7241	2	HFNAPSHIR,IMSSPLSK
tr|F1MNK0|F1MNK0_BOVIN	tr|F1MNK0|F1MNK0_BOVIN Uncharacterized protein OS=Bos taurus GN=BCL2L13 PE=4 SV=1	BCL2L13	1	-25	0.819813	0.484803	0.472368	20.1946	0	0	0	26.341	0	20.417	21.1946	15.0102	0	30348	8.96057	1	HTSPVFSPANPDSSVEDCLAHLGEK | Carbamidomethyl [C18] Deamidated [N10]
sp|Q95140|RLA0_BOVIN	sp|Q95140|RLA0_BOVIN 60S acidic ribosomal protein P0 OS=Bos taurus GN=RPLP0 PE=2 SV=3	RPLP0	4	1.07	0.779507	0.0738388	0.325998	31.6198	29.8682	31.0349	32.2193	32.0348	30.2759	32.5527	31.5296	31.5754	31.5296	34370	17.9245	2	GHLENNPALEK,CFIVGADNVGSK | Carbamidomethyl [C1],AGAIAPCEVTVPAQNTGLGPEK | Carbamidomethyl [C7]
tr|Q1RMI2|Q1RMI2_BOVIN	tr|Q1RMI2|Q1RMI2_BOVIN Ras homolog gene family, member G (Rho G) OS=Bos taurus GN=RHOG PE=2 SV=1	RHOG	3	-1.0989	0.80389	0.458889	0.405097	29.1842	28.1604	29.8081	31.099	29.8973	29.8973	30.0349	29.1604	30.0349	29.7129	21280	19.8953	1	EVFAEAVR,TVNLNLWDTAGQEEYDR,YLECSALQQDGVK | Carbamidomethyl [C4]
sp|Q3T0X5|PSA1_BOVIN	sp|Q3T0X5|PSA1_BOVIN Proteasome subunit alpha type-1 OS=Bos taurus GN=PSMA1 PE=1 SV=1	PSMA1	8	-2.04082	0.792082	0.170281	0.348232	32.684	31.7453	36.5412	32.6629	32.7252	35.1453	33.0017	32.5062	32.2193	32.1901	29585	36.1217	1	ETLPAEQDLTTK,HMSEFMECNLNELVK | Carbamidomethyl [C8],NVSIGIVGK
sp|P01888|B2MG_BOVIN	sp|P01888|B2MG_BOVIN Beta-2-microglobulin OS=Bos taurus GN=B2M PE=1 SV=2	B2M	2	1.51	0.493591	0.0039785	0.0040967	32.7454	34.0673	33.0348	33.0512	33.2193	35.5121	33.0673	32.7653	33.0512	32.5754	13677	15.2542	1	HVTLEQPR,SEQSDLSFSK
tr|F1MNI4|F1MNI4_BOVIN	tr|F1MNI4|F1MNI4_BOVIN Uncharacterized protein (Fragment) OS=Bos taurus GN=RAB5B PE=1 SV=1	RAB5B	5	1.04	0.818873	0.362327	0.37879	32.7849	32.13	33.0184	33.1453	33.4823	32.4581	33.4823	32.9677	33.1753	32.8233	25153	25.3275	2	FEIWDTAGQER,LVLLGESAVGK,GVDLHEQSQQNK
tr|F1MIC9|F1MIC9_BOVIN	tr|F1MIC9|F1MIC9_BOVIN Uncharacterized protein OS=Bos taurus GN=DCTN1 PE=4 SV=1	DCTN1	1	-1.25	0.777249	0.160967	0.348275	26.2891	23.8385	26.341	27.2535	27.0608	24.3239	27.0608	26.0813	26.3578	25.9539	136886	0.807103	1	MQEQQADLQR
tr|A5PJY9|A5PJY9_BOVIN	tr|A5PJY9|A5PJY9_BOVIN CPNE3 protein OS=Bos taurus GN=CPNE3 PE=2 SV=1	CPNE3	3	-1.16279	0.852224	0.892346	0.59696	29.8973	28.6798	30.5754	29.8973	30.7453	29.5014	30.4823	29.5573	30.0349	29.7771	59616	6.37899	1	FAAAATQQR,SSPVEFECINEK | Carbamidomethyl [C8],VELNISCDNLLDK | Carbamidomethyl [C7]
sp|A4FV37|PRDBP_BOVIN	sp|A4FV37|PRDBP_BOVIN Protein kinase C delta-binding protein OS=Bos taurus GN=PRKCDBP PE=2 SV=1	PRKCDBP	9	1.09	0.779601	0.357552	0.416178	33.8974	31.8234	34.7553	33.8974	34.3568	32.7849	34.2193	33.1146	34.8042	34.8042	27487	39.6154	1	SAEGQWEAQPALESK,SHDTTSNTLAQLLAK,LEANHGLLVAR
sp|Q08D91|K2C75_BOVIN	sp|Q08D91|K2C75_BOVIN Keratin, type II cytoskeletal 75 OS=Bos taurus GN=KRT75 PE=2 SV=1	KRT75	4	-1.63934	0.807067	0.466104	0.595649	33.7047	31.8608	37.0266	33.4823	33.9848	35.4823	34.2193	33.8042	33.7047	34.0673	59035	6.07735	2	AEAESWYQTK,VSDTSVVLSMDNNR,AQYEEIANR
sp|Q5E973|RL18_BOVIN	sp|Q5E973|RL18_BOVIN 60S ribosomal protein L18 OS=Bos taurus GN=RPL18 PE=2 SV=3	RPL18	2	1.08	0.805193	0.190551	0.54044	31.3828	29.5754	31.2759	31.8608	31.6629	30.4823	32.13	32.0348	31.0349	30.7453	21535	12.766	1	TAVVVGTITDDVR,TNSTFNQVVLK
tr|Q08DB4|Q08DB4_BOVIN	tr|Q08DB4|Q08DB4_BOVIN Copine I OS=Bos taurus GN=CPNE1 PE=2 SV=1	CPNE1	1	-1.92308	0.790613	0.194562	0.529145	0	25.9539	26.9539	26.2354	27.7129	26.8385	25.4551	18.3321	0	26.5014	58922	1.67598	1	DIVQFVPYR
sp|P21856|GDIA_BOVIN	sp|P21856|GDIA_BOVIN Rab GDP dissociation inhibitor alpha OS=Bos taurus GN=GDI1 PE=1 SV=1	GDI1	4	1.06	0.757685	0.0893845	0.226355	30.5754	29.0349	30.0349	30.8234	31.2759	29.2077	31.1604	30.5754	30.7453	30.7453	50565	10.5145	1	TFEGVDPQNTSMR,IICILSHPIK | Carbamidomethyl [C3],VVEGSFVYK
sp|Q32LG3|MDHM_BOVIN	sp|Q32LG3|MDHM_BOVIN Malate dehydrogenase, mitochondrial OS=Bos taurus GN=MDH2 PE=1 SV=1	MDH2	7	-1.02041	0.840305	0.559802	0.604302	33.0673	31.5296	33.0512	33.8042	33.9848	33.2048	33.8974	33.2193	33.099	32.5754	35668	25.7396	1	GYLGPEQLPDCLK | Carbamidomethyl [C11],GCDVVVIPAGVPR | Carbamidomethyl [C2],MIAEAIPELK
tr|F1MX83|F1MX83_BOVIN	tr|F1MX83|F1MX83_BOVIN Protein S100 (Fragment) OS=Bos taurus GN=S100A11 PE=1 SV=2	S100A11	1	-1.11111	0.793564	0.260123	0.333778	33.4823	31.9677	33.5978	33.3568	33.7047	32.2759	33.4823	33.1753	33.5978	33.0673	11251	8.82353	1	VSSPTETER
sp|Q3ZC42|ADHX_BOVIN	sp|Q3ZC42|ADHX_BOVIN Alcohol dehydrogenase class-3 OS=Bos taurus GN=ADH5 PE=2 SV=1	ADH5	4	-1.25	0.804364	0.564572	0.719974	31.4334	30.1604	31.8234	32.5296	32.7454	31.099	32.3033	31.1604	31.6198	31.7849	39677	12.8342	1	IDPLAPLDK,IIGVDINK,AAVAWEAGKPLSIEEVEVAPPK
sp|Q3T0F4|RS10_BOVIN	sp|Q3T0F4|RS10_BOVIN 40S ribosomal protein S10 OS=Bos taurus GN=RPS10 PE=2 SV=1	RPS10	1	1.03	0.816104	0.931577	0.445089	29.0608	28.8081	28.9539	29.1361	28.7771	29.1604	29.8234	28.5389	28.7453	28.0608	18898	8.48485	2	AEAGAGSATEFQFR
tr|F1N3Q4|F1N3Q4_BOVIN	tr|F1N3Q4|F1N3Q4_BOVIN Uncharacterized protein (Fragment) OS=Bos taurus GN=PALM PE=4 SV=1	PALM	2	-3.125	0.827662	0.209919	0.573141	28.2535	0	28.1115	29.1361	29.341	16.6096	28.4234	25.5463	24.632	27.341	42370	8.76289	1	AEAVPNSQQTPVGTPK,WLLEGTPSSASEGDEDMR
sp|P32749|CHLE_BOVIN	sp|P32749|CHLE_BOVIN Cholinesterase OS=Bos taurus GN=BCHE PE=2 SV=2	BCHE	1	-2.27273	0.688781	0.0126982	0.142311	27.6458	25.6595	20.9316	28.7129	25.3239	21.2535	26.8385	25.9316	26.2354	25.9089	68866	2.82392	1	AILQSGSSNAPWAVTSR
sp|Q28024|GBG12_BOVIN	sp|Q28024|GBG12_BOVIN Guanine nucleotide-binding protein G(I)/G(S)/G(O) subunit gamma-12 OS=Bos taurus GN=GNG12 PE=1 SV=2	GNG12	2	-1.2987	0.835609	0.470504	0.630994	28.8081	26.391	29.4234	29.5203	29.8973	27.7129	29.7129	28.5014	29.2077	28.0608	8057	34.7222	1	ASADLMSYCEEHAR | Carbamidomethyl [C9],TASTNNIAQAR
tr|E1BNE7|E1BNE7_BOVIN	tr|E1BNE7|E1BNE7_BOVIN Uncharacterized protein OS=Bos taurus GN=PTRF PE=1 SV=1	PTRF	14	-1.11111	0.82587	0.814724	0.276076	36.2193	35.4519	37.4672	36.5412	37.2193	35.6522	37.2193	35.7302	36.9197	36.8042	43464	29.2308	1	KLEVNEAELLR,VMIYQDEVK,QAEMEGAVQSIQGELSK
sp|P01252|PTMA_BOVIN	sp|P01252|PTMA_BOVIN Prothymosin alpha OS=Bos taurus GN=PTMA PE=1 SV=2	PTMA	1	-1.05263	0.832144	0.589636	0.747677	28.4234	27.1604	27.8385	28.2979	28.8081	27.7771	27.7771	28.3828	28.9259	27.1604	12072	9.09091	2	EVVEEAENGR | Deamidated [N8]
sp|A1L595|K1C17_BOVIN	sp|A1L595|K1C17_BOVIN Keratin, type I cytoskeletal 17 OS=Bos taurus GN=KRT17 PE=2 SV=1	KRT17	10	-2.85714	0.779693	0.121053	0.245837	30.7453	28.8973	37.5412	30.8973	31.5296	36.0059	30.5754	29.5754	30.8973	30.1604	48712	19.7279	2	ATMQNLNDR,LLEGEDAHLTQYK,FETEQALR
tr|F1N605|F1N605_BOVIN	tr|F1N605|F1N605_BOVIN Uncharacterized protein (Fragment) OS=Bos taurus GN=PICALM PE=4 SV=1	PICALM	2	-1.04167	0.801422	0.179352	0.483767	29.4234	26.8385	29.6285	29.8829	28.8081	28.5014	30.0349	28.6798	29.1604	28.9814	66950	3.08442	1	QAALEEEQAR,VAEQVGIDR
sp|P62157|CALM_BOVIN	sp|P62157|CALM_BOVIN Calmodulin OS=Bos taurus GN=CALM PE=1 SV=2	CALM	6	-1.07527	0.850023	0.787092	0.401193	34.5978	33.9848	35.1827	34.9848	35.6253	34.2897	35.4519	34.2897	35.0673	34.8974	16837	28.1879	2	DGNGYISAAELR,EAFSLFDK,DTDSEEEIR
sp|Q2KHT7|RS27_BOVIN	sp|Q2KHT7|RS27_BOVIN 40S ribosomal protein S27 OS=Bos taurus GN=RPS27 PE=3 SV=3	RPS27	1	-1.06383	0.811861	0.300627	0.62492	28.9259	26.5754	28.8973	29.5754	29.5934	28.3828	29.5754	28.7771	28.9539	28.6458	9461	9.52381	2	LTEGCSFR | Carbamidomethyl [C5]
tr|F1MC13|F1MC13_BOVIN	tr|F1MC13|F1MC13_BOVIN Uncharacterized protein (Fragment) OS=Bos taurus GN=LAMA5 PE=4 SV=2	LAMA5	11	-1.1236	0.751791	0.0576829	0.299721	31.2193	27.7129	30.2759	32.13	30.1604	27.8973	32.1604	29.0084	30.2759	30.8234	396070	4.07549	1	SPPGPHYETTQQLEALER,SSQDSALLFQR,AVDLALSELESQTDR
tr|E1BHQ9|E1BHQ9_BOVIN	tr|E1BHQ9|E1BHQ9_BOVIN Uncharacterized protein OS=Bos taurus GN=MCAM PE=4 SV=1	MCAM	14	-1.0989	0.847546	0.690767	0.492887	34.7047	33.3568	35.0673	34.4209	35.2897	33.8974	35.3568	34.1453	34.7553	34.2193	71404	22.0155	1	EVTVPVFYPAER,GTTLVLTGVTPHDDR,CLADGNPQPPFSIIK | Carbamidomethyl [C1]
tr|A5PJD6|A5PJD6_BOVIN	tr|A5PJD6|A5PJD6_BOVIN ATL3 protein OS=Bos taurus GN=ATL3 PE=1 SV=1	ATL3	3	1.08	0.753904	0.0359119	0.190199	29.341	27.1604	29.6964	30.4823	29.0084	27.341	30.4823	29.4032	29.7927	29.5934	60311	6.28466	1	ALASILLQDHIR,DAVAGRPPSDK,EHQHEEIQNVR
sp|P68509|1433F_BOVIN	sp|P68509|1433F_BOVIN 14-3-3 protein eta OS=Bos taurus GN=YWHAH PE=1 SV=2	YWHAH	2	1.01	0.643168	0.01123	0.0342581	30.9677	30.3828	30.6629	31.7453	30.8973	29.2308	31.6629	30.8234	31.4823	30.8234	28211	9.34959	1	AVTELNEPLSNEDR,YDDMASAMK
sp|P05630|ATPD_BOVIN	sp|P05630|ATPD_BOVIN ATP synthase subunit delta, mitochondrial OS=Bos taurus GN=ATP5D PE=1 SV=2	ATP5D	2	-1.19048	0.857071	0.209666	0.401804	31.3828	29.6964	30.6629	31.933	31.6629	30.6629	31.5754	31.0349	31.099	30.5754	17612	13.6905	1	AQSELLGAADEATR,IEANEALVK
sp|Q0VD53|VP26A_BOVIN	sp|Q0VD53|VP26A_BOVIN Vacuolar protein sorting-associated protein 26A OS=Bos taurus GN=VPS26A PE=2 SV=1	VPS26A	4	-2.5	0.820104	0.609192	0.347848	28.9259	24.5165	31.5754	29.2759	31.7047	26.2891	29.7927	29.0084	29.5934	29.5203	38156	15.5963	1	EITGIGPSTTTETETIAK,YEIMDGAPVK,ELALPGELTQSR
sp|O02675|DPYL2_BOVIN	sp|O02675|DPYL2_BOVIN Dihydropyrimidinase-related protein 2 OS=Bos taurus GN=DPYSL2 PE=1 SV=1	DPYSL2	17	-1.16279	0.815304	0.299551	0.494493	33.3568	32.0017	33.5978	34.2193	34.2193	32.5527	33.9848	33.3568	33.7047	33.2193	62277	40.3846	2	GSPLVVISQGK,GLYDGPVCEVSVTPK | Carbamidomethyl [C8],QIGENLIVPGGVK
tr|A7Z057|A7Z057_BOVIN	tr|A7Z057|A7Z057_BOVIN 14-3-3 protein gamma OS=Bos taurus GN=YWHAG PE=1 SV=1	YWHAG	15	-1.17647	0.822182	0.884053	0.369028	34.7047	33.8042	35.8281	35.2549	36.3067	34.2897	35.1827	35.6253	35.8281	34.2897	28302	51.0121	6	NLLSVAYK,VISSIEQK,NVTELNEPLSNEER
sp|P42899|RLA2_BOVIN	sp|P42899|RLA2_BOVIN 60S acidic ribosomal protein P2 OS=Bos taurus GN=RPLP2 PE=3 SV=1	RPLP2	2	-1.08696	0.782531	0.062624	0.315712	32.8422	31.1604	32.1901	33.1901	32.2759	31.4334	33.1604	31.6198	32.5062	32.4083	11702	39.1304	1	LASVPAGGAVAVSAAPGSAAPAAGSAPAAAEEK,NIEDVIAQGIGK
sp|Q04467|IDHP_BOVIN	sp|Q04467|IDHP_BOVIN Isocitrate dehydrogenase [NADP], mitochondrial OS=Bos taurus GN=IDH2 PE=1 SV=2	IDH2	1	-1.07527	0.827712	0.26706	0.316882	28.6798	26.4707	28.611	29.3196	28.611	28.4234	28.8973	28.1604	28.341	28.4234	50739	2.87611	1	TIEAEAAHGTVTR
sp|Q27954|COPA_BOVIN	sp|Q27954|COPA_BOVIN Coatomer subunit alpha OS=Bos taurus GN=COPA PE=1 SV=1	COPA	1	-1.06383	0.83156	0.599091	0.736639	28.2535	27.4234	28.611	29.2077	29.2077	28.0084	29.6629	28.0608	28.2979	28.1115	138358	1.22549	1	LLHDQVGVTQFGPYK
sp|Q28133|ALL2_BOVIN	sp|Q28133|ALL2_BOVIN Allergen Bos d 2 OS=Bos taurus PE=1 SV=1		3	-1.13636	0.810862	0.617236	0.154602	28.611	30.3828	28.3828	31.8973	29.3196	31.5296	29.8973	30.3828	27.5014	28.1115	19560	18.6047	1	DQGTCLLLTEVAK | Carbamidomethyl [C5],GTSFTPEELEK,YQQLNSER
tr|Q3ZBG1|Q3ZBG1_BOVIN	tr|Q3ZBG1|Q3ZBG1_BOVIN RAB14 protein OS=Bos taurus GN=RAB14 PE=2 SV=2	RAB14	4	1.04	0.724364	0.0442283	0.319776	31.1604	28.8682	30.3828	31.3828	30.8234	29.5934	31.6629	30.6629	31.0349	30.4823	23897	21.3953	1	STYNHLSSWLTDAR,YIIIGDMGVGK,IIEVSGQK
tr|F1MN74|F1MN74_BOVIN	tr|F1MN74|F1MN74_BOVIN Isocitrate dehydrogenase [NAD] subunit, mitochondrial OS=Bos taurus GN=IDH3A PE=1 SV=1	IDH3A	3	1.1	0.818307	0.173773	0.412103	30.5754	27.1604	29.2308	30.7453	30.1604	29.1604	30.3828	28.611	29.2759	31.3828	39669	8.46994	1	CSDFTEEICR | Carbamidomethyl [C1 C9],IAEFAFEYAR,NVTAIQGPGGK
sp|Q6B856|TBB2B_BOVIN	sp|Q6B856|TBB2B_BOVIN Tubulin beta-2B chain OS=Bos taurus GN=TUBB2B PE=1 SV=2	TUBB2B	1	-1.75439	0.749678	0.0583162	0.299196	28.341	26.9539	28.2535	31.0349	28.341	27.1604	28.6458	28.6458	28.7453	28.7771	49953	2.69663	1	INVYYNEATGNK
sp|P31408|VATB2_BOVIN	sp|P31408|VATB2_BOVIN V-type proton ATPase subunit B, brain isoform OS=Bos taurus GN=ATP6V1B2 PE=1 SV=3	ATP6V1B2	2	-1.17647	0.846333	0.740453	0.77817	27.5014	26.1795	28.611	28.4234	27.8973	27.5014	28.5389	27.1604	27.4234	27.4234	56576	4.89237	1	TSCEFTGDILR | Carbamidomethyl [C3],YAEIVHLTLPDGTK
sp|P68250|1433B_BOVIN	sp|P68250|1433B_BOVIN 14-3-3 protein beta/alpha OS=Bos taurus GN=YWHAB PE=1 SV=2	YWHAB	7	1.05	0.754887	0.0454439	0.302775	34.1453	32.9677	33.5978	34.4209	34.1453	33.2048	34.5978	33.8974	34.2193	33.8042	28081	41.4634	3	AVTEQGHELSNEER,EMQPTHPIR,YLIPNATQPESK
sp|Q3ZCD0|CD81_BOVIN	sp|Q3ZCD0|CD81_BOVIN CD81 antigen OS=Bos taurus GN=CD81 PE=2 SV=1	CD81	2	-1.05263	0.819791	0.234309	0.597993	31.5754	30.6629	31.3828	32.8792	32.6198	31.3828	32.4581	31.933	32.099	31.7849	25853	11.8644	2	IDELFSGK,QFYDQALQQAIVDDDANNAK
sp|P55052|FABP5_BOVIN	sp|P55052|FABP5_BOVIN Fatty acid-binding protein, epidermal OS=Bos taurus GN=FABP5 PE=1 SV=4	FABP5	7	-1.08696	0.863516	0.294677	0.57389	36.3236	34.6522	36.2897	36.5121	36.5412	35.3236	36.9197	35.9417	36.1827	35.5412	15074	51.8519	1	TQTVCNFTDGALVQHQEWDGK | Carbamidomethyl [C5],FEETTADGR,EVGVGMALR | Oxidation [M6]
tr|G3X7W8|G3X7W8_BOVIN	tr|G3X7W8|G3X7W8_BOVIN Uncharacterized protein (Fragment) OS=Bos taurus GN=KRT16 PE=4 SV=1	KRT16	3	-2.63158	0.819485	0.189317	0.322515	29.5203	29.0608	36.4823	29.1842	28.4234	34.9417	29.8973	29.4629	30.5754	29.7613	39730	3.11615	1	KNHEEEMLALR,KNHEEEMLALR | Oxidation [M7],NHEEEMLALR
tr|F1N6W6|F1N6W6_BOVIN	tr|F1N6W6|F1N6W6_BOVIN Uncharacterized protein (Fragment) OS=Bos taurus GN=SNX9 PE=4 SV=2	SNX9	1	-1.08696	0.820953	0.167316	0.517034	25.5165	21.3101	25.4234	26.3578	26.0608	23.5165	26.341	25.632	25.8623	24.5165	66115	2.02703	2	DPESAEAGGAQR
sp|P02459|CO2A1_BOVIN	sp|P02459|CO2A1_BOVIN Collagen alpha-1(II) chain OS=Bos taurus GN=COL2A1 PE=1 SV=4	COL2A1	1	-1.28205	0.843834	0.375236	0.63865	33.9848	33.2193	34.5978	36.0059	34.9417	33.9848	34.6522	35.0673	34.3568	34.1453	141828	1.21049	2	GLTGPIGPPGPAGANGEK | Deamidated [N15]
tr|A5D984|A5D984_BOVIN	tr|A5D984|A5D984_BOVIN Pyruvate kinase OS=Bos taurus GN=PKM2 PE=1 SV=1	PKM2	13	1.01	0.80079	0.0422063	0.309141	34.3568	32.3568	33.8042	35.1827	34.0673	33.0512	35.1068	33.9848	34.2193	33.9848	57948	27.8719	2	GVNLPGAAVDLPAVSEK,LDIDSPPITAR,GDLGIEIPAEK
sp|P45879|VDAC1_BOVIN	sp|P45879|VDAC1_BOVIN Voltage-dependent anion-selective channel protein 1 OS=Bos taurus GN=VDAC1 PE=1 SV=3	VDAC1	7	-1.0989	0.833699	0.30779	0.633416	32.6415	29.8081	32.7849	33.0017	33.4823	31.6198	33.2193	32.5296	32.7454	32.4083	30740	37.1025	2	VNNSSLIGLGYTQTLKPGIK,LTLSALLDGK,LTFDSSFSPNTGK
tr|F1N3H1|F1N3H1_BOVIN	tr|F1N3H1|F1N3H1_BOVIN Calumenin OS=Bos taurus GN=CALU PE=1 SV=1	CALU	5	1.06	0.823634	0.0839046	0.401701	32.5754	31.4334	32.099	32.9153	32.5978	31.7453	32.7252	32.2193	33.1604	32.13	37086	22.8571	1	DWILPSDYDHAEAEAR,TFDQLTPEESK,DIVVQETMEDIDK
sp|Q9TU25|RAC2_BOVIN	sp|Q9TU25|RAC2_BOVIN Ras-related C3 botulinum toxin substrate 2 OS=Bos taurus GN=RAC2 PE=2 SV=1	RAC2	1	1.07	0.827404	0.083003	0.18352	28.5754	29.341	29.6458	29.0349	28.9539	30.2759	28.8973	28.5014	27.7771	29.6629	21424	7.29167	1	LAPITYPQGLALAK
tr|E1BJK2|E1BJK2_BOVIN	tr|E1BJK2|E1BJK2_BOVIN Uncharacterized protein OS=Bos taurus GN=TUBB1 PE=3 SV=1	TUBB1	4	1.08	0.855541	0.937984	0.490178	32.3568	31.1604	31.6629	30.3828	30.4823	31.8608	30.3828	32.4083	30.9677	30.9677	49987	10.4444	1	GYYTEGAELVDR,NSSCFVEWIPNNVK | Carbamidomethyl [C4],EVDEQLLNVQTR
sp|Q05718|IBP6_BOVIN	sp|Q05718|IBP6_BOVIN Insulin-like growth factor-binding protein 6 OS=Bos taurus GN=IGFBP6 PE=2 SV=2	IGFBP6	1	1.14	0.824759	0.104681	0.374076	28.2535	25.4234	26.7129	27.7129	28.2979	25.8858	29.0084	26.9539	27.4234	27.8973	24967	6.32911	2	SNSGGVQDTEMGPCR | Carbamidomethyl [C14]
sp|Q08DN8|FLOT1_BOVIN	sp|Q08DN8|FLOT1_BOVIN Flotillin-1 OS=Bos taurus GN=FLOT1 PE=2 SV=1	FLOT1	3	-1.1236	0.827303	0.289281	0.583269	30.2759	28.6458	30.1604	30.8234	30.7453	29.362	30.9677	29.5934	30.2759	29.8973	47353	9.13349	1	DIHDDQDYLHSLGK,HGVPISVTGIAQVK,VTGEVLDILSR
sp|P11966|ODPB_BOVIN	sp|P11966|ODPB_BOVIN Pyruvate dehydrogenase E1 component subunit beta, mitochondrial OS=Bos taurus GN=PDHB PE=1 SV=2	PDHB	3	-1.66667	0.841748	0.339223	0.193705	29.6964	26.9539	27.8973	31.2193	30.2759	29.362	29.7927	27.7129	29.341	29.0084	39126	8.35655	1	DFLIPIGK,EGIECEVINLR | Carbamidomethyl [C5],ILEDNSVPQVK
sp|P62833|RAP1A_BOVIN	sp|P62833|RAP1A_BOVIN Ras-related protein Rap-1A OS=Bos taurus GN=RAP1A PE=1 SV=1	RAP1A	1	1.08	0.568462	0.0216667	0.000727013	28.8973	28.6798	28.9259	28.611	29.6964	26.5754	29.7292	29.2535	29.3196	29.2535	20987	7.06522	1	QWCNCAFLESSAK | Carbamidomethyl [C3 C5]
tr|G5E5C0|G5E5C0_BOVIN	tr|G5E5C0|G5E5C0_BOVIN Uncharacterized protein OS=Bos taurus GN=INF2 PE=4 SV=1	INF2	2	-1.02041	0.837967	0.458942	0.685405	28.0608	25.604	28.7453	28.341	28.8682	27.341	29.1842	27.7129	28.5389	27.6458	132625	2.36735	1	SFSEDAVTDSSGSSTLPR,STQADFGQSQR
sp|Q3ZBK6|LSM4_BOVIN	sp|Q3ZBK6|LSM4_BOVIN U6 snRNA-associated Sm-like protein LSm4 OS=Bos taurus GN=LSM4 PE=2 SV=1	LSM4	1	-1.49254	0.843699	0.374746	0.576544	26.9539	24.1015	28.0084	28.8385	28.6458	25.6595	28.5389	26.7129	27.1604	27.4234	15350	7.19424	1	IPDEIIDMVK
sp|Q3ZBM5|SNX5_BOVIN	sp|Q3ZBM5|SNX5_BOVIN Sorting nexin-5 OS=Bos taurus GN=SNX5 PE=2 SV=1	SNX5	2	-1.07527	0.849873	0.445242	0.433759	26.7129	26.9539	28.6458	29.7129	28.611	27.1604	28.4234	27.7129	29.0864	28.9539	46819	6.68317	1	LAEAHQQECCQK | Carbamidomethyl [C9 C10],TTLPTFQSPEFSVTR
sp|Q8MJ50|OSTF1_BOVIN	sp|Q8MJ50|OSTF1_BOVIN Osteoclast-stimulating factor 1 OS=Bos taurus GN=OSTF1 PE=2 SV=1	OSTF1	1	-1.08696	0.837869	0.427838	0.656468	28.6458	27.9539	28.6458	29.4433	29.4629	28.341	29.4433	28.4234	28.7453	28.8081	23842	5.60748	1	LGDTALHAAAWK
sp|Q28034|GLU2B_BOVIN	sp|Q28034|GLU2B_BOVIN Glucosidase 2 subunit beta OS=Bos taurus GN=PRKCSH PE=2 SV=1	PRKCSH	4	1.08	0.727681	0.0115602	0.13396	31.7047	29.8973	30.8234	32.3033	31.4823	29.8385	32.2478	31.7453	31.8234	31.2193	60151	7.31707	1	LWEEQQAISK,SLEDQVEVLR,LIELQAGK
tr|Q3T076|Q3T076_BOVIN	tr|Q3T076|Q3T076_BOVIN Ribosomal protein S14 OS=Bos taurus GN=RPS14 PE=1 SV=1	RPS14	2	-1.0101	0.828143	0.248164	0.13812	30.1604	29.7927	30.1604	30.4823	30.8234	29.362	30.7453	30.2759	30.8234	29.8973	16776	18.4713	1	DESSPYAAMLAAQDVAQR,TPGPGAQSALR
tr|E1BKX7|E1BKX7_BOVIN	tr|E1BKX7|E1BKX7_BOVIN Uncharacterized protein OS=Bos taurus GN=FLNB PE=1 SV=2	FLNB	35	-1.11111	0.878321	0.536964	0.359379	33.2193	33.7047	32.099	33.7047	32.6198	33.13	33.5978	32.5062	33.0673	32.7454	281613	19.5594	2	DLDIIDNYDYSHTVK,DAGEGLLAVQITDQEGKPK,AWGPGLHGGIVGR
sp|P62894|CYC_BOVIN	sp|P62894|CYC_BOVIN Cytochrome c OS=Bos taurus GN=CYCS PE=1 SV=2	CYCS	1	1.04	0.833862	0.599087	0.772375	29.4234	28.1604	29.0864	30.1604	30.3828	28.7771	29.8973	27.5014	30.8234	29.3828	11704	7.61905	1	EDLIAYLK
sp|Q3T054|RAN_BOVIN	sp|Q3T054|RAN_BOVIN GTP-binding nuclear protein Ran OS=Bos taurus GN=RAN PE=2 SV=3	RAN	3	-1.02041	0.847288	0.147827	0.495461	32.1901	30.7453	32.1604	33.0673	32.684	31.5296	32.8608	32.13	32.2478	32.5062	24423	13.8889	1	FNVWDTAGQEK,HLTGEFEK,LVLVGDGGTGK
tr|F1MFD1|F1MFD1_BOVIN	tr|F1MFD1|F1MFD1_BOVIN Uncharacterized protein (Fragment) OS=Bos taurus GN=PXN PE=4 SV=2	PXN	1	-1.51515	0.83841	0.129924	0.420356	25.6865	20.5165	24.8385	26.8385	26.217	22.1015	26.5754	24.7895	24.976	24.391	63856	2.90102	1	TSSASNPQDGGGPPCPR | Carbamidomethyl [C15]
sp|Q5EA62|FBLN5_BOVIN	sp|Q5EA62|FBLN5_BOVIN Fibulin-5 OS=Bos taurus GN=FBLN5 PE=2 SV=1	FBLN5	6	-1.0989	0.842898	0.218905	0.419787	32.4083	31.2193	31.9677	33.0348	33.2193	31.3303	32.6198	31.8234	33.1901	32.4083	50164	14.5089	2	SVPADIFQMQATTR,DMDVVSGR,DQPFTILYR
sp|Q3ZCK3|BPNT1_BOVIN	sp|Q3ZCK3|BPNT1_BOVIN 3'(2'),5'-bisphosphate nucleotidase 1 OS=Bos taurus GN=BPNT1 PE=2 SV=1	BPNT1	2	1.02	0.812449	0.0539881	0.33186	28.8385	27.5014	28.341	29.8682	28.6458	27.9539	29.7771	28.9539	28.4234	28.5754	33328	9.41558	1	IIQLIEGK,SHNSQLVTDCITAMNPDDVLR | Carbamidomethyl [C10]
sp|P46196|MK01_BOVIN	sp|P46196|MK01_BOVIN Mitogen-activated protein kinase 1 OS=Bos taurus GN=MAPK1 PE=2 SV=3	MAPK1	3	-2.5641	0.870044	0.583531	0.813696	26.3239	23.7389	24.1015	27.2535	30.1604	25.7645	27.7771	25.5463	26.8385	26.8385	41375	7.22222	2	APEIMLNSK,APTIEQMK,GQVFDVGPR
sp|Q0VCM4|PYGL_BOVIN	sp|Q0VCM4|PYGL_BOVIN Glycogen phosphorylase, liver form OS=Bos taurus GN=PYGL PE=2 SV=1	PYGL	6	4.75	0.487029	0.000388763	0.000169081	31.3828	32.7252	32.4334	31.933	31.6198	36.5412	31.5754	30.7453	31.099	31.1604	97455	8.46063	1	IEDVAALDK,VLYPNDNFFEGK,INPSSMFDVQVK
tr|G3MXL3|G3MXL3_BOVIN	tr|G3MXL3|G3MXL3_BOVIN Uncharacterized protein (Fragment) OS=Bos taurus GN=KRT3 PE=3 SV=1	KRT3	1	1.81	0.797094	0.033253	0.111442	20.1946	21.8191	29.8973	24.5165	25.1015	30.8973	21.9672	22.632	22.1946	21.5638	62892	1.94805	1	TAAENEFVTLKK
sp|A5PKH3|FAAA_BOVIN	sp|A5PKH3|FAAA_BOVIN Fumarylacetoacetase OS=Bos taurus GN=FAH PE=2 SV=1	FAH	4	-1.05263	0.857333	0.887225	0.671983	31.2193	30.8973	31.8234	31.7849	32.3568	31.3828	32.4581	31.1604	31.3303	31.3828	46156	10.0239	2	LGEPIPISK,ASSVVVSGTPIR,GEGMSQAATICR | Carbamidomethyl [C11]
sp|Q3ZCH0|GRP75_BOVIN	sp|Q3ZCH0|GRP75_BOVIN Stress-70 protein, mitochondrial OS=Bos taurus GN=HSPA9 PE=2 SV=1	HSPA9	5	-1.02041	0.871438	0.41476	0.457957	31.8608	30.1604	31.5754	32.3303	32.2478	31.7047	32.3303	31.7849	31.7849	30.9677	73741	9.5729	1	VEAVNMAEGIIHDTETK,QAASSLQQASLK,DAGQISGLNVLR
tr|A7MBI5|A7MBI5_BOVIN	tr|A7MBI5|A7MBI5_BOVIN DPYSL3 protein OS=Bos taurus GN=DPYSL3 PE=1 SV=1	DPYSL3	6	-1.33333	0.857281	0.145352	0.45906	30.9677	29.1604	30.2759	32.5062	31.933	29.7292	31.6198	30.4823	31.099	31.3303	73988	11.6959	1	IMLEDGNLHVTQGAGR,GAPLVVICQGK | Carbamidomethyl [C8],GMTTVDDFFQGTK
tr|E1BL29|E1BL29_BOVIN	tr|E1BL29|E1BL29_BOVIN Uncharacterized protein OS=Bos taurus GN=BLMH PE=4 SV=1	BLMH	1	-1.04167	0.852622	0.336963	0.333243	28.1115	27.4234	28.5389	28.8385	28.8682	27.5014	29.1115	28.5014	28.2979	28.0084	52930	1.74292	1	IGPITPLK
sp|Q5E9K3|PNPO_BOVIN	sp|Q5E9K3|PNPO_BOVIN Pyridoxine-5'-phosphate oxidase OS=Bos taurus GN=PNPO PE=2 SV=1	PNPO	1	-2.38095	0.868037	0.868162	0.426248	29.3196	22.3376	28.9814	27.8385	29.5754	28.3828	27.5754	27.4234	26.4073	26.9539	30366	6.89655	1	GDPEAFEETHLTSLDPVK
tr|E1BE25|E1BE25_BOVIN	tr|E1BE25|E1BE25_BOVIN Uncharacterized protein OS=Bos taurus GN=FLNC PE=1 SV=1	FLNC	1	-1.19048	0.826021	0.10916	0.384324	27.9539	25.1015	25.9316	28.2077	27.7771	25.7645	28.4234	25.9977	26.9539	27.0608	290777	0.477415	1	LEPGGGAETQAVR
tr|G3MWP1|G3MWP1_BOVIN	tr|G3MWP1|G3MWP1_BOVIN Uncharacterized protein OS=Bos taurus GN=ELANE PE=3 SV=1	ELANE	1	1.71	0.730619	0.0258966	0.00491743	29.7292	29.8973	29.5573	29.5754	29.0864	32.2193	28.9539	29.0864	27.5754	29.3196	31028	4.54545	1	LPAQDQGVGEGVR
sp|Q9XSK7|HDGF_BOVIN	sp|Q9XSK7|HDGF_BOVIN Hepatoma-derived growth factor OS=Bos taurus GN=HDGF PE=2 SV=1	HDGF	1	-1.96078	0.794268	0.0257292	0.0639979	28.1604	21.654	24.9316	28.9259	23.8385	25.0608	27.4234	24.8385	24.1795	27.341	26604	3.76569	2	EDAEAPGLR
tr|F1MX63|F1MX63_BOVIN	tr|F1MX63|F1MX63_BOVIN Prolargin OS=Bos taurus GN=PRELP PE=4 SV=1	PRELP	16	-1.25	0.857015	0.266215	0.480993	36.5412	35.0673	35.9848	37.3892	37.8631	35.4519	36.2372	36.6787	36.9197	37.0266	43730	39.6325	1	VPSAIHQLYLDSNR,NQLEEVPAALPR,LSDGVFKPDTFQGLK
tr|A4IFT6|A4IFT6_BOVIN	tr|A4IFT6|A4IFT6_BOVIN TMED7 protein OS=Bos taurus GN=TMED7 PE=2 SV=1	TMED7	1	1.05	0.845626	0.0696814	0.298191	28.0608	25.5165	27.7129	28.1604	27.8973	26.1214	28.4629	27.8973	28.0608	27.341	25336	4.88889	1	QYDSYTFTASK
sp|Q0VFX8|CRIP2_BOVIN	sp|Q0VFX8|CRIP2_BOVIN Cysteine-rich protein 2 OS=Bos taurus GN=CRIP2 PE=2 SV=1	CRIP2	3	-1.02041	0.866672	0.0620036	0.288674	32.7454	30.8234	31.7047	33.5978	33.4823	31.0349	33.2193	32.8233	33.2193	32.5296	22634	29.8077	1	ASSVTTFTGEPNMCPR | Carbamidomethyl [C14],GVNIGGAGSYIYEKPSAEKPQVTGPIEVPVAR,GVNTGAVGSYIYDK
sp|A6QQP7|DYSF_BOVIN	sp|A6QQP7|DYSF_BOVIN Dysferlin OS=Bos taurus GN=DYSF PE=2 SV=1	DYSF	6	-1.08696	0.870775	0.123086	0.467933	29.6798	26.341	28.2535	30.3828	30.2759	27.7771	30.4823	29.1604	29.6285	28.5754	239312	3.79687	2	TQEETEDPSVIGEFK,EYTVEEIEAGR,HLSQITEAAQALK
sp|A1L504|LMF2_BOVIN	sp|A1L504|LMF2_BOVIN Lipase maturation factor 2 OS=Bos taurus GN=LMF2 PE=2 SV=2	LMF2	1	-1.08696	0.815285	0.0381462	0.281988	25.4551	23.391	23.1946	26.5754	25.9539	23.2535	25.2891	26.019	25.9089	24.8858	79265	1.99147	1	HKPAPQEDSVAASK
sp|A6QP55|SFXN3_BOVIN	sp|A6QP55|SFXN3_BOVIN Sideroflexin-3 OS=Bos taurus GN=SFXN3 PE=2 SV=1	SFXN3	1	-1.05263	0.872047	0.187402	0.527162	29.6798	26.019	28.3828	29.8973	30.0349	27.9539	30.3828	28.0608	29.0349	29.2979	35708	4.04984	1	NLLLSGAQLEASR
sp|Q3T108|PSB4_BOVIN	sp|Q3T108|PSB4_BOVIN Proteasome subunit beta type-4 OS=Bos taurus GN=PSMB4 PE=1 SV=1	PSMB4	2	-1.07527	0.819358	0.0414341	0.254685	31.6629	30.1604	30.7453	31.099	30.8973	30.3828	31.3303	31.0349	30.8973	30.6629	29031	9.4697	1	QPVLSQTEAR,TQNPMVTGTSVLGLK
sp|P26779|SAP_BOVIN	sp|P26779|SAP_BOVIN Prosaposin OS=Bos taurus GN=PSAP PE=1 SV=3	PSAP	4	-1.17647	0.861073	0.312887	0.650597	31.7047	28.5014	32.6198	33.0348	32.684	30.8234	33.0184	32.0017	31.7047	31.8608	58051	7.61905	2	EQILAALEK,TEEEILHALDK,GCSFLPDQYR | Carbamidomethyl [C2]
tr|E1BDX8|E1BDX8_BOVIN	tr|E1BDX8|E1BDX8_BOVIN Uncharacterized protein OS=Bos taurus GN=DYNC1H1 PE=4 SV=1	DYNC1H1	22	1.04	0.850207	0.113024	0.447936	31.0349	29.4433	30.5754	31.6198	31.0349	30.1604	31.8608	30.3828	30.8973	30.8234	532050	6.32802	1	VQVALEELQDLK,VLLTTQGVDMISK,DYIPVDQEELR
tr|A5D9H5|A5D9H5_BOVIN	tr|A5D9H5|A5D9H5_BOVIN Heterogeneous nuclear ribonucleoprotein D OS=Bos taurus GN=HNRPD PE=2 SV=1	HNRPD	2	1.05	0.844085	0.1397	0.303696	30.8973	30.0349	30.7453	31.2759	31.3828	30.1604	31.6629	31.0349	30.9677	30.8234	32848	7.51634	2	FGEVVDCTLK | Carbamidomethyl [C7],NEEDEGHSNSSPR
sp|Q3ZCI9|TCPQ_BOVIN	sp|Q3ZCI9|TCPQ_BOVIN T-complex protein 1 subunit theta OS=Bos taurus GN=CCT8 PE=1 SV=3	CCT8	9	-1.13636	0.875888	0.424534	0.618609	31.4334	30.3828	31.5296	32.3828	32.099	31.2759	32.13	31.4334	31.3303	31.3303	59609	19.3431	1	LATNAAVTVLR,FAEAFEAIPR,LFVTNDAATILR
tr|F1MUP9|F1MUP9_BOVIN	tr|F1MUP9|F1MUP9_BOVIN Uncharacterized protein OS=Bos taurus GN=VAT1 PE=4 SV=2	VAT1	10	1.08	0.870507	0.0705141	0.281019	33.4823	31.6629	33.1604	34.2193	33.8042	31.933	34.4823	33.1753	33.8042	33.3568	42840	36.5672	1	VLLVPGPEK,GVDIVMDPLGGSDTAK,CLVLTGFGGYDK | Carbamidomethyl [C1]
tr|F1MTC2|F1MTC2_BOVIN	tr|F1MTC2|F1MTC2_BOVIN Glutamine--tRNA ligase OS=Bos taurus GN=QARS PE=1 SV=2	QARS	1	-1.23457	0.855208	0.289745	0.632561	27.0608	22.7594	26.7129	27.9539	28.2535	25.7129	28.1604	26.4073	27.2535	26.2714	NaN	2.06718	1	EAATQAQQTLGSSIDK
sp|Q58DQ3|RL6_BOVIN	sp|Q58DQ3|RL6_BOVIN 60S ribosomal protein L6 OS=Bos taurus GN=RPL6 PE=2 SV=3	RPL6	3	1.06	0.845423	0.109093	0.425462	30.8234	28.4629	30.8973	31.099	30.2759	29.2759	31.6629	30.5754	30.5754	30.0349	32690	10.453	2	AVPQLQGYLR,HQEGEIFDTER,YYPTEDVPR
sp|Q76I81|RS12_BOVIN	sp|Q76I81|RS12_BOVIN 40S ribosomal protein S12 OS=Bos taurus GN=RPS12 PE=2 SV=1	RPS12	4	-1.14943	0.865289	0.191679	0.460404	30.8234	27.0608	30.4823	31.3828	32.0673	28.7129	31.6629	30.6629	30.9677	30.6629	14515	37.8788	1	DVIEEYFK,LGEWVGLCK | Carbamidomethyl [C8],LVEALCAEHQINLIK | Carbamidomethyl [C6]
tr|G5E6M0|G5E6M0_BOVIN	tr|G5E6M0|G5E6M0_BOVIN Uncharacterized protein OS=Bos taurus GN=POSTN PE=4 SV=1	POSTN	3	-2.5641	0.864562	0.231172	0.572155	28.7129	26.7129	20.7796	29.8973	30.8234	25.7895	28.7453	27.7771	27.7771	28.5014	93193	4.66507	1	DGHFTLFAPTNEAFEK,IIDGVPVEITEK,VIEGSLQPIIK
sp|Q1RMH8|SNX3_BOVIN	sp|Q1RMH8|SNX3_BOVIN Sorting nexin-3 OS=Bos taurus GN=SNX3 PE=2 SV=3	SNX3	4	-1.0101	0.869688	0.468781	0.604876	31.3828	30.1604	30.8973	31.4334	31.4334	30.8234	32.0348	30.1604	30.8973	31.0349	18762	22.8395	1	VVVPPLPGK,QGLEQFINK,YSDFEWLR
sp|P56658|ADA_BOVIN	sp|P56658|ADA_BOVIN Adenosine deaminase OS=Bos taurus GN=ADA PE=1 SV=3	ADA	1	-1.1236	0.847672	0.291375	0.426621	27.7771	26.7129	27.1604	28.5014	28.2535	27.4234	28.2077	27.4234	27.6458	27.341	40919	3.85675	2	TVHAGEVGSANVVK
tr|E1BDB0|E1BDB0_BOVIN	tr|E1BDB0|E1BDB0_BOVIN Uncharacterized protein OS=Bos taurus GN=EPB41L2 PE=4 SV=1	EPB41L2	11	-1.0989	0.90033	0.613689	0.737794	31.4334	30.8973	31.7453	32.3303	32.4581	31.4334	32.0673	31.6629	32.0348	31.4334	111838	14.8851	1	EPAQPVVGEQVLDK,GLSPAQADSQFLENAK,VVAPQIPAEK
sp|Q58D31|DHSO_BOVIN	sp|Q58D31|DHSO_BOVIN Sorbitol dehydrogenase OS=Bos taurus GN=SORD PE=2 SV=3	SORD	1	-1.08696	0.943951	0.485509	0.532264	29.3196	28.9539	30.3828	30.0349	30.0349	30.1604	29.8385	29.5754	29.2077	29.8234	38099	2.52809	1	VAIEPGAPR
sp|Q32L99|PTGR2_BOVIN	sp|Q32L99|PTGR2_BOVIN Prostaglandin reductase 2 OS=Bos taurus GN=PTGR2 PE=2 SV=1	PTGR2	1	-1.13636	0.909482	0.35315	0.572532	29.7613	28.341	29.8385	30.1604	30.4823	29.0608	30.0349	29.6629	30.0349	29.5389	38400	2.849	1	EGNVAEQLHK
tr|F1N5H8|F1N5H8_BOVIN	tr|F1N5H8|F1N5H8_BOVIN Uncharacterized protein OS=Bos taurus GN=DDX31 PE=3 SV=1	DDX31	2	-1.19048	0.816894	0.0463469	0.255644	28.8973	27.0608	28.2979	30.4823	29.1361	26.9539	29.8973	28.4234	29.0349	28.8973	80997	2.85326	1	QSIPVLLEGR,TAVFQDFTHSK
tr|A6QQ11|A6QQ11_BOVIN	tr|A6QQ11|A6QQ11_BOVIN PGM2 protein (Fragment) OS=Bos taurus GN=PGM2 PE=1 SV=1	PGM2	9	1.07	0.827127	0.092117	0.239958	32.4581	31.1604	32.3303	33.0673	33.0017	31.2759	33.4823	32.7047	32.6198	32.4083	69581	18.6603	1	EGFHFEETLTGFK,VYWDNGAQIISPHDK,DPDPEFPTVK
sp|P81287|ANXA5_BOVIN	sp|P81287|ANXA5_BOVIN Annexin A5 OS=Bos taurus GN=ANXA5 PE=1 SV=3	ANXA5	1	-1.47059	0.883812	0.604732	0.614667	31.8608	30.8234	28.341	29.341	33.2193	31.7849	29.0084	31.4334	28.5014	31.8973	36088	4.98442	1	GLGTDEETILTLLTSR
tr|Q2KIF2|Q2KIF2_BOVIN	tr|Q2KIF2|Q2KIF2_BOVIN Leucine-rich alpha-2-glycoprotein 1 OS=Bos taurus GN=LRG1 PE=2 SV=1	LRG1	7	1.01	0.735777	0.0108487	0.0376064	34.6522	34.5978	35.2549	34.7553	35.6522	36.0673	34.6522	34.4823	34.6522	34.7047	38348	25.4335	1	LQVLGEGLLAPQPK,VSAALCTLVLK | Carbamidomethyl [C6],YLFLNDNR
tr|E1BF59|E1BF59_BOVIN	tr|E1BF59|E1BF59_BOVIN Uncharacterized protein OS=Bos taurus GN=PLEC PE=1 SV=2	PLEC	88	1	0.906874	0.529448	0.541346	32.7252	31.4823	32.9848	33.3568	33.0512	32.7849	33.3568	32.3303	33.0512	32.3303	NaN	20.7795	1	VPVDVAYQR,VQSGSESVIQEYVDLR,EAQAVPAALPELEATK
sp|Q5KR47|TPM3_BOVIN	sp|Q5KR47|TPM3_BOVIN Tropomyosin alpha-3 chain OS=Bos taurus GN=TPM3 PE=2 SV=1	TPM3	4	-1.03093	0.823091	0.0928073	0.344524	33.8042	32.9505	33.3568	34.1453	33.8974	32.9153	34.2897	33.4823	33.8042	33.3568	32818	15.1408	3	MELQEIQLK,AADAEAEVASLNR,HIAEEADR
sp|P63103|1433Z_BOVIN	sp|P63103|1433Z_BOVIN 14-3-3 protein zeta/delta OS=Bos taurus GN=YWHAZ PE=1 SV=1	YWHAZ	5	1.03	0.875661	0.206227	0.38426	33.7047	33.0184	33.5978	33.9848	34.1453	33.1901	34.3568	33.7047	33.7047	33.7047	27745	25.7143	1	SVTEQGAELSNEER,YLAEVAAGDDK,VVSSIEQK
sp|P60661|MYL6_BOVIN	sp|P60661|MYL6_BOVIN Myosin light polypeptide 6 OS=Bos taurus GN=MYL6 PE=2 SV=2	MYL6	8	1.07	0.853146	0.0968168	0.264955	35.2193	33.9848	34.8974	35.4209	35.4823	34.0673	35.8516	35.1827	35.5412	34.7047	16930	43.7086	1	ALGQNPTNAEVLK,DQGTYEDYVEGLR,HVLVTLGEK
sp|Q148C9|HEBP1_BOVIN	sp|Q148C9|HEBP1_BOVIN Heme-binding protein 1 OS=Bos taurus GN=HEBP1 PE=2 SV=1	HEBP1	3	1.02	0.89807	0.591144	0.498809	32.4334	32.3033	32.3568	32.9153	33.3568	32.3568	33.1901	32.684	32.9677	32.3568	21230	21.9895	1	AADYAAQAAQLR,FATVEVTDKPVDEALR,FQSDPPAPSDDSIK
tr|Q3MHK9|Q3MHK9_BOVIN	tr|Q3MHK9|Q3MHK9_BOVIN Fascin OS=Bos taurus GN=FSCN1 PE=1 SV=1	FSCN1	5	-1.33333	0.897232	0.153042	0.450814	31.7849	30.0349	31.4334	33.4823	32.4083	30.9677	32.5754	31.8608	31.9677	31.3828	54785	13.3874	1	YLAPSGPSGTLK,LSCFAQTVSPAEK | Carbamidomethyl [C3],DGNVTCEHEAPGADCR | Carbamidomethyl [C6 C15]
tr|A4FV50|A4FV50_BOVIN	tr|A4FV50|A4FV50_BOVIN MGC142792 protein OS=Bos taurus GN=MGC142792 PE=2 SV=1	MGC142792	2	-1.13636	0.889142	0.573546	0.28682	31.0349	30.0349	31.5296	31.3303	32.2759	30.3828	31.5296	31.3828	31.3828	31.2193	38421	7.4184	1	CHAIIDEQPLIFK | Carbamidomethyl [C1],VIEGDVVSALNK
sp|Q3SZF2|ARF4_BOVIN	sp|Q3SZF2|ARF4_BOVIN ADP-ribosylation factor 4 OS=Bos taurus GN=ARF4 PE=2 SV=3	ARF4	4	-1.0101	0.907397	0.183525	0.536269	32.5296	31.3303	32.6629	33.3568	32.8974	32.0348	33.2193	32.4083	32.7454	32.5978	20528	18.8889	4	ILMVGLDAAGK,MLQEDELR,QDLPNAMAISEMTDK
tr|F6QVC9|F6QVC9_BOVIN	tr|F6QVC9|F6QVC9_BOVIN Annexin OS=Bos taurus GN=ANXA5 PE=1 SV=1	ANXA5	15	-1.05263	0.870477	0.135729	0.348423	37.2193	35.6253	36.9197	37.3892	37.3892	35.8516	37.6116	36.3892	37.1262	37.2193	36074	54.5171	3	VLTEIIASR,GTVADFPGFDER,SEIDLYNIR
sp|Q27970|CAN1_BOVIN	sp|Q27970|CAN1_BOVIN Calpain-1 catalytic subunit OS=Bos taurus GN=CAPN1 PE=1 SV=3	CAPN1	9	1.03	0.902098	0.59024	0.371843	31.9677	31.5754	32.4334	32.2193	32.4334	31.7849	32.7252	32.2478	32.13	31.8973	82207	15.2235	1	YLGQDYEQLR,RPTELFSNPQFIVDGATR,LPPGEYVVVPSTFEPNK
sp|Q3MHR7|ARPC2_BOVIN	sp|Q3MHR7|ARPC2_BOVIN Actin-related protein 2/3 complex subunit 2 OS=Bos taurus GN=ARPC2 PE=1 SV=1	ARPC2	5	-1.06383	0.87526	0.347688	0.604001	31.6629	29.8385	31.7453	32.7047	32.3828	31.4334	32.6198	31.4823	32.0017	31.2759	34349	16	1	DNTINLIHTFR,DSIVHQAGMLK,IIEETLALK
sp|P82908|RT36_BOVIN	sp|P82908|RT36_BOVIN 28S ribosomal protein S36, mitochondrial OS=Bos taurus GN=MRPS36 PE=1 SV=2	MRPS36	1	1.01	0.854377	0.127915	0.417734	27.8385	27.341	26.0813	28.4234	27.7771	27.0608	28.5754	27.341	27.6458	27.2535	11543	11.6505	1	LVSQEEIEFIQR
sp|P61356|RL27_BOVIN	sp|P61356|RL27_BOVIN 60S ribosomal protein L27 OS=Bos taurus GN=RPL27 PE=2 SV=2	RPL27	3	-1.16279	0.866324	0.731482	0.836139	30.8234	29.4629	31.2193	31.6629	32.1901	30.6629	32.0348	30.7453	30.8973	30.4823	15798	20.5882	1	VVLVLAGR,VYNYNHLMPTR,YSVDIPLDK
sp|A5D7A0|EFHD2_BOVIN	sp|A5D7A0|EFHD2_BOVIN EF-hand domain-containing protein D2 OS=Bos taurus GN=EFHD2 PE=2 SV=1	EFHD2	1	-1.78571	0.895149	0.501022	0.70372	19.3101	23.0854	28.9259	29.2979	30.2759	26.8385	29.6798	21.5165	22.1642	28.6458	26918	6.19835	1	ADLNQGIGEPQSPSR
sp|Q5E9K0|PSB2_BOVIN	sp|Q5E9K0|PSB2_BOVIN Proteasome subunit beta type-2 OS=Bos taurus GN=PSMB2 PE=1 SV=1	PSMB2	4	1.01	0.891149	0.113123	0.389689	32.0348	30.9677	31.6629	32.13	31.8608	31.4823	32.2759	31.8234	31.5296	31.7047	22896	17.9104	1	YYTPTISR,NGIHDLDNISFPK | Deamidated [N1],NGIHDLDNISFPK
sp|Q5XQN5|K2C5_BOVIN	sp|Q5XQN5|K2C5_BOVIN Keratin, type II cytoskeletal 5 OS=Bos taurus GN=KRT5 PE=1 SV=1	KRT5	14	-1.92308	0.862613	0.134193	0.342471	33.0348	32.3033	36.6787	31.8234	32.2759	35.3568	32.8608	32.2193	32.4823	32.3303	62937	17.9701	6	SFSTASAITPSVSR,TTAENEFVMLK | Oxidation [M9],DVDAAYMNK
sp|P61284|RL12_BOVIN	sp|P61284|RL12_BOVIN 60S ribosomal protein L12 OS=Bos taurus GN=RPL12 PE=2 SV=1	RPL12	3	-1.66667	0.894012	0.960335	0.838667	28.8973	26.4234	31.1604	30.1604	31.1604	29.0608	30.4823	28.8385	29.6629	29.0084	17818	30.303	2	CTGGEVGATSALAPK | Carbamidomethyl [C1],EILGTAQSVGCNVDGR | Carbamidomethyl [C11],HPHDIIDDINSGAVECPAS | Carbamidomethyl [C16]
tr|A1L573|A1L573_BOVIN	tr|A1L573|A1L573_BOVIN ABI family, member 3 (NESH) binding protein OS=Bos taurus GN=ABI3BP PE=2 SV=1	ABI3BP	4	-1.0101	0.865924	0.204933	0.222749	32.3033	30.3828	31.6629	32.0348	33.4823	30.4823	32.3033	31.9677	32.7454	32.8974	39326	9.63173	1	LIPVTIIK,YTEAIVDAEPK,LPTSIMFEISEAIK
tr|F1MJI7|F1MJI7_BOVIN	tr|F1MJI7|F1MJI7_BOVIN Uncharacterized protein (Fragment) OS=Bos taurus GN=LMNB2 PE=3 SV=1	LMNB2	8	-1.08696	0.870921	0.701123	0.337327	30.2759	29.6458	30.4823	31.2193	31.4334	31.1604	30.9677	29.8081	30.4823	30.2759	68966	14.4951	1	DLESVFHR,LELEQTYQAK,AGGPSTPLSPTR
tr|C3V9V7|C3V9V7_BOVIN	tr|C3V9V7|C3V9V7_BOVIN RNP24 OS=Bos taurus GN=TMED2 PE=3 SV=1	TMED2	2	-1.36986	0.8907	0.278189	0.53392	28.9539	25.8623	28.9814	29.8234	29.2308	27.8385	29.2759	28.5014	28.6458	28.0608	22733	10.4478	1	GQDMETEAHQNK,HEQEYMEVR
sp|P02253|H12_BOVIN	sp|P02253|H12_BOVIN Histone H1.2 OS=Bos taurus GN=HIST1H1C PE=1 SV=2	HIST1H1C	4	-1.08696	0.857007	0.147716	0.338426	36.6787	35.5978	36.1641	38.0773	37.0266	36.4823	37.5412	36.6787	36.8042	36.4365	21355	19.2488	1	ASGPPVSELITK,SGVSLAALK,ALAAAGYDVEK
tr|Q3ZCK2|Q3ZCK2_BOVIN	tr|Q3ZCK2|Q3ZCK2_BOVIN Uncharacterized protein OS=Bos taurus GN=RALA PE=2 SV=1	RALA	2	-1.03093	0.899984	0.27144	0.339108	29.8973	28.4234	30.2759	30.4823	30.9677	29.0084	30.4823	30.0349	30.5754	30.2759	23540	14.0777	1	ADQWNVNYVETSAK,VKEDENVPFLLVGNK
sp|Q3ZBF7|TEBP_BOVIN	sp|Q3ZBF7|TEBP_BOVIN Prostaglandin E synthase 3 OS=Bos taurus GN=PTGES3 PE=1 SV=1	PTGES3	3	1.01	0.914134	0.477883	0.299143	31.6629	30.6629	31.8973	31.3828	32.13	30.9677	32.1604	31.7453	31.6629	31.3828	18697	23.75	1	DVNVNFEK,HLNEIDLFHCIDPNDSK | Carbamidomethyl [C10],LTFSCLGGSDNFK | Carbamidomethyl [C5]
sp|Q2KJH6|SERPH_BOVIN	sp|Q2KJH6|SERPH_BOVIN Serpin H1 OS=Bos taurus GN=SERPINH1 PE=2 SV=1	SERPINH1	10	1.11	0.86105	0.0963568	0.221882	34.1453	33.0184	34.2897	34.8042	34.4823	33.0017	34.3568	34.5978	35.2549	33.8974	46506	30.8612	1	HLAGLGLTEAIDK,SALQSINEWAAQTTDGK,LQMVEMPLAHK
sp|Q3ZBI7|USMG5_BOVIN	sp|Q3ZBI7|USMG5_BOVIN Up-regulated during skeletal muscle growth protein 5 OS=Bos taurus GN=USMG5 PE=1 SV=1	USMG5	1	-1.04167	0.893528	0.614937	0.457348	31.2193	30.1604	30.9677	31.8608	31.6629	31.2193	32.13	30.8973	30.7453	30.5754	6435	25.8621	1	AGPEADAQFHFTGIK
sp|Q3SZC4|NSF1C_BOVIN	sp|Q3SZC4|NSF1C_BOVIN NSFL1 cofactor p47 OS=Bos taurus GN=NSFL1C PE=2 SV=1	NSFL1C	3	-1.02041	0.774648	0.14809	0.292999	30.7453	29.8534	30.8234	30.8973	30.7453	29.8973	30.9677	30.8973	30.6629	30.2759	40654	10	1	EANLLNAVIVQR,ELADENQTLK,SYQDPSNAQFLESIR
sp|Q3SWX2|ACOT9_BOVIN	sp|Q3SWX2|ACOT9_BOVIN Acyl-coenzyme A thioesterase 9, mitochondrial OS=Bos taurus GN=ACOT9 PE=2 SV=1	ACOT9	1	1.03	0.903712	0.891656	0.319735	29.1115	28.8682	28.341	28.0608	27.6458	29.0084	28.4234	28.7129	28.7129	27.4234	49852	2.51716	1	VHSEVASLQDK
tr|F1MF97|F1MF97_BOVIN	tr|F1MF97|F1MF97_BOVIN Uncharacterized protein OS=Bos taurus GN=NID2 PE=4 SV=2	NID2	28	-1.02041	0.896589	0.533496	0.310629	34.8974	34.0673	35.4823	35.1453	35.6253	34.2193	35.9197	34.7047	35.3892	34.7047	142643	28.4728	1	HWAVPVTQQLNVDR,DTGQFTDEYLPEQR,ALFHTDLVNPR
sp|P12234|MPCP_BOVIN	sp|P12234|MPCP_BOVIN Phosphate carrier protein, mitochondrial OS=Bos taurus GN=SLC25A3 PE=1 SV=1	SLC25A3	2	-1.0101	0.874918	0.253411	0.351641	31.6629	30.4823	31.0349	32.2193	31.8973	31.4334	32.2478	31.5296	31.2193	31.1604	40139	6.07735	1	GVAPLWMR | Oxidation [M7],LPRPPPPEMPESLK
tr|E1BEB4|E1BEB4_BOVIN	tr|E1BEB4|E1BEB4_BOVIN Uncharacterized protein OS=Bos taurus GN=FBLN2 PE=4 SV=2	FBLN2	1	1.15	0.854565	0.0887259	0.111824	24.7895	21.895	25.019	25.8142	26.5315	21.5638	25.7389	25.0608	26.4073	26.1604	124033	1.03448	1	HCEDVNECEAQR | Carbamidomethyl [C2 C8]
sp|P79136|CAPZB_BOVIN	sp|P79136|CAPZB_BOVIN F-actin-capping protein subunit beta OS=Bos taurus GN=CAPZB PE=1 SV=1	CAPZB	5	1.01	0.852824	0.251614	0.448727	32.3828	31.1604	32.1901	32.7047	32.3828	32.0673	32.8792	32.2193	32.099	31.8608	33741	19.9336	1	STLNEIYFGK,DYLLCDYNR | Carbamidomethyl [C5],LEVEANNAFDQYR
sp|Q32LM2|SGTA_BOVIN	sp|Q32LM2|SGTA_BOVIN Small glutamine-rich tetratricopeptide repeat-containing protein alpha OS=Bos taurus GN=SGTA PE=2 SV=1	SGTA	2	-1.07527	0.848234	0.0553531	0.312059	29.8234	28.341	29.3828	29.8973	29.5934	28.7129	29.7292	29.5389	29.5014	29.2979	34213	7.98722	1	ALELDPDNETYK,VENFEAAVHFYGK
sp|P25417|CYTB_BOVIN	sp|P25417|CYTB_BOVIN Cystatin-B OS=Bos taurus GN=CSTB PE=1 SV=1	CSTB	2	-1.05263	0.896069	0.282737	0.593848	33.1753	31.3303	32.8042	33.2193	33.3568	32.0673	33.8974	32.5754	32.4823	32.5296	11140	33.6735	1	VFESLPHENKPVALTSYQTNK,VQVDEDDFVHIR
sp|Q28104|COPE_BOVIN	sp|Q28104|COPE_BOVIN Coatomer subunit epsilon OS=Bos taurus GN=COPE PE=1 SV=3	COPE	1	-16.6667	0.886119	0.218173	0.403279	20.417	17.9882	28.9539	0	29.7129	22.2535	0	24.1795	25.7895	19.8727	34481	6.49351	1	YGVVLDEIKPSSAPELQAVR
sp|Q3T0W9|RL19_BOVIN	sp|Q3T0W9|RL19_BOVIN 60S ribosomal protein L19 OS=Bos taurus GN=RPL19 PE=2 SV=1	RPL19	2	1.01	0.86804	0.105456	0.437656	30.8234	28.611	30.1604	31.099	30.6629	29.5389	31.5296	30.2759	30.1604	30.2759	23466	13.2653	1	LLADQAEAR,VWLDPNETNEIANANSR
tr|A4IFB3|A4IFB3_BOVIN	tr|A4IFB3|A4IFB3_BOVIN Perilipin OS=Bos taurus GN=PLIN PE=2 SV=1	PLIN	25	-1.04167	0.894127	0.654798	0.52296	36.6787	35.9417	36.9197	36.9197	37.4672	36.3236	37.4672	36.6787	36.6787	36.5412	55026	52.7132	1	LASGGADLALGGVEK,GPTLLDGDLPEQENVLQR,LSLMEPESEFR
tr|Q17QZ6|Q17QZ6_BOVIN	tr|Q17QZ6|Q17QZ6_BOVIN SDPR protein (Fragment) OS=Bos taurus GN=SDPR PE=2 SV=1	SDPR	10	-1.08696	0.857179	0.0510851	0.30136	33.13	32.0673	32.8042	33.8974	33.1146	32.3303	33.4823	32.8974	33.0673	32.9848	51349	23.4409	1	YAGDYVLASHEAER,VSPLTFGR,LENNHAQLLR
sp|Q28022|MFAP5_BOVIN	sp|Q28022|MFAP5_BOVIN Microfibrillar-associated protein 5 OS=Bos taurus GN=MFAP5 PE=1 SV=1	MFAP5	3	1.03	0.914669	0.362811	0.270189	32.5754	30.3828	32.6629	32.6415	34.1453	30.3828	32.2759	31.4334	33.5978	34.2193	19080	18.2353	1	EHEAMKDELCR | Carbamidomethyl [C10],LYSVHRPIK,MYVINNEICSR | Carbamidomethyl [C9]
sp|Q28851|ATPK_BOVIN	sp|Q28851|ATPK_BOVIN ATP synthase subunit f, mitochondrial OS=Bos taurus GN=ATP5J2 PE=1 SV=3	ATP5J2	1	-1.07527	0.806313	0.00307606	0.0631059	28.5754	23.5165	24.6865	29.4433	27.1604	22.4676	29.1604	27.7129	27.8973	27.1604	10297	14.7727	1	DFTPSGIAGAFQR
sp|P00711|LALBA_BOVIN	sp|P00711|LALBA_BOVIN Alpha-lactalbumin OS=Bos taurus GN=LALBA PE=1 SV=2	LALBA	1	2.63	0.835282	0.0116249	0.152103	0	27.341	22.9672	0	28.4234	30.3828	0	21.1332	0	21.417	16246	7.04225	1	VGINYWLAHK
sp|A6H769|RS7_BOVIN	sp|A6H769|RS7_BOVIN 40S ribosomal protein S7 OS=Bos taurus GN=RPS7 PE=2 SV=1	RPS7	1	-1.36986	0.917867	0.624228	0.563251	29.5934	28.341	32.4334	30.6629	30.0349	31.2193	30.5754	30.0349	30.0349	29.6285	22127	4.63918	1	VETFSGVYK
sp|P31800|QCR1_BOVIN	sp|P31800|QCR1_BOVIN Cytochrome b-c1 complex subunit 1, mitochondrial OS=Bos taurus GN=UQCRC1 PE=1 SV=2	UQCRC1	5	-2.04082	0.911888	0.616618	0.69309	30.4823	25.6865	31.0349	31.4823	32.2759	29.7613	30.9677	29.8973	29.5389	30.0349	52735	16.25	2	HFSGLSGTYDEDAVPTLSPCR | Carbamidomethyl [C20],ADLTEYLSR,DVILQELQENDTSMR
sp|Q5E9D5|DEST_BOVIN	sp|Q5E9D5|DEST_BOVIN Destrin OS=Bos taurus GN=DSTN PE=2 SV=3	DSTN	1	1.03	0.890815	0.0718898	0.326698	29.7927	27.0608	29.2308	29.8973	29.5754	27.7129	30.3828	29.0608	29.6458	29.1604	18506	7.87879	1	HECQANGPEDLNR | Carbamidomethyl [C3]
sp|Q3MHM6|CTNA1_BOVIN	sp|Q3MHM6|CTNA1_BOVIN Catenin alpha-1 OS=Bos taurus GN=CTNNA1 PE=2 SV=1	CTNNA1	2	-1.02041	0.875729	0.106489	0.404507	30.2759	28.341	29.8973	31.0349	30.7453	29.0084	31.0349	30.2759	30.5754	29.8234	100132	3.53201	2	IAEQVASFQEEK,VIHVVTSEMDNYEPGVYTEK
sp|Q32LL2|STML2_BOVIN	sp|Q32LL2|STML2_BOVIN Stomatin-like protein 2, mitochondrial OS=Bos taurus GN=STOML2 PE=2 SV=1	STOML2	1	-2.22222	0.903457	0.845339	0.261763	22.417	0	27.341	0	27.8385	0	27.341	0	20.8576	23.9316	38733	3.65169	2	APIPEAQDSVSSR
sp|Q3SZ52|UB2V1_BOVIN	sp|Q3SZ52|UB2V1_BOVIN Ubiquitin-conjugating enzyme E2 variant 1 OS=Bos taurus GN=UBE2V1 PE=2 SV=1	UBE2V1	3	-1.0989	0.897848	0.233861	0.539117	31.3303	29.5573	30.2759	31.5754	31.933	30.5754	31.5296	30.8234	30.8973	31.1604	16495	19.7279	2	LLEELEEGQK,WTGMIIGPPR,YPEAPPFVR
tr|F1N4K8|F1N4K8_BOVIN	tr|F1N4K8|F1N4K8_BOVIN Fibrillin-1 OS=Bos taurus GN=FBN1 PE=4 SV=2	FBN1	92	-1.0989	0.896054	0.348028	0.308992	35.5121	33.5978	35.5412	35.6522	36.8042	33.8974	35.4519	34.8516	35.9848	36.4672	312247	32.2536	1	YEDEECTLPVAGR | Carbamidomethyl [C6],NTPEYEELCPR | Carbamidomethyl [C9],GTCWQTVIDGR | Carbamidomethyl [C3]
tr|F1MRY9|F1MRY9_BOVIN	tr|F1MRY9|F1MRY9_BOVIN Aldehyde oxidase 1 OS=Bos taurus GN=AOX1 PE=1 SV=2	AOX1	15	1.05	0.908687	0.479591	0.760553	32.0017	29.8682	31.6198	32.6629	33.3568	31.4334	33.8042	31.1604	31.7453	31.8608	147501	14.5631	1	QIPLNEQFLR,NHPEPTLTQLNDALGGNLCR | Carbamidomethyl [C19],HLETLAGPQIR
sp|Q5E9E8|YIPF5_BOVIN	sp|Q5E9E8|YIPF5_BOVIN Protein YIPF5 OS=Bos taurus GN=YIPF5 PE=2 SV=1	YIPF5	1	-5.88235	0.883227	0.0616369	0.333342	0	0	20.1946	0	27.7129	25.217	0	0	0	17.8727	28016	3.50195	1	TLTVLHPLK
tr|F1MRT9|F1MRT9_BOVIN	tr|F1MRT9|F1MRT9_BOVIN Uncharacterized protein (Fragment) OS=Bos taurus GN=UTRN PE=4 SV=2	UTRN	5	-1.28205	0.905387	0.163359	0.479863	29.1842	26.5315	28.2535	30.2759	30.1604	27.4234	30.0349	28.5014	29.362	28.611	389508	1.62051	1	EQAVQGDAEGLQR,EYSVLNAIDQAR,AELHVLDVR
tr|B0JYL6|B0JYL6_BOVIN	tr|B0JYL6|B0JYL6_BOVIN Signal transducer and activator of transcription OS=Bos taurus GN=STAT1 PE=2 SV=1	STAT1	4	-1.36986	0.923533	0.35015	0.518252	29.1115	25.3239	28.6798	30.0349	30.0349	28.3828	29.5934	28.4234	28.5389	28.7129	86930	6.4257	2	VMAAENIPENPLK,TELISVSEVHPSR,FHDLLSQLDDQYSR
tr|A6QR61|A6QR61_BOVIN	tr|A6QR61|A6QR61_BOVIN SNX12 protein OS=Bos taurus GN=SNX12 PE=2 SV=1	SNX12	1	-1.1236	0.917547	0.531721	0.581167	28.9814	27.8385	29.3196	29.7453	30.2759	28.5389	30.0349	28.8682	29.2308	29.2077	18884	5.55556	1	IVVPPLPGK
sp|P68530|COX2_BOVIN	sp|P68530|COX2_BOVIN Cytochrome c oxidase subunit 2 OS=Bos taurus GN=MT-CO2 PE=1 SV=1	MT	1	-1.11111	0.923939	0.671903	0.461274	28.5389	26.019	28.6458	29.1361	29.2979	28.7129	29.2979	28.2077	27.7129	28.0608	26021	7.04846	1	ILYMMDEINNPSLTVK | Oxidation [M4]
sp|Q5E958|RS8_BOVIN	sp|Q5E958|RS8_BOVIN 40S ribosomal protein S8 OS=Bos taurus GN=RPS8 PE=2 SV=3	RPS8	4	-1.02041	0.894293	0.0902516	0.408985	31.7453	29.6458	30.9677	32.2193	31.7453	30.4823	32.4083	31.1604	31.3828	31.2193	24205	22.5962	2	LTPEEEEILNK,IIDVVYNASNNELVR,ADGYVLEGK
sp|P40673|HMGB2_BOVIN	sp|P40673|HMGB2_BOVIN High mobility group protein B2 OS=Bos taurus GN=HMGB2 PE=1 SV=3	HMGB2	1	-1.0989	0.891279	0.443308	0.67231	30.1604	29.1842	30.3828	31.2193	30.8973	30.0349	31.0349	30.0349	30.2759	30.1604	24034	5.26316	2	LGEMWSEQSAK
sp|P26201|CD36_BOVIN	sp|P26201|CD36_BOVIN Platelet glycoprotein 4 OS=Bos taurus GN=CD36 PE=1 SV=5	CD36	4	-1.05263	0.884767	0.545289	0.319025	34.6522	33.8974	35.3892	35.1453	35.5121	34.1453	35.5121	34.5978	35.2897	34.7553	52940	8.68644	1	VAIIDTYK,VLQFFSSDICR | Carbamidomethyl [C10],EVVLEEGTIAFK
tr|Q1RMT6|Q1RMT6_BOVIN	tr|Q1RMT6|Q1RMT6_BOVIN Drebrin 1 OS=Bos taurus GN=DBN1 PE=1 SV=1	DBN1	1	-1.0101	0.877237	0.128682	0.289599	28.611	26.7129	28.1115	28.8682	29.4032	27.0608	29.0608	28.2979	29.0608	28.6458	72160	2.72727	1	SPSDSSTASTPVAEQIER
tr|Q2HJ65|Q2HJ65_BOVIN	tr|Q2HJ65|Q2HJ65_BOVIN Core histone macro-H2A OS=Bos taurus GN=H2AFY PE=2 SV=1	H2AFY	5	-1.0989	0.91727	0.4445	0.655374	31.9677	30.4823	32.0673	32.4581	32.8422	31.3303	32.8608	31.7849	31.8608	31.7047	39533	19.6765	1	AGVIFPVGR,LEAIITPPPAK,SIAFPSIGSGR
tr|A5D7R9|A5D7R9_BOVIN	tr|A5D7R9|A5D7R9_BOVIN NRAS protein OS=Bos taurus GN=NRAS PE=2 SV=1	NRAS	1	-1.2987	0.910951	0.645206	0.811512	28.1604	26.3578	28.9539	29.341	29.6798	28.0084	28.7453	28.0084	28.9814	28.341	21229	5.82011	1	LVVVGAGGVGK
sp|O02741|ISG15_BOVIN	sp|O02741|ISG15_BOVIN Ubiquitin-like protein ISG15 OS=Bos taurus GN=ISG15 PE=2 SV=3	ISG15	1	-14.2857	0.885055	0.0611343	0.174173	23.632	24.8385	0	33.2193	27.5014	0	28.9259	23.5165	26.7129	25.7389	17310	7.79221	1	MLGGQEILVPLR
sp|Q00361|ATP5I_BOVIN	sp|Q00361|ATP5I_BOVIN ATP synthase subunit e, mitochondrial OS=Bos taurus GN=ATP5I PE=1 SV=2	ATP5I	1	-1.13636	0.890276	0.388381	0.625358	30.4823	29.611	31.2759	30.0349	32.1901	31.1604	31.2759	30.4823	30.8973	30.1604	8321	16.9014	2	ELAEAQEDTILK
tr|A1L528|A1L528_BOVIN	tr|A1L528|A1L528_BOVIN RAB1A, member RAS oncogene family OS=Bos taurus GN=RAB1A PE=1 SV=1	RAB1A	7	-1.08696	0.910045	0.466545	0.603926	34.4209	33.3568	34.7047	34.9848	35.2549	33.9848	35.1827	34.2897	34.5412	34.4823	22678	36.5854	8	LQIWDTAGQER,LLLIGDSGVGK,QWLQEIDR
sp|Q3T0P6|PGK1_BOVIN	sp|Q3T0P6|PGK1_BOVIN Phosphoglycerate kinase 1 OS=Bos taurus GN=PGK1 PE=2 SV=3	PGK1	13	1.01	0.855	0.101216	0.265091	35.1068	34.1453	34.3568	35.1827	34.8974	34.5978	35.3568	34.5978	34.8042	34.5412	44537	37.4101	1	LGDVYVNDAFGTAHR,YSLQPVAVELK,VSHVSTGGGASLELLEGK
sp|Q17QC0|PGRC1_BOVIN	sp|Q17QC0|PGRC1_BOVIN Membrane-associated progesterone receptor component 1 OS=Bos taurus GN=PGRMC1 PE=2 SV=3	PGRMC1	2	-1.02041	0.919219	0.138201	0.367867	30.3828	28.5389	30.0349	30.3828	30.3828	28.8385	30.9677	30.0349	30.1604	29.4823	21622	13.9175	2	DFTPAELR,GDQPAASDSDDDEPPPLPR
sp|Q17QE2|LMCD1_BOVIN	sp|Q17QE2|LMCD1_BOVIN LIM and cysteine-rich domains protein 1 OS=Bos taurus GN=LMCD1 PE=2 SV=1	LMCD1	1	-1.26582	0.933491	0.338455	0.637797	29.1604	26.7129	29.341	30.5754	30.1604	28.3828	30.3828	28.7453	29.4823	28.611	40722	5.23416	1	SEALGVGEVALPGQGGLPK
sp|Q9XSA7|CLIC4_BOVIN	sp|Q9XSA7|CLIC4_BOVIN Chloride intracellular channel protein 4 OS=Bos taurus GN=CLIC4 PE=2 SV=3	CLIC4	7	1.07	0.947787	0.41727	0.45721	32.9153	31.7453	32.7849	32.8042	33.3568	31.8973	34.1453	32.5527	32.5978	32.2478	28727	40.3162	2	KPADLQNLAPGTHPPFITFNNEVK,NSRPEANEALER,GVVFSVTTVDLK
sp|Q3T0D5|RL30_BOVIN	sp|Q3T0D5|RL30_BOVIN 60S ribosomal protein L30 OS=Bos taurus GN=RPL30 PE=3 SV=3	RPL30	1	-1.23457	0.903312	0.35569	0.614133	29.8081	27.1604	29.8234	30.0349	30.5754	28.5014	30.2759	29.2759	29.5934	29.3196	12784	10.4348	1	LVILANNCPALR | Carbamidomethyl [C8]
sp|P62803|H4_BOVIN	sp|P62803|H4_BOVIN Histone H4 OS=Bos taurus PE=1 SV=2		7	-1.06383	0.938915	0.893668	0.544898	38.0266	37.7428	38.0773	39.0006	38.9197	38.5047	38.8631	37.9742	38.2637	38.0266	11367	51.4563	2	VFLENVIR,ISGLIYEETR,DAVTYTEHAK
sp|Q3SZ18|HPRT_BOVIN	sp|Q3SZ18|HPRT_BOVIN Hypoxanthine-guanine phosphoribosyltransferase OS=Bos taurus GN=HPRT1 PE=2 SV=3	HPRT1	4	1.02	0.930383	0.518146	0.543714	31.5296	31.6198	32.3303	31.6198	31.7849	31.8234	32.099	32.1901	31.6629	31.2193	24498	24.7706	1	SVGYKPDFVGFEIPDK,VIGGDDLSTLTGK,DLNHVCVISETGK | Carbamidomethyl [C6]
tr|F1N289|F1N289_BOVIN	tr|F1N289|F1N289_BOVIN Uncharacterized protein (Fragment) OS=Bos taurus GN=CASS4 PE=4 SV=2	CASS4	1	1.02	0.903249	0.0315407	0.182267	31.7849	29.6629	30.8973	31.8973	31.7849	29.7453	31.7047	31.2759	32.0348	31.5296	94228	0.94451	1	QGLAPANR
sp|P11116|LEG1_BOVIN	sp|P11116|LEG1_BOVIN Galectin-1 OS=Bos taurus GN=LGALS1 PE=1 SV=2	LGALS1	6	-1.04167	0.90876	0.408865	0.470045	36.8042	35.7047	37.1262	37.1262	37.3892	36.1262	37.3892	36.2549	37.2193	36.9197	14744	51.1111	1	DDNNLCLHFNPR | Carbamidomethyl [C6],LPDGYEFK,SFLLNLGK
tr|E1BF20|E1BF20_BOVIN	tr|E1BF20|E1BF20_BOVIN Uncharacterized protein OS=Bos taurus GN=HNRNPH1 PE=4 SV=2	HNRNPH1	4	-1.20482	0.92075	0.1585	0.404087	31.0349	28.1115	29.8973	31.7453	30.9677	29.5389	31.4823	29.1361	30.5754	30.6629	51251	9.74576	2	VHIEIGPDGR,HTGPNSPDTANDGFVR,SNNVEMDWVLK
tr|E1BA17|E1BA17_BOVIN	tr|E1BA17|E1BA17_BOVIN Uncharacterized protein OS=Bos taurus GN=COL14A1 PE=1 SV=2	COL14A1	28	-1.02041	0.875529	0.0530085	0.271206	34.0673	33.1753	33.0512	35.2897	34.7047	32.8042	34.2193	34.9417	34.7047	33.9848	193774	19.5556	1	VTVTPIYDDGEGVSVSAPGK,NLVVDAETTSSLR,YTAILNQIPSHSSSVR
tr|Q08DQ6|Q08DQ6_BOVIN	tr|Q08DQ6|Q08DQ6_BOVIN Uncharacterized protein OS=Bos taurus GN=ZYX PE=1 SV=1	ZYX	6	-1.04167	0.955518	0.328163	0.6465	31.8608	30.3828	31.6198	31.5754	31.8973	31.2193	31.5296	31.6629	31.4823	31.5296	60101	15.7424	1	VNPFRPGDSEPPPAAGAQR,FSPGAPGGPGSQPHQK,EVEELEQLTQK
tr|F1MT78|F1MT78_BOVIN	tr|F1MT78|F1MT78_BOVIN Uncharacterized protein OS=Bos taurus GN=ESAM PE=4 SV=2	ESAM	1	-1.49254	0.928697	0.396272	0.536499	28.4234	25.7129	27.8973	29.2308	30.7453	26.8385	29.7453	28.2077	28.7453	28.0084	41766	4.79798	1	LGALTPTPSLSSQVLPSPR
sp|Q862I1|RL24_BOVIN	sp|Q862I1|RL24_BOVIN 60S ribosomal protein L24 OS=Bos taurus GN=RPL24 PE=2 SV=2	RPL24	2	1.05	0.863196	0.0120431	0.170367	29.8081	26.8385	28.0084	30.2759	28.4234	26.9539	30.6629	28.5754	28.8973	28.7453	17779	10.828	1	QINWTVLYR,VFQFLNAK
sp|Q3T0E7|PP1A_BOVIN	sp|Q3T0E7|PP1A_BOVIN Serine/threonine-protein phosphatase PP1-alpha catalytic subunit OS=Bos taurus GN=PPP1CA PE=2 SV=1	PPP1CA	4	1.03	0.897289	0.0485164	0.256407	30.5754	29.5014	30.0349	30.8234	30.1604	29.2308	31.099	29.5934	30.4823	30.4823	37512	12.7273	2	IYGFYDECK | Carbamidomethyl [C8],AHQVVEDGYEFFAK,LNLDSIIGR
tr|F1MQ21|F1MQ21_BOVIN	tr|F1MQ21|F1MQ21_BOVIN Uncharacterized protein (Fragment) OS=Bos taurus GN=NES PE=4 SV=2	NES	5	-1.40845	0.888023	0.142475	0.156471	29.8829	27.8385	27.8973	30.9677	30.0349	29.1604	29.8973	29.0608	29.1842	28.9259	168101	6.36777	1	AQDAPVSLPQAR,LELHFPGTPEGR,SLEDQEAMRPLEEENQEPLR
sp|P17248|SYWC_BOVIN	sp|P17248|SYWC_BOVIN Tryptophan--tRNA ligase, cytoplasmic OS=Bos taurus GN=WARS PE=1 SV=3	WARS	4	-1.17647	0.926062	0.709145	0.493286	30.0349	27.2535	30.6629	31.3303	31.1604	30.5754	31.1604	29.1115	30.5754	29.4629	53812	11.1345	1	HVTFNQVK,DMHQILDAYENK,MSASDPNSSIFLTDTAK
sp|Q2KJC9|AL7A1_BOVIN	sp|Q2KJC9|AL7A1_BOVIN Alpha-aminoadipic semialdehyde dehydrogenase OS=Bos taurus GN=ALDH7A1 PE=2 SV=4	ALDH7A1	5	-1.23457	0.917062	0.65615	0.698621	30.5754	29.2077	31.3303	31.6198	32.1604	30.3828	31.5754	31.0349	30.8234	30.7453	58582	13.9147	2	VDLLSFTGSTQVGK,GAPTTSLISVAVTK,NEDEVFAWNNEVK
tr|A6QQP4|A6QQP4_BOVIN	tr|A6QQP4|A6QQP4_BOVIN SCARB2 protein OS=Bos taurus GN=SCARB2 PE=1 SV=1	SCARB2	1	-1.03093	0.903238	0.0418654	0.21731	24.7895	21.417	24.632	25.976	24.7389	21.895	25.604	24.7389	25.217	24.5754	53984	2.71967	1	GQGSTDEGTADER
sp|Q8WN55|PTBP1_BOVIN	sp|Q8WN55|PTBP1_BOVIN Polypyrimidine tract-binding protein 1 OS=Bos taurus GN=PTBP1 PE=2 SV=1	PTBP1	3	-1.06383	0.907475	0.112609	0.434765	30.4823	29.0864	29.8385	31.6198	30.8973	29.7292	31.4334	30.2759	30.3828	30.3828	57105	5.27307	1	DYGNSPLHR,ILFSSNGGIVK,VTNLLMLK
sp|A3KMV5|UBA1_BOVIN	sp|A3KMV5|UBA1_BOVIN Ubiquitin-like modifier-activating enzyme 1 OS=Bos taurus GN=UBA1 PE=2 SV=1	UBA1	10	1.2	0.903732	0.155018	0.0166313	32.2193	31.5754	32.1901	32.8608	33.0184	34.0673	32.4581	31.7849	31.8234	31.933	117829	11.8147	1	YDGQVAVFGSDLQER,SLPAVQQGSLDEDLIR,NVSDADIDEGLYSR
tr|F1N301|F1N301_BOVIN	tr|F1N301|F1N301_BOVIN Uncharacterized protein OS=Bos taurus GN=RPL22 PE=4 SV=2	RPL22	2	-1.08696	0.948957	0.413324	0.698702	31.2759	30.0349	31.2759	32.0673	32.099	30.8973	32.2759	31.1604	31.1604	31.099	14759	18.75	1	AGNLGGGVVTIER,ITVTSEVPFSK
sp|P02313|HMGN2_BOVIN	sp|P02313|HMGN2_BOVIN Non-histone chromosomal protein HMG-17 OS=Bos taurus GN=HMGN2 PE=1 SV=2	HMGN2	1	-1.1236	0.887199	0.188177	0.0478648	26.4862	24.5165	24.019	26.2714	25.7645	25.976	25.7389	25.3578	25.7129	24.5754	9380	13.3333	2	DGNNPAENGDAK | Deamidated [N8]
sp|Q3T160|NPM_BOVIN	sp|Q3T160|NPM_BOVIN Nucleophosmin OS=Bos taurus GN=NPM1 PE=2 SV=1	NPM1	2	1.08	0.932725	0.152781	0.180139	29.8682	29.341	31.099	30.6629	31.6198	32.099	30.7453	29.7927	30.2759	29.8973	32703	7.48299	2	TVSLGAGAK,VDNDENEHQLSLR
sp|Q2KJ93|CDC42_BOVIN	sp|Q2KJ93|CDC42_BOVIN Cell division control protein 42 homolog OS=Bos taurus GN=CDC42 PE=1 SV=1	CDC42	4	1.03	0.889909	0.566082	0.162332	32.684	31.8608	32.8792	32.9677	33.1753	33.4823	33.099	32.2193	32.5296	32.4581	21258	25.6544	1	YVECSALTQK | Carbamidomethyl [C4],NVFDEAILAALEPPEPK,QKPITPETAEK
tr|F1MUP1|F1MUP1_BOVIN	tr|F1MUP1|F1MUP1_BOVIN Uncharacterized protein OS=Bos taurus GN=FOLH1 PE=4 SV=1	FOLH1	1	1.01	0.957127	0.75393	0.643255	28.7771	27.8973	28.7771	29.4032	29.3828	28.8973	30.0349	28.2077	28.4629	28.5014	84619	2	1	IPHLAGTEQNFQLAK
sp|Q56JW4|APT_BOVIN	sp|Q56JW4|APT_BOVIN Adenine phosphoribosyltransferase OS=Bos taurus GN=APRT PE=2 SV=1	APRT	3	-1.08696	0.928071	0.262486	0.536929	30.9677	29.4823	30.6629	31.6198	31.3303	30.3828	31.6629	30.6629	30.5754	30.5754	19537	16.1111	1	ASINLLANHLK,DALEPGQK,IDYIAGLDSR
sp|P18203|FKB1A_BOVIN	sp|P18203|FKB1A_BOVIN Peptidyl-prolyl cis-trans isomerase FKBP1A OS=Bos taurus GN=FKBP1A PE=1 SV=2	FKBP1A	4	-1.08696	0.902977	0.126026	0.467629	33.8042	31.2193	33.2048	33.9848	33.8042	32.4083	33.9848	33.0673	33.7047	33.1901	11910	39.8148	1	GVQVETISPGDGR,GWEEGVAQMSVGQR,GQTCVVHYTGMLEDGK | Carbamidomethyl [C4]
sp|Q2KIW9|KCY_BOVIN	sp|Q2KIW9|KCY_BOVIN UMP-CMP kinase OS=Bos taurus GN=CMPK1 PE=2 SV=2	CMPK1	2	-1.08696	0.916606	0.290082	0.606364	30.0349	29.0349	29.7771	30.7453	30.7453	29.5573	30.6629	30.1604	29.8973	29.8534	22279	10.7143	1	FLIDGFPR,YGYTHLSAGELLR
tr|E1BGJ0|E1BGJ0_BOVIN	tr|E1BGJ0|E1BGJ0_BOVIN Uncharacterized protein OS=Bos taurus GN=LRP1 PE=4 SV=2	LRP1	8	-1.31579	0.917503	0.224667	0.552251	30.2759	26.5754	29.4823	31.0349	31.0349	28.3828	31.099	29.341	29.2759	29.8081	504756	2.35475	1	TTLLAGDIEHPR,GTGGAAPIVTLLR,TNTQPFDLQVYHPSR
tr|Q3MHG3|Q3MHG3_BOVIN	tr|Q3MHG3|Q3MHG3_BOVIN Sulfurtransferase OS=Bos taurus GN=MPST PE=1 SV=1	MPST	1	-1.13636	0.900959	0.565654	0.7696	27.0608	25.7895	27.5014	28.2077	28.2979	27.2535	27.8385	27.4234	27.341	27.341	33192	3.0303	1	APQAGQPLR
sp|Q08DM5|CS012_BOVIN	sp|Q08DM5|CS012_BOVIN Protein C19orf12 homolog OS=Bos taurus PE=2 SV=1		1	-1.06383	0.894636	0.0828136	0.180631	26.8385	25.217	26.7129	28.6458	28.1115	24.6865	28.5389	27.0608	27.4234	27.341	15045	7.0922	2	LFNEATAIIR
sp|Q32L92|CNN3_BOVIN	sp|Q32L92|CNN3_BOVIN Calponin-3 OS=Bos taurus GN=CNN3 PE=2 SV=1	CNN3	3	-1.03093	0.900177	0.0987456	0.372045	30.4823	28.2077	30.4823	31.3828	30.7453	28.9539	31.4823	30.3828	30.4823	30.3828	36357	15.1976	1	GFHTTIDIGVK,LTLQPVDNSTISLQMGTNK,MQTDKPFDQTTISLQMGTNK
tr|F1MVJ8|F1MVJ8_BOVIN	tr|F1MVJ8|F1MVJ8_BOVIN Uncharacterized protein OS=Bos taurus GN=OLFM4 PE=4 SV=1	OLFM4	2	2.05	0.91879	0.0900546	0.233406	26.4394	27.2535	26.2535	23.1642	26.1795	29.2308	22.1946	26.391	24.019	26.8385	57796	4.71513	1	IEEIFYYYDTNTGK,LEITAQTISK
sp|P28783|S10A9_BOVIN	sp|P28783|S10A9_BOVIN Protein S100-A9 OS=Bos taurus GN=S100A9 PE=1 SV=3	S100A9	3	1.04	0.861095	0.0151791	0.181159	31.4823	32.3568	32.5062	30.9677	32.7454	33.2193	31.7047	31.933	30.5754	32.3033	17114	19.2308	3	LGHYDTLIQK,LTVASHEEMHNTAPPGQGHR,LTVASHEEMHNTAPPGQGHR | Oxidation [M9]
sp|P02769|ALBU_BOVIN	sp|P02769|ALBU_BOVIN Serum albumin OS=Bos taurus GN=ALB PE=1 SV=4	ALB	66	1.01	0.857866	0.722239	0.0146071	43.0331	42.5185	42.3992	43.1851	42.9675	43.3226	42.8811	42.4719	42.731	42.8266	69293	70.5107	2	SLHTLFGDELCK | Carbamidomethyl [C11],LGEYGFQNALIVR,QTALVELLK
sp|Q2KJ44|PTPA_BOVIN	sp|Q2KJ44|PTPA_BOVIN Serine/threonine-protein phosphatase 2A activator OS=Bos taurus GN=PPP2R4 PE=2 SV=1	PPP2R4	3	-1.03093	0.962419	0.00556602	0.0859487	31.2193	29.8682	29.8234	31.4334	30.2759	29.8081	30.9677	30.8973	30.0349	30.9677	36882	9.5679	1	FPVIQHFK,LVALLNTLDR,WIDETPPVDQPSR
tr|E1B828|E1B828_BOVIN	tr|E1B828|E1B828_BOVIN Uncharacterized protein OS=Bos taurus GN=LEMD2 PE=4 SV=1	LEMD2	1	-1.07527	0.946187	0.355546	0.675435	28.1115	25.7389	28.2979	29.0084	28.9259	27.4234	29.2308	27.5754	28.4629	27.6458	55483	3.43434	1	ELQALGFQPGPITDTTR
sp|O97680|THIO_BOVIN	sp|O97680|THIO_BOVIN Thioredoxin OS=Bos taurus GN=TXN PE=3 SV=3	TXN	3	1.02	0.885313	0.181585	0.460323	34.2897	33.2193	34.2193	34.4209	34.4209	33.5978	34.8516	34.0673	34.2897	33.9848	11813	29.5238	3	CMPTFQFFK | Carbamidomethyl [C1] Oxidation [M2],VGEFSGANK,YAFQEALNSAGEK
tr|F1MKE9|F1MKE9_BOVIN	tr|F1MKE9|F1MKE9_BOVIN Uncharacterized protein (Fragment) OS=Bos taurus GN=SPTB PE=4 SV=2	SPTB	47	1.04	0.899038	0.488448	0.659241	34.4823	34.8516	34.4209	34.6522	33.9848	34.2193	34.2193	35.3236	34.5978	34.2193	268830	25.3105	1	ELHLLGEQVQQFQDVAAR,LIDAGHSEAATIAEWK,AQGLLSAGHPEGEQIIR
sp|Q2HJI8|RAB8B_BOVIN	sp|Q2HJI8|RAB8B_BOVIN Ras-related protein Rab-8B OS=Bos taurus GN=RAB8B PE=2 SV=1	RAB8B	1	-1.14943	0.949376	0.858888	0.192566	23.239	24.1795	26.8385	25.9089	26.8385	24.2535	25.9316	24.5754	26.9539	25.5754	23656	5.7971	2	NIEEHASSDVER
tr|E1BF48|E1BF48_BOVIN	tr|E1BF48|E1BF48_BOVIN Uncharacterized protein OS=Bos taurus GN=CD177 PE=1 SV=2	CD177	1	2.77	0.93681	0.280037	0.604005	23.391	22.9672	21.7389	0	19.9171	25.6595	0	22.5404	20.3101	22.0691	46035	2.5	1	GCTQAANQEAR | Carbamidomethyl [C2]
sp|Q9GKN7|RHAG_BOVIN	sp|Q9GKN7|RHAG_BOVIN Ammonium transporter Rh type A OS=Bos taurus GN=RHAG PE=2 SV=1	RHAG	2	-1.28205	0.901361	0.166486	0.0215049	32.0348	30.7453	28.7771	31.8608	28.5754	31.4823	30.0349	30.9677	29.2077	30.6629	46719	3.28639	2	EYDNHFHELLSTLH,EYDNHFHELLSTLH | Deamidated [N4]
tr|F1MLZ1|F1MLZ1_BOVIN	tr|F1MLZ1|F1MLZ1_BOVIN Uncharacterized protein OS=Bos taurus GN=CYBRD1 PE=4 SV=2	CYBRD1	1	-1.05263	0.947648	0.0439572	0.266443	29.1115	26.8385	27.7771	29.2077	28.9814	26.9539	29.341	28.1115	29.0084	28.341	31553	4.21053	1	SDSELNSEAAAR
sp|O18789|RS2_BOVIN	sp|O18789|RS2_BOVIN 40S ribosomal protein S2 OS=Bos taurus GN=RPS2 PE=2 SV=2	RPS2	2	-1.11111	0.939315	0.429574	0.643871	30.3828	28.9814	30.6629	31.099	31.3303	29.8534	31.2193	30.1604	30.7453	30.2759	31235	7.50853	1	AEDKEWLPVTK,GTGIVSAPVPK
sp|Q0IIG8|RAB18_BOVIN	sp|Q0IIG8|RAB18_BOVIN Ras-related protein Rab-18 OS=Bos taurus GN=RAB18 PE=2 SV=1	RAB18	3	1.08	0.922821	0.175871	0.338589	30.2759	28.2077	30.2759	30.2759	30.4823	28.6458	31.2193	29.5573	30.4823	29.8973	22991	18.932	1	GAQGVILVYDVTR,IIQTPGLWESENQNK,ILIIGESGVGK
tr|F6QE33|F6QE33_BOVIN	tr|F6QE33|F6QE33_BOVIN Uncharacterized protein OS=Bos taurus GN=COPS7A PE=4 SV=1	COPS7A	1	-1.36986	0.951991	0.332029	0.576967	29.2759	24.8858	29.0349	29.5573	29.6629	27.9539	29.4234	28.5389	28.4234	28.3828	30299	8	1	VTTAAAAAATSQDPEQHLTELR
sp|Q3ZBT1|TERA_BOVIN	sp|Q3ZBT1|TERA_BOVIN Transitional endoplasmic reticulum ATPase OS=Bos taurus GN=VCP PE=2 SV=1	VCP	18	1.01	0.88356	0.232464	0.574305	34.0673	33.1604	33.8974	34.0673	33.8974	33.5978	34.3568	34.0673	33.3568	33.8974	89329	28.1638	1	ELQELVQYPVEHPDK,VHLGDVISIQPCPDVK | Carbamidomethyl [C12],WALSQSNPSALR
tr|Q32PA1|Q32PA1_BOVIN	tr|Q32PA1|Q32PA1_BOVIN CD59 molecule, complement regulatory protein OS=Bos taurus GN=CD59 PE=2 SV=1	CD59	2	-1.02041	0.944745	0.628387	0.795659	32.4823	31.8234	32.8792	32.8042	32.8974	32.4334	32.8233	32.8042	32.4823	32.4334	13663	16.5289	1	ELHYDCCQK | Carbamidomethyl [C6 C7],YEECSFEFIAK | Carbamidomethyl [C4]
tr|F1MC48|F1MC48_BOVIN	tr|F1MC48|F1MC48_BOVIN Uncharacterized protein OS=Bos taurus GN=IQGAP1 PE=1 SV=2	IQGAP1	23	-1.02041	0.902309	0.301341	0.448923	32.9848	31.7453	33.2193	33.5978	33.8974	32.3303	33.9848	33.0017	33.3568	33.0673	182781	18.3125	1	LPYDVTPEQALSHEEVR,IFYPETTDIYDR,LGLAPQIQDLYGK
tr|C1JZ67|C1JZ67_BOVIN	tr|C1JZ67|C1JZ67_BOVIN Importin subunit alpha OS=Bos taurus GN=KPNA4 PE=2 SV=1	KPNA4	2	1.67	0.945161	0.457468	0.736497	28.5014	22.1946	27.4234	27.1604	28.0084	25.5165	29.8385	28.1115	28.3828	22.1332	57900	6.14203	1	EAAWAISNLTISGR,NVPHEDICEDSDIDGDYR | Carbamidomethyl [C8]
tr|F1N206|F1N206_BOVIN	tr|F1N206|F1N206_BOVIN Dihydrolipoyl dehydrogenase OS=Bos taurus GN=DLD PE=1 SV=2	DLD	4	-1.21951	0.954427	0.215588	0.292506	30.1604	27.5754	27.6458	29.8234	30.1604	28.9539	29.7453	29.5203	28.7129	28.611	54187	9.62672	1	ADGSTQVIDTK,EANLAASFGK,NETLGGTCLNVGCIPSK | Carbamidomethyl [C8 C13]
tr|G3X743|G3X743_BOVIN	tr|G3X743|G3X743_BOVIN Uncharacterized protein (Fragment) OS=Bos taurus GN=RNPEP PE=4 SV=1	RNPEP	1	-1.0989	0.926548	0.970212	0.630744	25.8142	23.8385	26.7129	26.3239	26.4707	26.1015	26.9539	25.4862	25.391	24.8858	56560	1.99203	1	ISNAQNAELR
sp|Q2HJ86|TBA1D_BOVIN	sp|Q2HJ86|TBA1D_BOVIN Tubulin alpha-1D chain OS=Bos taurus GN=TUBA1D PE=1 SV=1	TUBA1D	12	-1.07527	0.983316	0.31801	0.526083	36.8042	35.78	37.1262	37.5412	37.5412	36.3403	37.4672	36.9197	37.2193	36.8042	50282	35.177	3	VGINYQPPTVVPGGDLAK,QLFHPEQLITGK,NLDIERPTYTNLNR
sp|P84080|ARF1_BOVIN	sp|P84080|ARF1_BOVIN ADP-ribosylation factor 1 OS=Bos taurus GN=ARF1 PE=1 SV=2	ARF1	1	-100	0.964454	0.0602044	0.120594	23.391	26.9539	30.7453	0	32.6415	25.976	21.1946	21.654	22.7182	24.1795	20697	4.41989	3	MLAEDELR
tr|A5PJQ1|A5PJQ1_BOVIN	tr|A5PJQ1|A5PJQ1_BOVIN DEK protein OS=Bos taurus GN=DEK PE=2 SV=1	DEK	1	-3.22581	0.927417	0.0424134	0.255717	18.8113	26.391	21.3645	19.9316	28.5014	26.5754	23.7389	21.3101	19.714	24.4551	42642	3.73333	1	EVYENYPAYDLTER
sp|Q2HJ49|MOES_BOVIN	sp|Q2HJ49|MOES_BOVIN Moesin OS=Bos taurus GN=MSN PE=2 SV=3	MSN	8	1.06	0.930399	0.165997	0.457552	33.1453	31.4823	32.2478	33.4823	32.9677	32.1901	34.0673	32.1604	32.2478	32.8792	67975	14.9047	1	EDAVLEYLK,EALLQASQDQK,ALTSELANAR
sp|P60712|ACTB_BOVIN	sp|P60712|ACTB_BOVIN Actin, cytoplasmic 1 OS=Bos taurus GN=ACTB PE=1 SV=1	ACTB	20	-1.05263	0.986228	0.304247	0.566393	40.0006	38.6456	40.1262	40.1262	40.2416	39.2854	40.4481	39.7111	40.0006	39.6622	41736	48	4	VAPEEHPVLLTEAPLNPK,SYELPDGQVITIGNER,QEYDESGPSIVHR
sp|Q3T168|CYBP_BOVIN	sp|Q3T168|CYBP_BOVIN Calcyclin-binding protein OS=Bos taurus GN=CACYBP PE=2 SV=1	CACYBP	1	-2.5641	0.9155	0.00691296	0.0636271	18.2877	26.9539	28.2077	21.4676	28.8385	27.7129	25.6865	21.5638	26.3239	21.7389	26332	3.91304	1	WDYLTQVEK
tr|F1MLE8|F1MLE8_BOVIN	tr|F1MLE8|F1MLE8_BOVIN Uncharacterized protein OS=Bos taurus GN=SEC22B PE=4 SV=1	SEC22B	2	-1.07527	0.900501	0.0151636	0.176746	31.933	30.0349	30.9677	32.13	31.3303	30.2759	32.0017	31.1604	31.3828	31.3828	28709	11.5538	1	GEALSALDSK,VADGLPLAASMQEDEQSGR
sp|P05786|K2C8_BOVIN	sp|P05786|K2C8_BOVIN Keratin, type II cytoskeletal 8 OS=Bos taurus GN=KRT8 PE=2 SV=3	KRT8	1	-25	0.945848	0.47042	0.100327	23.2535	0	0	29.341	19.6276	23.5165	0	0	23.2535	22.9672	53627	2.30126	1	LEVDPNIQAVR
tr|F1MR96|F1MR96_BOVIN	tr|F1MR96|F1MR96_BOVIN Calpastatin OS=Bos taurus GN=CAST PE=1 SV=2	CAST	6	-1.0101	0.929734	0.12571	0.310482	31.8234	30.5754	31.6198	31.8608	31.933	30.7453	32.2193	31.5296	31.7453	31.4334	85456	13.1414	2	TEASPAAAPVPVAEDVPR,ATSLGSSQLSR,ASEKPAGAQDPIDALSGDFDSCPSTTETSTDTPK | Carbamidomethyl [C22]
tr|A6QPI9|A6QPI9_BOVIN	tr|A6QPI9|A6QPI9_BOVIN TPSB1 protein OS=Bos taurus GN=TPSB1 PE=2 SV=1	TPSB1	6	-1.25	0.970622	0.402138	0.631759	31.5296	31.0349	30.2759	33.099	32.9505	31.3828	31.5754	32.2759	31.099	32.4334	30000	26.5683	2	EQHLYYQDQLLPISR,VPVVENSVCDR | Carbamidomethyl [C9],LPPPFPLK
sp|P05631|ATPG_BOVIN	sp|P05631|ATPG_BOVIN ATP synthase subunit gamma, mitochondrial OS=Bos taurus GN=ATP5C1 PE=1 SV=3	ATP5C1	5	-1.0989	0.949286	0.288481	0.618454	31.2759	28.9259	31.2193	31.5754	31.5296	30.3828	31.7849	30.9677	31.099	30.4823	33072	17.1141	1	SEAANLAAAGK,THSDQFLVTFK,GLCGAIHSSVAK | Carbamidomethyl [C3]
sp|P22226|CTHL1_BOVIN	sp|P22226|CTHL1_BOVIN Cathelicidin-1 OS=Bos taurus GN=CATHL1 PE=1 SV=2	CATHL1	5	1.33	0.912614	0.0172784	0.0327906	35.1453	35.1827	35.3568	33.8974	34.9417	36.9197	33.5978	34.8042	34.1453	34.8516	17600	45.8064	1	AVDQLNEQSSEPNIYR,TTQQPPEQCDFK | Carbamidomethyl [C9],LLELDQPPQDDEDPDSPK
tr|Q0VBZ2|Q0VBZ2_BOVIN	tr|Q0VBZ2|Q0VBZ2_BOVIN UBA domain containing 1 OS=Bos taurus GN=UBAC1 PE=2 SV=1	UBAC1	1	1	0.920232	0.0647356	0.230493	29.5573	28.4629	28.5014	29.8973	27.7771	28.3828	28.5754	29.1361	28.1604	30.1604	45088	1.99005	1	DELTEIFK
tr|F1MS94|F1MS94_BOVIN	tr|F1MS94|F1MS94_BOVIN Uncharacterized protein OS=Bos taurus GN=CSDE1 PE=4 SV=1	CSDE1	1	-1.42857	0.959852	0.898831	0.476502	24.9316	0	25.7645	23.391	26.1015	24.8858	25.8142	23.5165	0	24.019	85804	1.69492	1	DVEGSTSPQIGDK
sp|Q5E9J1|HNRPF_BOVIN	sp|Q5E9J1|HNRPF_BOVIN Heterogeneous nuclear ribonucleoprotein F OS=Bos taurus GN=HNRNPF PE=2 SV=3	HNRNPF	1	-1.1236	0.939475	0.203777	0.452435	28.0608	26.4551	27.2535	28.7129	28.4629	27.341	28.5014	27.341	28.0084	27.5754	45689	3.86473	1	HSGPNSADTANDGFVR
sp|A5PJZ1|SCMC1_BOVIN	sp|A5PJZ1|SCMC1_BOVIN Calcium-binding mitochondrial carrier protein SCaMC-1 OS=Bos taurus GN=SLC25A24 PE=2 SV=1	SLC25A24	5	1	0.983422	0.213996	0.380917	29.8682	28.1604	29.2979	29.8973	30.4823	28.3828	30.8234	29.1604	29.8385	29.4433	53284	10.6918	1	QLLAGGVAGAVSR,IAPETAVK,SHWLDNFAK
sp|P02663|CASA2_BOVIN	sp|P02663|CASA2_BOVIN Alpha-S2-casein OS=Bos taurus GN=CSN1S2 PE=1 SV=2	CSN1S2	13	7.1	0.935267	0.0157309	0.0170053	32.8974	36.8042	31.7047	32.6198	34.0673	40.0006	32.4823	32.7653	31.4334	31.8234	26019	35.5856	1	ALNEINQFYQK,NAVPITPTLNR,NMAINPSK
tr|F1MWK6|F1MWK6_BOVIN	tr|F1MWK6|F1MWK6_BOVIN Microfibrillar-associated protein 2 OS=Bos taurus GN=MFAP2 PE=4 SV=2	MFAP2	3	1.03	0.956696	0.0346071	0.151761	31.8234	30.5754	30.0349	32.6629	32.2478	29.3196	32.3303	31.2193	31.5754	32.7454	20717	20.765	1	CGVLASSGLCQSVAAACAR | Carbamidomethyl [C1 C10 C17],LYSIHKPCK | Carbamidomethyl [C8],TVCAHEELLR | Carbamidomethyl [C3]
tr|F1MNQ3|F1MNQ3_BOVIN	tr|F1MNQ3|F1MNQ3_BOVIN Uncharacterized protein (Fragment) OS=Bos taurus GN=DLG1 PE=4 SV=2	DLG1	1	-1.47059	0.957542	0.184441	0.524678	24.1795	20.3101	22.5165	25.7389	25.5754	22.2821	24.7895	24.1795	24.8385	22.5404	89182	1.5	1	IIAGGAAAQDGR
sp|Q56JV1|RS26_BOVIN	sp|Q56JV1|RS26_BOVIN 40S ribosomal protein S26 OS=Bos taurus GN=RPS26 PE=3 SV=3	RPS26	1	-1.02041	0.949124	0.0873846	0.384263	31.2193	27.0608	29.5573	31.1604	30.1604	28.2077	31.6198	28.8973	29.1842	30.9677	13015	7.82609	2	NIVEAAAVR
tr|A0A0A0MPA0|A0A0A0MPA0_BOVIN	tr|A0A0A0MPA0|A0A0A0MPA0_BOVIN Uncharacterized protein OS=Bos taurus GN=LOC784932 PE=3 SV=1	LOC784932	9	-1.13636	0.935753	0.580766	0.421528	37.1262	37.8042	37.6116	39.1262	36.4823	37.7428	37.2193	37.2193	37.1262	38.6116	46882	23.9808	1	IFTSDADFSGITNDHK | Deamidated [N13],IFTSDADFSGITNDHK,HIDELSLPR
tr|F1N1Z8|F1N1Z8_BOVIN	tr|F1N1Z8|F1N1Z8_BOVIN Uncharacterized protein (Fragment) OS=Bos taurus PE=4 SV=2		2	8.67	0.946429	0.0451369	0.0188787	24.1015	25.4862	24.632	23.7389	22.8191	29.7771	22.1642	23.2535	25.141	20.7796	22048	8.91089	1	DNENEITGIR,FGSSWSEK
sp|Q148F8|HSPB6_BOVIN	sp|Q148F8|HSPB6_BOVIN Heat shock protein beta-6 OS=Bos taurus GN=HSPB6 PE=2 SV=1	HSPB6	2	1	0.963368	0.0782243	0.380095	31.6198	29.4234	29.7453	31.1604	31.3303	29.5934	32.0017	30.7453	30.4823	30.5754	17469	15.8537	1	ASAPLPGLSAPGR,HEERPDEHGYIAR
tr|A3KLR9|A3KLR9_BOVIN	tr|A3KLR9|A3KLR9_BOVIN Superoxide dismutase [Cu-Zn] OS=Bos taurus GN=ECSOD PE=1 SV=1	ECSOD	8	-1.05263	0.948921	0.47033	0.323238	33.9848	33.13	34.4209	34.7553	35.4823	33.3568	34.4209	34.1453	34.3568	35.3236	26176	38.5892	1	VLPSATLEAEQPR,QAAAIDPDAALHAVCR | Carbamidomethyl [C15],SGLAASLTGPHSIAGR
sp|Q58DW5|RL5_BOVIN	sp|Q58DW5|RL5_BOVIN 60S ribosomal protein L5 OS=Bos taurus GN=RPL5 PE=2 SV=3	RPL5	5	-1.0989	0.948701	0.177565	0.462182	30.6629	28.8081	30.3828	31.7047	31.5296	29.4234	31.6629	30.3828	31.0349	30.3828	34344	17.1717	1	GAVDGGLSIPHSTK,HIMGQNVADYMR,YLIEEDEDAYKK
tr|G5E598|G5E598_BOVIN	tr|G5E598|G5E598_BOVIN Uncharacterized protein OS=Bos taurus GN=CD99 PE=4 SV=1	CD99	3	-1.04167	0.941128	0.144105	0.409963	33.3568	31.4334	32.7047	33.1901	33.4823	31.8608	33.4823	32.4581	33.3568	32.8422	19169	15.4696	1	ENAEEGQVNMENHR,ENAEEGQVNMENHR | Oxidation [M10],TTAEPAVQQTLLEK
sp|Q27965|HS71B_BOVIN	sp|Q27965|HS71B_BOVIN Heat shock 70 kDa protein 1B OS=Bos taurus GN=HSPA1B PE=2 SV=1	HSPA1B	20	1.02	0.949627	0.128223	0.316408	36.2372	35.4209	35.3236	36.2549	35.3892	35.4209	36.5412	34.9848	35.5121	36.0673	70228	35.5694	5	LVNHFVEEFK,VEIIANDQGNR,ELEQVCNPIISR | Carbamidomethyl [C6]
tr|A6QPG6|A6QPG6_BOVIN	tr|A6QPG6|A6QPG6_BOVIN LANCL2 protein OS=Bos taurus GN=LANCL2 PE=2 SV=1	LANCL2	1	1.48	0.968815	0.671453	0.175496	0	0	24.5754	0	26.9539	0	27.341	0	0	25.9089	49166	3.23326	1	SGNYPSSLSNETDR
tr|Q1LZF9|Q1LZF9_BOVIN	tr|Q1LZF9|Q1LZF9_BOVIN Myosin regulatory light polypeptide 9 OS=Bos taurus GN=MYL9 PE=1 SV=1	MYL9	2	1.01	0.960298	0.034953	0.264871	31.8608	29.7613	30.9677	31.8608	31.2759	30.0349	32.2759	31.0349	31.3828	31.099	19845	13.3721	1	EDLHDMLASMGK,FTDEEVDEMYR
sp|Q0P5K3|UBE2N_BOVIN	sp|Q0P5K3|UBE2N_BOVIN Ubiquitin-conjugating enzyme E2 N OS=Bos taurus GN=UBE2N PE=2 SV=1	UBE2N	3	1	0.96844	0.104391	0.397304	32.2193	31.4823	32.0673	32.4823	32.2759	31.6629	32.5754	32.0673	32.3303	31.933	17138	19.0789	1	IYHPNVDK,LLAEPVPGIK,TNEAQAIETAR
tr|F1MM57|F1MM57_BOVIN	tr|F1MM57|F1MM57_BOVIN Uncharacterized protein OS=Bos taurus GN=MYH14 PE=1 SV=2	MYH14	6	1.05	0.973374	0.210151	0.55619	29.8385	27.1604	29.4629	29.8973	29.5934	28.2535	30.5754	28.1604	29.8973	29.1842	232363	3.86876	1	NTDQASMPDNTAAQK,HGQALGELAEQLEQAR,LTLEAEVSELR
sp|Q95L54|ANXA8_BOVIN	sp|Q95L54|ANXA8_BOVIN Annexin A8 OS=Bos taurus GN=ANXA8 PE=2 SV=1	ANXA8	4	2.23	0.969464	0.0315742	0.108336	29.1842	27.6458	28.2979	30.8234	27.8973	24.632	30.3828	27.8385	32.3033	28.5014	36787	16.208	1	AYEEDYGSNLEEDIK,GAGTLDGTLIR,AWVEQEGVSVK
sp|Q3SYU7|TNPO1_BOVIN	sp|Q3SYU7|TNPO1_BOVIN Transportin-1 OS=Bos taurus GN=TNPO1 PE=1 SV=2	TNPO1	1	-1.0101	0.959449	0.0460181	0.130352	26.5754	24.2535	0	27.341	27.1604	0	27.341	26.1795	26.7129	26.4862	102382	1.22494	1	ESQSPDTTIQR
sp|P09867|ROA1_BOVIN	sp|P09867|ROA1_BOVIN Heterogeneous nuclear ribonucleoprotein A1 OS=Bos taurus GN=HNRNPA1 PE=1 SV=2	HNRNPA1	6	-1.05263	0.969589	0.0942821	0.29043	31.5754	29.6629	30.5754	31.933	31.2759	30.5754	32.0017	30.7453	30.7453	31.0349	34196	25	1	IEVIEIMTDR,EDSQRPGAHLTVK,DYFEQYGK
tr|Q1RMR9|Q1RMR9_BOVIN	tr|Q1RMR9|Q1RMR9_BOVIN Protein kinase C and casein kinase substrate in neurons 2 OS=Bos taurus GN=PACSIN2 PE=2 SV=1	PACSIN2	2	1.04	0.968415	0.102789	0.283723	28.2979	27.1604	27.8973	28.3828	28.2979	27.0608	29.0084	27.9539	28.2979	27.6458	55891	4.11523	1	AADAVEDLR,HLDLSNMASYK
sp|Q32KY0|APOD_BOVIN	sp|Q32KY0|APOD_BOVIN Apolipoprotein D OS=Bos taurus GN=APOD PE=2 SV=1	APOD	3	-1.31579	0.954093	0.0947255	0.176564	33.7047	31.6198	31.5754	35.0673	33.3568	32.7653	31.7453	33.5978	33.8042	33.5978	21401	20.6349	1	CPHPPVQENFDVNK | Carbamidomethyl [C1],DILTSNNIEVEK,MTITDQVNCPESM | Carbamidomethyl [C9]
sp|Q5E9F5|TAGL2_BOVIN	sp|Q5E9F5|TAGL2_BOVIN Transgelin-2 OS=Bos taurus GN=TAGLN2 PE=2 SV=3	TAGLN2	9	-1.04167	0.999238	0.187212	0.368423	34.5412	33.0512	34.5978	34.6522	34.8042	33.4823	34.9848	34.2193	34.5412	34.4209	22426	50.2513	1	TLMNLGGLAVAR,NVIGLQMGTNR,GPAYGLSR
tr|E1BDK6|E1BDK6_BOVIN	tr|E1BDK6|E1BDK6_BOVIN Uncharacterized protein OS=Bos taurus GN=LAMB2 PE=4 SV=2	LAMB2	40	-1.05263	0.949824	0.780343	0.590758	33.8042	32.5527	34.5412	33.8042	34.4823	33.3568	34.5978	33.2193	34.1453	33.7047	195980	25.6937	1	LHTLGDNLLDPR,LGTVQGIVAAR,YSEIEPSTEGEVIYR
sp|P04896|GNAS2_BOVIN	sp|P04896|GNAS2_BOVIN Guanine nucleotide-binding protein G(s) subunit alpha isoforms short OS=Bos taurus GN=GNAS PE=1 SV=1	GNAS	5	-1.14943	0.975315	0.332058	0.64955	31.7047	29.8973	31.7849	32.7252	32.6415	31.099	32.5754	31.4334	32.0673	31.4823	45708	14.467	1	IEDYFPEFAR,YTTPEDATPEPGEDPR,ALWEDEGVR
tr|A1A4I8|A1A4I8_BOVIN	tr|A1A4I8|A1A4I8_BOVIN Uncharacterized protein OS=Bos taurus GN=XPO7 PE=2 SV=1	XPO7	1	-1.02041	0.998647	0.00753706	0.127555	26.1795	24.9316	25.1795	26.2535	25.5463	24.8385	25.976	26.2714	25.4862	25.5165	123893	1.01196	1	QLYETTDTTTR
sp|P62808|H2B1_BOVIN	sp|P62808|H2B1_BOVIN Histone H2B type 1 OS=Bos taurus PE=1 SV=2		6	-1.05263	0.994331	0.61488	0.513344	37.9197	37.1262	37.9197	38.834	38.6787	38.1735	38.6456	37.7428	38.1262	37.8042	13906	42.0635	8	LLLPGELAK,QVHPDTGISSK,ESYSVYVYK
sp|Q17QM9|CNRP1_BOVIN	sp|Q17QM9|CNRP1_BOVIN CB1 cannabinoid receptor-interacting protein 1 OS=Bos taurus GN=CNRIP1 PE=2 SV=1	CNRIP1	1	1.08	0.998224	0.482292	0.607136	30.2759	29.8534	30.3828	30.6629	30.5754	29.8973	31.2759	29.4823	30.2759	30.8234	18664	9.7561	1	IVYTGTYDTEGVAPTK
sp|P55859|PNPH_BOVIN	sp|P55859|PNPH_BOVIN Purine nucleoside phosphorylase OS=Bos taurus GN=PNP PE=1 SV=3	PNP	7	1.02	0.993751	0.299221	0.291069	33.9848	32.4823	34.9417	34.8516	34.9848	32.8042	34.8516	33.4823	35.1068	35.0266	32036	28.3737	1	FPAMSDAYDR,DHINLPGFSGENPLR,VIMDYESQGK
sp|Q05927|5NTD_BOVIN	sp|Q05927|5NTD_BOVIN 5'-nucleotidase OS=Bos taurus GN=NT5E PE=1 SV=2	NT5E	1	1.17	0.964647	0.0186311	0.0574837	28.5754	26.5014	26.8385	30.0349	29.611	24.4551	30.0349	28.8385	29.8682	28.5389	62966	1.56794	1	VLYPAVEGR
sp|P28782|S10A8_BOVIN	sp|P28782|S10A8_BOVIN Protein S100-A8 OS=Bos taurus GN=S100A8 PE=1 SV=2	S100A8	3	1.51	0.94444	0.0104788	0.00448466	31.3828	31.4823	31.1604	30.6629	31.099	33.4823	30.3828	30.4823	30.1604	31.3828	10460	22.4719	1	GNYHAVYR,VGLEAHEEIHK,VGLEAHEEIHKE
tr|Q0VCY8|Q0VCY8_BOVIN	tr|Q0VCY8|Q0VCY8_BOVIN Phosphoprotein enriched in astrocytes 15 OS=Bos taurus GN=PEA15 PE=2 SV=1	PEA15	1	1.01	0.913807	0.290335	0.571226	30.3828	29.8973	30.1604	30.5754	30.6629	30.0349	30.1604	30.9677	30.4823	30.1604	15040	7.69231	1	ISEEDELDTK
tr|Q1RMR3|Q1RMR3_BOVIN	tr|Q1RMR3|Q1RMR3_BOVIN Cortactin OS=Bos taurus GN=CTTN PE=2 SV=1	CTTN	5	-1.08696	0.977178	0.135167	0.468224	30.0349	28.341	29.4629	30.7453	30.5754	29.0084	30.5754	29.5754	30.0349	30.0349	60265	10.5948	1	NASTFEDVAAVSSSYQK,VDQSAVGFEYQGK,SAVGFEYQGK
tr|Q3SZ00|Q3SZ00_BOVIN	tr|Q3SZ00|Q3SZ00_BOVIN HADHA protein OS=Bos taurus GN=HADHA PE=1 SV=1	HADHA	5	-1.05263	0.991332	0.386448	0.684606	31.6629	30.1604	31.933	32.13	31.9677	31.2193	32.2193	31.1604	31.8973	31.3828	83248	7.20839	1	ILQEGVGPK,MPSQPDVSSDEDIQYR,GLYPAPLK
sp|Q2HJH9|PDCD5_BOVIN	sp|Q2HJH9|PDCD5_BOVIN Programmed cell death protein 5 OS=Bos taurus GN=PDCD5 PE=2 SV=3	PDCD5	1	-1.08696	0.984835	0.121241	0.289414	24.391	21.5165	24.9316	24.632	24.1015	22.0691	24.5165	24.391	24.7895	23.7389	14226	10.4	1	HGDPGDAAQQEAK
sp|P02662|CASA1_BOVIN	sp|P02662|CASA1_BOVIN Alpha-S1-casein OS=Bos taurus GN=CSN1S1 PE=1 SV=2	CSN1S1	12	5.27	0.983222	0.00821607	0.0140008	34.5978	38.6456	34.2193	34.7047	36.1262	41.4481	34.5412	34.2193	33.7047	34.2897	24529	50	1	HQGLPQEVLNENLLR,FFVAPFPEVFGK,YLGYLEQLLR
sp|Q95121|PEDF_BOVIN	sp|Q95121|PEDF_BOVIN Pigment epithelium-derived factor OS=Bos taurus GN=SERPINF1 PE=1 SV=1	SERPINF1	7	-1.0989	0.989282	0.19031	0.529631	33.8974	32.9848	33.2193	34.7553	34.5978	33.3568	34.4209	34.0673	33.5978	33.9848	46228	19.4712	1	LQSLFDAPDFSK,LAAAVSNFGYDLYR,TSLEDFYLDEER
tr|F1MHQ4|F1MHQ4_BOVIN	tr|F1MHQ4|F1MHQ4_BOVIN Fatty acid-binding protein, adipocyte OS=Bos taurus GN=FABP4 PE=1 SV=2	FABP4	13	-1.13636	0.985106	0.373889	0.586645	39.7891	37.8042	39.15	39.5943	40.1262	39.0773	39.4287	39.0522	39.5591	39.3892	14646	50.7576	1	LVSSENFDDYMK,LGQEFDEITPDDR,MVLECVMNGVTATR | Carbamidomethyl [C5]
sp|Q3SZ54|IF4A1_BOVIN	sp|Q3SZ54|IF4A1_BOVIN Eukaryotic initiation factor 4A-I OS=Bos taurus GN=EIF4A1 PE=2 SV=1	EIF4A1	1	-1.1236	0.977741	0.524509	0.713358	28.9539	27.0608	29.2535	29.4032	30.0349	28.341	29.8973	28.5389	29.0608	28.7771	46154	2.70936	1	ATQALVLAPTR
sp|Q10741|ADA10_BOVIN	sp|Q10741|ADA10_BOVIN Disintegrin and metalloproteinase domain-containing protein 10 OS=Bos taurus GN=ADAM10 PE=1 SV=1	ADAM10	1	-1.92308	0.987868	0.193073	0.478135	21.2535	19.4375	28.1604	0	28.6458	26.3578	21.3645	21.1332	28.1115	0	84188	1.87166	1	TITLQPGSPCNDFR | Carbamidomethyl [C10]
tr|G3N0V2|G3N0V2_BOVIN	tr|G3N0V2|G3N0V2_BOVIN Uncharacterized protein OS=Bos taurus GN=KRT1 PE=1 SV=1	KRT1	3	3.1	0.991356	0.0161196	0.0331828	25.7129	28.1115	28.0084	26.5609	26.391	31.0349	25.1015	27.2535	26.8385	24.5165	63151	8.25082	1	AGGSYGSGGGSSGSR,GGSGGGGGSSGGSFISSGGR,QISSLQQAISDAEQR
tr|Q148G0|Q148G0_BOVIN	tr|Q148G0|Q148G0_BOVIN Rhesus-like protein OS=Bos taurus GN=LOC282685 PE=2 SV=1	LOC282685	2	1.01	0.995612	0.335441	0.468693	32.8422	32.3303	32.5527	31.9677	31.6629	31.7453	32.0673	33.0673	32.2478	32.2193	46088	4.55635	1	FPHLAVGY,IHYFDDQSFWK
sp|A5D7B2|CLM9_BOVIN	sp|A5D7B2|CLM9_BOVIN CMRF35-like molecule 9 OS=Bos taurus GN=CD300LG PE=2 SV=2	CD300LG	1	-1.96078	0.989979	0.697538	0.278658	22.7182	0	22.3376	0	26.5754	0	24.7389	0	22.9134	24.5165	27988	7.84314	1	GDMTPASTLPMSGDEPGFSK | Oxidation [M3 M11]
sp|Q56JX8|RS13_BOVIN	sp|Q56JX8|RS13_BOVIN 40S ribosomal protein S13 OS=Bos taurus GN=RPS13 PE=2 SV=3	RPS13	1	-1.20482	0.986471	0.688916	0.676092	25.9539	23.5165	26.5754	28.3828	28.0608	26.5609	27.341	27.4234	27.6458	23.632	17222	6.62252	1	GLSQSALPYR
sp|P81644|APOA2_BOVIN	sp|P81644|APOA2_BOVIN Apolipoprotein A-II OS=Bos taurus GN=APOA2 PE=1 SV=2	APOA2	3	-1.0101	0.950301	0.00450307	0.0886154	34.1453	33.2193	33.4823	34.2193	33.4823	33.1753	33.4823	34.1453	33.8974	33.8042	11202	35	1	AGTDLLNFLSSFIDPK,GSELQTQAK,TQEELTPFFK
[truncated: 7 more rows]
